# Supplementary material for: Maximizing multi-reaction dependencies provides more accurate and precise predictions of intracellular fluxes than the principle of parsimony
Source: PLoS Comput Biol. 2023 Sep 18;19(9):e1011489. doi: 10.1371/journal.pcbi.1011489 (PMC10538754; doi:10.1371/journal.pcbi.1011489)
Supplement: S1 Table — (XLSX) [file pcbi.1011489.s001.xlsx]

## Sheet: Sheet1
Table S1. Lower and upper bound of reactions predicted by cbFBA and pFBA (E. coli)
	pgi1	pgi2	pgi3	pgi4	pgi2				pgi3				pgi4				pgi5				pgi6				pgi7				pgi8				pts1				pts2				pts3				pts4				sdh1
	cbFBA		pFBA		cbFBA		pFBA		cbFBA		pFBA		cbFBA		pFBA		cbFBA		pFBA		cbFBA		pFBA		cbFBA		pFBA		cbFBA		pFBA		cbFBA		pFBA		cbFBA		pFBA		cbFBA		pFBA		cbFBA		pFBA		cbFBA
reactions	lb	ub	lb	ub	lb	ub	lb	ub	lb	ub	lb	ub	lb	ub	lb	ub	lb	ub	lb	ub	lb	ub	lb	ub	lb	ub	lb	ub	lb	ub	lb	ub	lb	ub	lb	ub	lb	ub	lb	ub	lb	ub	lb	ub	lb	ub	lb	ub	lb
EX_co2_e	13.4508	13.4534	8.08362	19.4128	11.5344	11.5366	4.74962	17.4532	12.8759	12.8784	5.44707	19.4643	13.6183	13.621	4.73554	21.0792	12.5221	12.5245	5.49447	18.8345	14.0535	14.0589	6.58288	20.7736	13.4405	13.4431	7.72164	19.493	13.6587	13.6614	6.21216	20.4272	10.1519	10.2235	1.12534	15.5842	14.1476	14.1505	5.15412	22.1751	11.514	11.5968	3.42012	17.6548	15.5985	15.6018	6.84006	23.8759	16.3632
EX_cobalt2_e	1.6e-05	1.6e-05	1.6e-05	1.8e-05	1.4e-05	1.4e-05	1.4e-05	1.4e-05	1.6e-05	1.6e-05	1.6e-05	1.7e-05	1.7e-05	1.7e-05	1.7e-05	1.9e-05	1.5e-05	1.5e-05	1.5e-05	1.6e-05	1.7e-05	1.7e-05	1.7e-05	1.7e-05	1.6e-05	1.6e-05	1.6e-05	1.7e-05	1.7e-05	1.7e-05	1.7e-05	1.8e-05	1.3e-05	1.3e-05	1.3e-05	1.4e-05	1.9e-05	1.9e-05	1.9e-05	2e-05	1.4e-05	1.4e-05	1.4e-05	1.4e-05	2e-05	2e-05	2e-05	2.2e-05	2.2e-05
BIOMASS_Ec_iJO1366_core_53p95M	0.6599	0.659907	0.6599	0.7001	0.5599	0.559906	0.5599	0.6501	0.6299	0.629907	0.6299	0.6801	0.6899	0.689907	0.6899	0.7501	0.6099	0.609906	0.6099	0.6601	0.6699	0.669907	0.6699	0.7201	0.6599	0.659907	0.6599	0.6701	0.6799	0.679907	0.6799	0.7101	0.5299	0.529907	0.5299	0.5801	0.7499	0.749908	0.7499	0.8101	0.5499	0.549909	0.5499	0.6401	0.8199	0.819909	0.8199	0.8801	0.8699
EX_glyc_e	0	0.000282	0	1.58027	0	0.000245	0	2.68097	0	0.00027	0	3.12339	0	0.000299	0	4.32394	0	0.000262	0	2.57521	0	0.000263	0	2.54903	0	0.000282	0	1.64331	0	0.000294	0	2.31948	0	0.000373	0	5.30436	0	0.000322	0	3.52342	0	0.000429	0	7.16528	0	0.000355	0	2.58616	0
EX_glyclt_e	0	0.000496	0	3.65398	0	0.000428	0	5.9329	0	0.000474	0	6.71292	0	0.000522	0	6.99715	0	0.00046	0	5.84911	0	0.000518	0	5.85342	0	0.000495	0	3.79792	0	0.000514	0	5.26437	0	0.00055	0	3.0983	0	0.000565	0	7.0106	0	0.000659	0	3.98911	0	0.00062	0	5.72961	0
EX_h_e	6.44529	6.44939	8.0863	17.3972	5.46854	5.4721	6.75694	19.9673	6.15227	6.1562	7.62553	21.8375	7.74626	7.75059	7.61241	26.2171	5.95693	5.96073	7.47025	20.8745	6.54079	6.54714	8.19283	22.1736	6.47075	6.47485	8.06006	18.2493	7.07441	7.07868	7.95298	22.7704	13.5445	13.6187	2.12494	34.5429	9.86735	9.87202	7.65456	28.8467	17.9277	18.0129	1.81509	41.3882	10.2802	10.2854	8.67526	28.6744	20.8963
EX_h2_e	0	0	0	0	0	0	0	0	0	0	0	0	0	0	0	0	0	0	0	0	0	0	0	0	0	0	0	0	0	0	0	0	0	0	0	0	0	0	0	0	0	0	0	0	0	0	0	0	0
EX_h2o_e	30.8786	30.8812	25.5097	40.2058	26.3212	26.3234	19.5351	34.6148	29.5114	29.5139	22.6112	38.773	31.8384	31.8411	23.8955	42.0597	28.6294	28.6318	21.6004	37.635	31.7454	31.7508	24.2731	41.5676	30.8683	30.8709	25.1477	40.2569	31.6147	31.6174	24.1666	41.6505	24.3564	24.4288	13.6048	32.5153	33.9523	33.9552	25.4566	45.2854	27.2167	27.2995	12.5026	36.5143	37.2519	37.2551	28.4913	49.5145	39.337
EX_5mtr_e	0	2.1e-05	0	0.281406	0	1.8e-05	0	0.369809	0	2e-05	0	0.406783	0	2.3e-05	0	0.457416	0	1.9e-05	0	0.389188	0	2e-05	0	0.387417	0	2.2e-05	0	0.292631	0	2.2e-05	0	0.413039	0	2.5e-05	0	0.377448	0	2.5e-05	0	0.49697	0	2.9e-05	0	0.511304	0	2.7e-05	0	0.460528	0
EX_ac_e	0.383239	0.386075	0	3.65391	0.325139	0.327604	0	6.04574	0.365813	0.368528	0.1799	0.7501	1.4099	1.41163	1.4099	2.5401	0.354194	0.356832	0	5.84898	0.388976	0.391945	0	5.85334	0.4099	0.411532	0.4099	0.5901	0.8299	0.831601	0.8299	1.2301	8.2599	8.26024	8.2599	11.1601	2.9799	2.98176	2.9799	3.5301	10.5199	10.5203	10.5199	10.9401	2.7499	2.75195	2.7499	5.5501	12.9099
EX_acald_e	0	0.000697	0	2.56761	0	0.000606	0	4.36977	0	0.000668	0	5.09125	0	0.000738	0	7.0479	0	0.000649	0	4.19568	0	0.000731	0	4.15895	0	0.000697	0	2.66876	0	0.000726	0	3.77233	0	0.000373	0	5.24582	0	0.000795	0	5.70416	0	0.000429	0	6.40708	0	0.000876	0	4.19676	0
EX_meoh_e	1e-06	1e-06	1e-06	1e-06	1e-06	1e-06	1e-06	1e-06	1e-06	1e-06	1e-06	1e-06	1e-06	1e-06	1e-06	1e-06	1e-06	1e-06	1e-06	1e-06	1e-06	1e-06	1e-06	1e-06	1e-06	1e-06	1e-06	1e-06	1e-06	1e-06	1e-06	1e-06	1e-06	1e-06	1e-06	1e-06	1e-06	1e-06	1e-06	1e-06	1e-06	1e-06	1e-06	1e-06	2e-06	2e-06	2e-06	2e-06	2e-06
EX_mobd_e	8.5e-05	8.5e-05	8.5e-05	9e-05	7.2e-05	7.2e-05	7.2e-05	8.4e-05	8.1e-05	8.1e-05	8.1e-05	8.8e-05	8.9e-05	8.9e-05	8.9e-05	9.7e-05	7.9e-05	7.9e-05	7.9e-05	8.5e-05	8.6e-05	8.6e-05	8.6e-05	9.3e-05	8.5e-05	8.5e-05	8.5e-05	8.6e-05	8.8e-05	8.8e-05	8.8e-05	9.2e-05	6.8e-05	6.8e-05	6.8e-05	7.5e-05	9.7e-05	9.7e-05	9.7e-05	0.000105	7.1e-05	7.1e-05	7.1e-05	8.3e-05	0.000106	0.000106	0.000106	0.000114	0.000112
EX_na1_e	0	0	0	0	0	0	0	0	0	0	0	0	0	0	0	0	0	0	0	0	0	0	0	0	0	0	0	0	0	0	0	0	0	0	0	0	0	0	0	0	0	0	0	0	0	0	0	0	0
EX_nh4_e	7.12746	7.12787	7.12746	11.245	6.04738	6.04773	6.04738	10.4737	6.80344	6.80383	6.80344	11.8094	7.45149	7.45192	7.45149	13.3203	6.58742	6.5878	6.58742	11.2453	7.23547	7.23583	7.23547	11.8958	7.12746	7.12787	7.12746	11.3392	7.34348	7.3439	7.34348	12.2889	5.72336	5.7237	5.72336	9.76937	8.09954	8.1	8.09954	13.981	5.93937	5.93976	5.93937	10.9831	8.8556	8.8561	8.8556	14.6598	9.39564
EX_cbl1_e	0	0	0	0	0	0	0	0	0	0	0	0	0	0	0	0	0	0	0	0	0	0	0	0	0	0	0	0	0	0	0	0	0	0	0	0	0	0	0	0	0	0	0	0	0	0	0	0	0
EX_o2_e	12.0427	12.0452	10.6961	18.624	10.3396	10.3418	8.37062	15.9267	11.5317	11.5342	10.286	17.7953	12.1461	12.1488	10.3117	19.0215	11.2206	11.223	9.24496	17.3504	12.624	12.6294	10.4853	19.2777	12.0324	12.0349	11.3104	18.534	12.2079	12.2106	11.2128	18.9694	9.1612	9.1977	5.63905	14.2868	12.5474	12.5503	11.1573	20.2921	10.9708	11.0133	4.85986	16.5359	13.849	13.8522	12.2537	22.2374	14.5631
EX_pi_e	0.63656	0.636617	0.63656	1.80942	0.540097	0.540147	0.540097	1.62495	0.607621	0.607676	0.607621	1.82449	0.665499	0.66556	0.665499	1.98158	0.588328	0.588382	0.588328	1.77209	0.646206	0.646265	0.646206	1.93309	0.63656	0.636617	0.63656	1.85562	0.655853	0.655912	0.655853	1.96387	0.511158	0.511221	0.511158	1.70338	0.723377	0.723442	0.723377	2.16324	0.530451	0.530523	0.530451	2.13346	0.790901	0.790973	0.790901	2.35738	0.839133
EX_pyr_e	0	0.000932	0	2.56761	0	0.00081	0	4.36977	0	0.000892	0	5.09125	0	0.000986	0	7.0479	0	0.000867	0	4.19568	0	0.000975	0	4.15895	0	0.000931	0	2.66876	0	0.00097	0	3.77233	0	0.000438	0	6.72175	0	0.001063	0	5.70416	0	0.000504	0	7.91143	0	0.001171	0	4.19676	0
EX_so4_e	0.166433	0.166531	0.166433	2.05786	0.141212	0.141297	0.141212	1.74816	0.158867	0.15896	0.158867	1.97088	0.174	0.174102	0.174	2.12345	0.153823	0.153906	0.153823	1.76344	0.168955	0.169042	0.168955	1.80216	0.166433	0.16653	0.166433	2.05805	0.171478	0.171579	0.171478	2.11922	0.133646	0.133795	0.133646	1.83595	0.189132	0.189243	0.189132	2.32193	0.13869	0.138861	0.13869	2.44749	0.206787	0.206909	0.206787	2.53939	0.219397
EX_succ_e	0	0.000314	0	1.72649	0	0.000273	0	2.92903	0	0.0003	0	3.41239	0	0.000332	0	4.72403	0	0.000292	0	2.81348	0	0.000331	0	2.82214	0	0.000313	0	1.79535	0	0.000327	0	2.53409	0.2099	0.21017	0.2099	0.2501	0	0.000358	0	3.84943	1.1799	1.18012	1.1799	1.7001	0	0.000394	0	2.82328	0
EX_etoh_e	0	0.000457	0	2.15913	0	0.000398	0	3.67458	0	0.000438	0	4.28128	0	0.000484	0	5.92664	0	0.000425	0	3.52819	0	0.000481	0	3.512	0	0.000457	0	2.24419	0	0.000476	0	3.17219	0	0.00036	0	5.96052	0	0.000522	0	4.81837	0	0.000413	0	7.27998	0	0.000575	0	3.52909	0
EX_fe2_e	0.009466	0.013061	4.98693	15.5495	0.008008	0.011133	4.20212	13.6935	0.009033	0.012475	4.74768	13.9089	0.009883	0.013686	5.0977	15.7865	0.008742	0.012086	4.62672	14.8049	0.009565	0.01543	5.20735	15.6618	0.009467	0.01306	4.98746	14.6102	0.009741	0.013485	5.10471	15.1878	0.007247	0.012518	4.93042	17.2285	0.010752	0.014854	5.57717	17.7386	0.006445	0.013435	6.65527	21.9847	0.011746	0.016262	6.12485	19.936	0.011945
EX_fe3_e	0.001132	0.002463	4.99753	15.5389	0.000984	0.002141	4.21111	13.6845	0.001084	0.002358	4.7578	13.8988	0.001198	0.002605	5.10878	15.7755	0.001053	0.00229	4.63651	14.7951	0.001194	0.004671	5.21811	15.651	0.001132	0.002462	4.99806	14.5996	0.001179	0.002565	5.11563	15.1769	0.001264	0.004008	4.93893	17.22	0.001292	0.002809	5.58922	17.7266	0.002387	0.004603	6.6641	21.9758	0.001423	0.003094	6.13802	19.9229	0.002026
5DOAN	0.000148	0.000298	0.000148	0.224439	0.000126	0.000256	0.000126	0.361806	0.000142	0.000285	0.000142	0.403108	0.000155	0.000313	0.000155	0.440697	0.000137	0.000276	0.000137	0.366025	0.000151	0.000307	0.000151	0.361483	0.000148	0.000298	0.000148	0.233266	0.000153	0.000308	0.000153	0.32958	0.000119	0.000261	0.000119	0.29732	0.000169	0.000339	0.000169	0.478936	0.000124	0.000287	0.000124	0.367854	0.000184	0.000372	0.000184	0.366698	0.000196
5MTRtex	0	2.1e-05	0	0.281406	0	1.8e-05	0	0.369809	0	2e-05	0	0.406783	0	2.3e-05	0	0.457416	0	1.9e-05	0	0.389188	0	2e-05	0	0.387417	0	2.2e-05	0	0.292631	0	2.2e-05	0	0.413039	0	2.5e-05	0	0.377448	0	2.5e-05	0	0.49697	0	2.9e-05	0	0.511304	0	2.7e-05	0	0.460528	0
5MTRtpp	0	2.1e-05	0	0.281406	0	1.8e-05	0	0.369809	0	2e-05	0	0.406783	0	2.3e-05	0	0.457416	0	1.9e-05	0	0.389188	0	2e-05	0	0.387417	0	2.2e-05	0	0.292631	0	2.2e-05	0	0.413039	0	2.5e-05	0	0.377448	0	2.5e-05	0	0.49697	0	2.9e-05	0	0.511304	0	2.7e-05	0	0.460528	0
ABTA	0	0.000601	0	5.91484	0	0.000522	0	5.05025	0	0.000575	0	5.60949	0	0.000636	0	5.61591	0	0.000559	0	5.51426	0	0.001395	0	6.40804	0	0.000601	0	5.78406	0	0.000626	0	5.79189	0	0.000175	0	2.36938	0	0.000685	0	5.54503	0	0.000275	0	2.88722	0	0.000755	0	6.23201	0
ABUTD	0	0.00015	0	3.29382	0	0.00013	0	2.80719	0	0.000144	0	3.13053	0	0.000175	0	3.43768	0	0.000139	0	3.07237	0	0.000169	0	3.48573	0	0.000165	0	3.2811	0	0.000172	0	3.39646	0	0.000104	0	1.68257	0	0.000188	0	3.7241	0	0.000143	0	2.16638	0	0.000207	0	4.105	0
EX_for_e	0	0.001299	0	11.3292	0	0.001129	0	12.8212	0	0.001244	0	14.257	0	0.001374	0	15.844	0	0.001208	0	13.8746	0	0.001379	0	15.0143	0	0.001298	0	11.7713	0	0.001353	0	15.3896	0	0.070133	0	17.115	0	0.001482	0	17.5376	0	0.080561	0	21.4645	0	0.001632	0	18.3852	0
3OAR100	0	0.000232	0	1.27281	0	0.000201	0	1.07951	0	0.000222	0	1.21585	0	0.000245	0	1.3152	0	0.000215	0	1.18191	0	0.000201	0	1.2392	0	0.000232	0	1.27291	0	0.000241	0	1.30838	0	0.000274	0	1.10503	0	0.000264	0	1.43658	0	0.000315	0	1.40198	0	0.000291	0	1.57039	0
3OAR120	0	0.000463	0	1.95292	0	0.000403	0	1.64964	0	0.000444	0	1.86196	0	0.00049	0	2.00859	0	0.000431	0	1.81179	0	0.000401	0	1.92077	0	0.000463	0	1.95307	0	0.000482	0	2.0038	0	0.000548	0	1.71886	0	0.000528	0	2.19414	0	0.000629	0	2.17237	0	0.000582	0	2.40709	0
3OAR121	0	0.000111	0	1.07364	0	9.7e-05	0	0.908635	0	0.000106	0	1.02542	0	0.000118	0	1.10658	0	0.000103	0	0.996792	0	9.7e-05	0	1.02556	0	0.000111	0	1.07373	0	0.000116	0	1.10346	0	0.00013	0	0.917521	0	0.000127	0	1.2087	0	0.000149	0	1.15725	0	0.00014	0	1.32444	0
3OAR140	0.051356	0.051588	0.051356	1.98228	0.043574	0.043775	0.043574	1.67869	0.049021	0.049243	0.049021	1.89475	0.053691	0.053936	0.053691	2.04462	0.047465	0.04768	0.047465	1.84368	0.052134	0.052335	0.052134	1.94595	0.051356	0.051588	0.051356	1.98319	0.052913	0.053154	0.052913	2.03978	0.041239	0.041513	0.041239	1.73679	0.05836	0.058624	0.05836	2.23351	0.042795	0.04311	0.042795	2.1911	0.063808	0.064099	0.063808	2.45025	0.067699
ACALD	0.000578	0.000697	9.78958	15.491	0.000503	0.000606	9.21562	13.0715	0.000554	0.000668	9.47135	14.7192	0.000612	0.00122	11.1137	14.9226	0.000538	0.000649	9.78772	14.3468	0.000479	0.001031	11.9884	12.2795	0.000578	0.001153	9.5463	15.5222	0.000602	0.001202	10.1758	15.7451	0.000771	0.001461	11.024	13.1386	0.00066	0.001316	12.355	16.5008	0.000885	0.001678	14.11	17.1312	0.000727	0.001449	13.33	18.1396	0.001236
3OAR141	0	0.000111	0	1.07364	0	9.7e-05	0	0.908635	0	0.000106	0	1.02542	0	0.000118	0	1.10658	0	0.000103	0	0.996792	0	9.7e-05	0	1.02556	0	0.000111	0	1.07373	0	0.000116	0	1.10346	0	0.00013	0	0.917521	0	0.000127	0	1.2087	0	0.000149	0	1.15725	0	0.00014	0	1.32444	0
3OAR160	0	0.000463	0	1.957	0	0.000403	0	1.65308	0	0.000444	0	1.86583	0	0.00049	0	2.01283	0	0.000431	0	1.81554	0	0.000401	0	1.92443	0	0.000463	0	1.95716	0	0.000482	0	2.00797	0	0.000548	0	1.72104	0	0.000528	0	2.19874	0	0.000629	0	2.17411	0	0.000582	0	2.41212	0
ACALDtex	0	0.000697	0	2.56761	0	0.000606	0	4.36977	0	0.000668	0	5.09125	0	0.000738	0	7.0479	0	0.000649	0	4.19568	0	0.000731	0	4.15895	0	0.000697	0	2.66876	0	0.000726	0	3.77233	0	0.000373	0	5.24582	0	0.000795	0	5.70416	0	0.000429	0	6.40708	0	0.000876	0	4.19676	0
3OAR161	0	0.000463	0	1.90542	0	0.000403	0	1.60861	0	0.000444	0	1.81559	0	0.00049	0	1.95884	0	0.000431	0	1.76659	0	0.000401	0	1.87426	0	0.000463	0	1.90558	0	0.000482	0	1.95395	0	0.000548	0	1.67108	0	0.000528	0	2.1397	0	0.000629	0	2.09602	0	0.000582	0	2.34729	0
EX_fum_e	0	0	0	0	0	0	0	0	0	0	0	0	0	0	0	0	0	0	0	0	0	0	0	0	0	0	0	0	0	0	0	0	0	0	0	0	0	0	0	0	0	0	0	0	0	0	0	0	0
ACALDtpp	0	0.000697	0	2.56761	0	0.000606	0	4.36977	0	0.000668	0	5.09125	0	0.000738	0	7.0479	0	0.000649	0	4.19568	0	0.000731	0	4.15895	0	0.000697	0	2.66876	0	0.000726	0	3.77233	0	0.000373	0	5.24582	0	0.000795	0	5.70416	0	0.000429	0	6.40708	0	0.000876	0	4.19676	0
3OAR181	0	8.2e-05	0	1.83844	0	7.1e-05	0	1.55091	0	7.9e-05	0	1.75067	0	8.7e-05	0	1.88774	0	7.6e-05	0	1.70374	0	8.3e-05	0	1.80803	0	8.2e-05	0	1.83859	0	8.6e-05	0	1.88388	0	8.5e-05	0	1.61724	0	9.4e-05	0	2.06241	0	9.7e-05	0	2.03479	0	0.000103	0	2.26279	0
ACCOAC	0.05136	0.05197	0.05136	8.93074	0.043577	0.044107	0.043577	7.51002	0.049025	0.049609	0.049025	8.4824	0.053695	0.05434	0.053695	9.12115	0.047469	0.048036	0.047469	8.26238	0.052138	0.052638	0.052138	8.81156	0.05136	0.05197	0.05136	8.93161	0.052917	0.053552	0.052917	9.12288	0.041242	0.041991	0.041242	8.11288	0.058365	0.05906	0.058365	9.97423	0.042799	0.043659	0.042799	10.5312	0.063813	0.064579	0.063813	10.9501	0.067704
3OAR40	0	0.000122	0	0.712558	0	0.000106	0	0.625513	0	0.000117	0	0.699378	0	0.000129	0	0.765799	0	0.000113	0	0.675771	0	0.0001	0	0.686404	0	0.000122	0	0.718275	0	0.000127	0	0.746134	0	0.00015	0	0.602946	0	0.000139	0	0.832015	0	0.000172	0	0.738253	0	0.000153	0	0.893187	0
3OAR60	0	0.000122	0	0.712558	0	0.000106	0	0.625513	0	0.000117	0	0.699378	0	0.000129	0	0.765799	0	0.000113	0	0.675771	0	0.0001	0	0.686404	0	0.000122	0	0.718275	0	0.000127	0	0.746134	0	0.00015	0	0.602946	0	0.000139	0	0.832015	0	0.000172	0	0.738253	0	0.000153	0	0.893187	0
3OAR80	0	0.000122	0	0.712558	0	0.000106	0	0.625513	0	0.000117	0	0.699378	0	0.000129	0	0.765799	0	0.000113	0	0.675771	0	0.0001	0	0.686404	0	0.000122	0	0.718275	0	0.000127	0	0.746134	0	0.00015	0	0.602946	0	0.000139	0	0.832015	0	0.000172	0	0.738253	0	0.000153	0	0.893187	0
3OAS121	0	0.000111	0	1.07364	0	9.7e-05	0	0.908635	0	0.000106	0	1.02542	0	0.000118	0	1.10658	0	0.000103	0	0.996792	0	9.7e-05	0	1.02556	0	0.000111	0	1.07373	0	0.000116	0	1.10346	0	0.00013	0	0.917521	0	0.000127	0	1.2087	0	0.000149	0	1.15725	0	0.00014	0	1.32444	0
ACGK	0.195193	0.19576	0.195193	4.92328	0.165614	0.166107	0.165614	4.51656	0.186319	0.186862	0.186319	4.55065	0.204067	0.204985	0.204067	5.20544	0.180404	0.180931	0.180404	4.86548	0.198151	0.198744	0.198151	4.58448	0.195193	0.196061	0.195193	4.75502	0.201109	0.202013	0.201109	4.98187	0.15674	0.157909	0.15674	5.05574	0.221814	0.222805	0.221814	5.89004	0.162656	0.163999	0.162656	6.7791	0.24252	0.243611	0.24252	6.61883	0.257309
ACGS	0.195193	0.19576	0.195193	4.92328	0.165614	0.166107	0.165614	4.51656	0.186319	0.186862	0.186319	4.55065	0.204067	0.204985	0.204067	5.20544	0.180404	0.180931	0.180404	4.86548	0.198151	0.198744	0.198151	4.58448	0.195193	0.196061	0.195193	4.75502	0.201109	0.202013	0.201109	4.98187	0.15674	0.157909	0.15674	5.05574	0.221814	0.222805	0.221814	5.89004	0.162656	0.163999	0.162656	6.7791	0.24252	0.243611	0.24252	6.61883	0.257309
3OAS141	0	0.000111	0	1.07364	0	9.7e-05	0	0.908635	0	0.000106	0	1.02542	0	0.000118	0	1.10658	0	0.000103	0	0.996792	0	9.7e-05	0	1.02556	0	0.000111	0	1.07373	0	0.000116	0	1.10346	0	0.00013	0	0.917521	0	0.000127	0	1.2087	0	0.000149	0	1.15725	0	0.00014	0	1.32444	0
3OAS161	0	0.000463	0	1.90542	0	0.000403	0	1.60861	0	0.000444	0	1.81559	0	0.00049	0	1.95884	0	0.000431	0	1.76659	0	0.000401	0	1.87426	0	0.000463	0	1.90558	0	0.000482	0	1.95395	0	0.000548	0	1.67108	0	0.000528	0	2.1397	0	0.000629	0	2.09602	0	0.000582	0	2.34729	0
ACKr	0.001203	0.001633	9.55323	19.5807	0.001046	0.001419	8.01828	17.6991	0.001152	0.001563	8.93789	16.6955	1.00638	1.00971	8.90903	19.4863	0.001119	0.001519	8.82503	19.1711	0.001292	0.001678	11.0033	20.105	0.023949	0.02709	9.27118	17.5118	0.432234	0.435507	9.23631	18.3758	5.63151	6.9224	5.17352	21.4063	2.5413	2.54489	8.95127	22.2325	2.34249	5.14316	7.48811	26.7045	2.27035	2.2743	10.1183	25.4774	9.30788
3OAS181	0	8.2e-05	0	1.83844	0	7.1e-05	0	1.55091	0	7.9e-05	0	1.75067	0	8.7e-05	0	1.88774	0	7.6e-05	0	1.70374	0	8.3e-05	0	1.80803	0	8.2e-05	0	1.83859	0	8.6e-05	0	1.88388	0	8.5e-05	0	1.61724	0	9.4e-05	0	2.06241	0	9.7e-05	0	2.03479	0	0.000103	0	2.26279	0
ACODA	0.195193	0.195343	0.195193	3.48901	0.165614	0.165744	0.165614	2.97281	0.186319	0.186463	0.186319	3.31685	0.204067	0.204242	0.204067	3.64174	0.180404	0.180543	0.180404	3.25277	0.198151	0.19832	0.198151	3.68389	0.195193	0.195358	0.195193	3.47629	0.201109	0.201281	0.201109	3.59757	0.15674	0.156844	0.15674	1.91862	0.221814	0.222003	0.221814	3.94591	0.162656	0.162799	0.162656	2.43521	0.24252	0.242727	0.24252	4.34752	0.257309
ACONTa	2.87382	2.87706	0.709519	9.46888	2.47892	2.48173	0.602	8.04673	2.75536	2.75845	0.677263	8.97937	2.52044	2.52386	0.741775	9.05856	2.6862	2.6892	0.65576	8.80276	3.96344	3.9735	0.720271	9.42102	2.86191	2.86514	0.709519	9.31731	2.74972	2.75309	0.731023	9.35375	0.569744	0.570029	0.569744	4.16388	2.03884	2.04253	0.806286	9.08543	0.591248	0.591987	0.591248	5.21885	2.44198	2.44605	0.88155	10.2184	0.93531
ACONTb	2.87382	2.87706	0.709519	9.46888	2.47892	2.48173	0.602	8.04673	2.75536	2.75845	0.677263	8.97937	2.52044	2.52386	0.741775	9.05856	2.6862	2.6892	0.65576	8.80276	3.96344	3.9735	0.720271	9.42102	2.86191	2.86514	0.709519	9.31731	2.74972	2.75309	0.731023	9.35375	0.569744	0.570029	0.569744	4.16388	2.03884	2.04253	0.806286	9.08543	0.591248	0.591987	0.591248	5.21885	2.44198	2.44605	0.88155	10.2184	0.93531
ACOTA	0.195193	0.195343	0.195193	3.48901	0.165614	0.165744	0.165614	2.97281	0.186319	0.186463	0.186319	3.31685	0.204067	0.204242	0.204067	3.64174	0.180404	0.180543	0.180404	3.25277	0.198151	0.19832	0.198151	3.68389	0.195193	0.195358	0.195193	3.47629	0.201109	0.201281	0.201109	3.59757	0.15674	0.156844	0.15674	1.91862	0.221814	0.222003	0.221814	3.94591	0.162656	0.162799	0.162656	2.43521	0.24252	0.242727	0.24252	4.34752	0.257309
AGMHE	0	1.7e-05	0	0.113097	0	1.4e-05	0	0.192478	0	1.6e-05	0	0.224257	0	1.8e-05	0	0.310443	0	1.5e-05	0	0.18481	0	1.7e-05	0	0.18391	0	1.7e-05	0	0.117553	0	1.7e-05	0	0.166162	0	1.4e-05	0	0.264516	0	1.9e-05	0	0.252391	0	1.6e-05	0	0.3242	0	2.1e-05	0	0.184857	0
ACS	0	0.000839	0	17.3888	0	0.000729	0	14.5926	0	0.000803	0	16.4449	0	0.000586	0	17.6109	0	0.00078	0	16.0661	0	0.000895	0	17.6275	0	0.000554	0	17.348	0	0.000577	0	17.6349	0	0.000501	0	13.4551	0	0.000632	0	19.2672	0	0.000575	0	16.505	0	0.000696	0	21.1592	0
AGPAT160	0.042111	0.042202	0.042111	2.2116	0.035729	0.035809	0.035729	1.85915	0.040196	0.040284	0.040196	2.10035	0.044025	0.044122	0.044025	2.2561	0.03892	0.039005	0.03892	2.04658	0.042749	0.042845	0.042749	2.28653	0.042111	0.042202	0.042111	2.21183	0.043387	0.043482	0.043387	2.25847	0.033815	0.033912	0.033815	2.09937	0.047854	0.047958	0.047854	2.46798	0.035091	0.035203	0.035091	2.72565	0.052321	0.052436	0.052321	2.71009	0.055512
AGPAT181	0	9.1e-05	0	2.16949	0	7.9e-05	0	1.82342	0	8.8e-05	0	2.06015	0	9.7e-05	0	2.21207	0	8.5e-05	0	2.00766	0	9.6e-05	0	2.24378	0	9.1e-05	0	2.16972	0	9.5e-05	0	2.21509	0	9.7e-05	0	2.06556	0	0.000104	0	2.42012	0	0.000111	0	2.69056	0	0.000115	0	2.65777	0
AGPR	0.195193	0.19576	0.195193	4.92328	0.165614	0.166107	0.165614	4.51656	0.186319	0.186862	0.186319	4.55065	0.204067	0.204985	0.204067	5.20544	0.180404	0.180931	0.180404	4.86548	0.198151	0.198744	0.198151	4.58448	0.195193	0.196061	0.195193	4.75502	0.201109	0.202013	0.201109	4.98187	0.15674	0.157909	0.15674	5.05574	0.221814	0.222805	0.221814	5.89004	0.162656	0.163999	0.162656	6.7791	0.24252	0.243611	0.24252	6.61883	0.257309
ACt2rpp	0.383239	0.38951	0	30.8427	0.325139	0.330518	0	26.6917	0.365813	0.371807	0.1799	27.9406	1.4099	1.41522	1.4099	31.4572	0.354194	0.360006	0	29.0142	0.388976	0.395432	0	30.3037	0.4099	0.414967	0.4099	29.437	0.8299	0.83514	0.8299	30.47	8.2599	8.26361	8.2599	32.3739	2.9799	2.98567	2.9799	35.4328	10.5199	10.5239	10.5199	40.1946	2.7499	2.75622	2.7499	39.5626	12.9099
ACtex	0.383239	0.386075	0	3.65391	0.325139	0.327604	0	6.04574	0.365813	0.368528	0.1799	0.7501	1.4099	1.41163	1.4099	2.5401	0.354194	0.356832	0	5.84898	0.388976	0.391945	0	5.85334	0.4099	0.411532	0.4099	0.5901	0.8299	0.831601	0.8299	1.2301	8.2599	8.26024	8.2599	11.1601	2.9799	2.98176	2.9799	3.5301	10.5199	10.5203	10.5199	10.9401	2.7499	2.75195	2.7499	5.5501	12.9099
ADA	0	0.000231	0	4.04437	0	0.000201	0	3.39884	0	0.000221	0	3.8401	0	0.000245	0	4.12328	0	0.000215	0	3.74224	0	0.00022	0	3.70958	0	0.000231	0	4.0448	0	0.000241	0	4.12889	0	0.00024	0	3.46783	0	0.000264	0	4.51108	0	0.000412	0	4.72279	0	0.000291	0	4.95405	0
AHCYSNS	0.000296	0.000423	0.000296	1.03252	0.000251	0.000361	0.000251	1.75144	0.000282	0.000404	0.000282	2.04046	0.000309	0.000443	0.000309	2.82266	0.000273	0.000391	0.000273	1.68238	0.0003	0.000433	0.0003	1.68756	0.000296	0.000423	0.000296	1.0736	0.000305	0.000437	0.000305	1.51537	0.000237	0.000357	0.000237	2.3463	0.000336	0.000481	0.000336	2.3018	0.000246	0.000384	0.000246	2.98934	0.000367	0.000527	0.000367	1.68819	0.00039
AICART	0.358163	0.358213	0.358163	1.45324	0.303887	0.303931	0.303887	1.22521	0.34188	0.341928	0.34188	1.38282	0.374445	0.374499	0.374445	1.49214	0.331025	0.331072	0.331025	1.34543	0.36359	0.363641	0.36359	1.42696	0.358163	0.358213	0.358163	1.45335	0.369018	0.36907	0.369018	1.48824	0.287605	0.287655	0.287605	1.11153	0.40701	0.407068	0.40701	1.62405	0.29846	0.298523	0.29846	1.34668	0.445003	0.445066	0.445003	1.78764	0.472141
AIRC2	0.295645	0.295691	0.295645	1.39072	0.250844	0.250884	0.250844	1.17217	0.282205	0.282249	0.282205	1.32314	0.309086	0.309134	0.309086	1.42678	0.273244	0.273287	0.273244	1.28765	0.300125	0.300173	0.300125	1.36349	0.295645	0.295691	0.295645	1.39083	0.304605	0.304653	0.304605	1.42382	0.237403	0.237444	0.237403	1.06133	0.335966	0.336019	0.335966	1.55301	0.246363	0.246417	0.246363	1.29458	0.367327	0.367385	0.367327	1.70996	0.389728
AIRC3	0.295645	0.295691	0.295645	1.39072	0.250844	0.250884	0.250844	1.17217	0.282205	0.282249	0.282205	1.32314	0.309086	0.309134	0.309086	1.42678	0.273244	0.273287	0.273244	1.28765	0.300125	0.300173	0.300125	1.36349	0.295645	0.295691	0.295645	1.39083	0.304605	0.304653	0.304605	1.42382	0.237403	0.237444	0.237403	1.06133	0.335966	0.336019	0.335966	1.55301	0.246363	0.246417	0.246363	1.29458	0.367327	0.367385	0.367327	1.70996	0.389728
AKGDH	0.342848	0.348645	0	6.74027	0.29082	0.295859	0	5.77467	0.327251	0.332802	0	6.39808	0.35839	0.364523	0	6.4343	0.31685	0.322241	0	6.28869	3.22123	3.25323	0	6.95806	0.342849	0.348644	0	6.59583	0.353199	0.359237	0	6.61185	0	0.000261	0	2.69083	0.389591	0.396204	0	6.364	0	0.0005	0	3.21466	0.425926	0.433209	0	7.13605	0
ALAALAD	0	0.000534	0	11.6041	0	0.000464	0	9.77558	0	0.000511	0	11.0447	0	0.000565	0	11.8592	0	0.000496	0	10.7633	0	0.000563	0	12.1056	0	0.000533	0	11.6053	0	0.000556	0	11.8753	0	0.000605	0	11.4305	0	0.000609	0	12.9745	0	0.000694	0	15.3977	0	0.00067	0	14.2486	0
ALAALAabcpp	0	4.5e-05	0	1.0505	0	3.9e-05	0	0.904329	0	4.3e-05	0	0.966914	0	5e-05	0	1.10887	0	4.2e-05	0	0.988569	0	4.7e-05	0	1.04763	0	4.8e-05	0	1.01064	0	5e-05	0	1.05943	0	5.2e-05	0	1.01583	0	5.4e-05	0	1.23607	0	6e-05	0	1.36325	0	6e-05	0	1.35103	0
ADD	0	0.000231	0	3.70085	0	0.000201	0	3.10783	0	0.000221	0	3.51131	0	0.000245	0	3.77024	0	0.000215	0	3.42183	0	0.00022	0	3.41878	0	0.000231	0	3.70124	0	0.000241	0	3.77537	0	0.00024	0	3.1713	0	0.000264	0	4.12484	0	0.000408	0	4.2667	0	0.000291	0	4.52988	0
ADK1	1.11383	1.89581	28.255	30.9127	0.944982	1.60858	23.7047	25.9596	1.06318	1.80963	26.7845	29.3214	1.16443	1.98203	28.7478	31.5264	1.02942	1.75218	26.1054	28.5618	1.1306	1.92465	28.4837	31.2308	1.11383	1.89581	28.3359	30.9937	1.14755	1.9533	28.7965	31.5348	0.998695	1.52262	21.9615	24.0956	1.26572	2.15438	31.4558	34.476	1.03611	1.58036	27.0271	29.2419	1.38385	2.35551	34.5478	37.85	1.63958
ADK3	0.002771	0.163599	29.1802	29.9873	0.002408	0.138865	24.4897	25.1745	0.002653	0.15617	27.6677	28.4381	0.002931	0.171071	29.7151	30.5589	0.002577	0.151219	26.9606	27.7065	0.002919	0.166184	29.423	30.2423	0.00277	0.163598	29.2612	30.0683	0.002886	0.168588	29.7498	30.5814	0.002505	0.13165	22.7044	23.3525	0.003161	0.185923	32.5072	33.4245	0.002877	0.136897	27.7981	28.4707	0.003481	0.203304	35.6974	36.7002	0.004017
ADK4	0	0.000447	0	10.2403	0	0.000389	0	8.61528	0	0.000428	0	9.73377	0	0.000473	0	10.4516	0	0.000416	0	9.48573	0	0.000472	0	10.63	0	0.000447	0	10.2413	0	0.000466	0	10.4658	0	0.000487	0	9.90002	0	0.00051	0	11.4345	0	0.000559	0	13.1324	0	0.000562	0	12.5574	0
ADMDC	0	2.1e-05	0	0.281406	0	1.8e-05	0	0.369809	0	2e-05	0	0.406783	0	2.3e-05	0	0.457416	0	1.9e-05	0	0.389188	0	2e-05	0	0.387417	0	2.2e-05	0	0.292631	0	2.2e-05	0	0.413039	0	2.5e-05	0	0.377448	0	2.5e-05	0	0.49697	0	2.9e-05	0	0.511304	0	2.7e-05	0	0.460528	0
ADNCYC	0	0.000385	0	9.16329	0	0.000335	0	7.70119	0	0.000369	0	8.70101	0	0.000408	0	9.34264	0	0.000358	0	8.47928	0	0.000406	0	9.4751	0	0.000385	0	9.16425	0	0.000401	0	9.35536	0	0	0	0	0	0.000439	0	10.2213	0	0	0	0	0	0.000484	0	11.225	0
ADNK1	0	0.000978	0	11.6046	0	0.000841	0	9.77596	0	0.000935	0	11.0451	0	0.001029	0	11.8596	0	0.000907	0	10.7637	0	0.001014	0	12.106	0	0.000978	0	11.6058	0	0.001013	0	11.8758	0	0.000961	0	11.4309	0	0.001113	0	12.975	0	0.001065	0	15.3981	0	0.001222	0	14.2491	0
ALAALAr	0.018337	0.018871	0.018337	11.6225	0.015559	0.016022	0.015559	9.79114	0.017504	0.018015	0.017504	11.0622	0.019171	0.019736	0.019171	11.8783	0.016948	0.017444	0.016948	10.7802	0.018615	0.019178	0.018615	12.1242	0.018337	0.018871	0.018337	11.6237	0.018893	0.019449	0.018893	11.8942	0.014725	0.015329	0.014725	11.4452	0.020838	0.021447	0.020838	12.9954	0.015281	0.015975	0.015281	15.413	0.022783	0.023454	0.022783	14.2714	0.024173
ALAGLUE	0	3.8e-05	0	0.877802	0	3.3e-05	0	0.747419	0	3.6e-05	0	0.808408	0	4.2e-05	0	0.918792	0	3.5e-05	0	0.818912	0	3.9e-05	0	0.875132	0	3.9e-05	0	0.844875	0	4.1e-05	0	0.88576	0	4.3e-05	0	0.842857	0	4.5e-05	0	1.01634	0	4.9e-05	0	1.12968	0	4.9e-05	0	1.11614	0
ALAR	0.027506	0.028237	0.027506	11.2978	0.023338	0.023973	0.023338	9.51253	0.026255	0.026955	0.026255	10.7272	0.028756	0.02953	0.028756	11.5056	0.025422	0.026102	0.025422	10.4507	0.027923	0.028496	0.027923	9.24082	0.027506	0.028237	0.027506	11.3257	0.02834	0.029101	0.02834	11.5351	0.022087	0.022818	0.022087	8.01322	0.031257	0.032091	0.031257	12.1809	0.022921	0.02376	0.022921	10.061	0.034175	0.035094	0.034175	13.3865	0.036259
ALATA_L	0.380866	0.386407	28.7045	29.4022	0.323093	0.32791	24.0861	24.678	0.363543	0.368849	27.2136	27.8796	0.398146	0.404009	29.2178	29.9472	0.351992	0.357146	26.5209	27.1657	0.386531	0.392369	28.9401	29.6483	0.380867	0.386406	28.7855	29.4831	0.392378	0.39815	29.2597	29.9785	0.305556	0.310565	22.3224	22.8827	0.432798	0.439119	31.9667	32.7595	0.31681	0.322565	27.4017	27.9831	0.473173	0.480135	35.1064	35.9732	0.501705
ALCD2x	0	0.000457	0	2.15913	0	0.000398	0	3.67458	0	0.000438	0	4.28128	0	0.000484	0	5.92664	0	0.000425	0	3.52819	0	0.000481	0	3.512	0	0.000457	0	2.24419	0	0.000476	0	3.17219	0	0.00036	0	5.96052	0	0.000522	0	4.81837	0	0.000413	0	7.27998	0	0.000575	0	3.52909	0
ADPT	0	0.000674	0	8.29169	0	0.000579	0	6.96281	0	0.000644	0	7.86677	0	0.000709	0	8.44688	0	0.000625	0	7.66629	0	0.000697	0	8.54695	0	0.000674	0	8.29256	0	0.000698	0	8.45838	0	0.000607	0	7.78071	0	0.000767	0	9.24132	0	0.000669	0	9.98115	0	0.000842	0	10.1488	0
ADSK	0.163571	0.163668	0.163571	2.05499	0.138784	0.138868	0.138784	1.74573	0.156135	0.156228	0.156135	1.96815	0.171007	0.17111	0.171007	2.12046	0.151177	0.151263	0.151177	1.7608	0.166049	0.166136	0.166049	1.79925	0.163571	0.163668	0.163571	2.05519	0.168528	0.168629	0.168528	2.11626	0.131347	0.131496	0.131347	1.83365	0.185879	0.18599	0.185879	2.31868	0.136305	0.136475	0.136305	2.4451	0.20323	0.203352	0.20323	2.53583	0.215624
ADSL1r	0.197335	0.197566	0.197335	4.24171	0.167431	0.167632	0.167431	3.56627	0.188363	0.188585	0.188363	4.02847	0.206306	0.20655	0.206306	4.32959	0.182383	0.182598	0.182383	3.92463	0.200325	0.200545	0.200325	3.9099	0.197335	0.197566	0.197335	4.24213	0.203315	0.203556	0.203315	4.33221	0.15846	0.1587	0.15846	3.62629	0.224248	0.224512	0.224248	4.73533	0.16444	0.164852	0.16444	4.88723	0.24518	0.245471	0.24518	5.19923	0.260132
ADSL2r	0.295645	0.295691	0.295645	1.39072	0.250844	0.250884	0.250844	1.17217	0.282205	0.282249	0.282205	1.32314	0.309086	0.309134	0.309086	1.42678	0.273244	0.273287	0.273244	1.28765	0.300125	0.300173	0.300125	1.36349	0.295645	0.295691	0.295645	1.39083	0.304605	0.304653	0.304605	1.42382	0.237403	0.237444	0.237403	1.06133	0.335966	0.336019	0.335966	1.55301	0.246363	0.246417	0.246363	1.29458	0.367327	0.367385	0.367327	1.70996	0.389728
ADSS	0.197335	0.197566	0.197335	4.24171	0.167431	0.167632	0.167431	3.56627	0.188363	0.188585	0.188363	4.02847	0.206306	0.20655	0.206306	4.32959	0.182383	0.182598	0.182383	3.92463	0.200325	0.200545	0.200325	3.9099	0.197335	0.197566	0.197335	4.24213	0.203315	0.203556	0.203315	4.33221	0.15846	0.1587	0.15846	3.62629	0.224248	0.224512	0.224248	4.73533	0.16444	0.164852	0.16444	4.88723	0.24518	0.245471	0.24518	5.19923	0.260132
ALDD2x	0	0.000567	0	9.59625	0	0.000493	0	8.97049	0	0.000543	0	8.81636	0	0.000918	0	10.1107	0	0.000527	0	9.54118	0	0.000593	0	10.0706	0	0.000868	0	9.21847	0	0.000904	0	9.65995	0	0.001169	0	12.4866	0	0.00099	0	11.4662	0	0.001343	0	16.6335	0	0.001091	0	12.9327	0
ALDD2y	0	0.000676	0	9.5571	0	0.000588	0	8.99612	0	0.000647	0	8.67156	0	0.00122	0	10.022	0	0.000629	0	9.5715	0	0.001031	0	11.7365	0	0.001153	0	9.06538	0	0.001202	0	9.51942	0	0.001461	0	12.5781	0	0.001316	0	11.3736	0	0.001678	0	16.0531	0	0.001449	0	12.893	0
AMAOTr	1e-06	1e-06	1e-06	1e-06	1e-06	1e-06	1e-06	1e-06	1e-06	1e-06	1e-06	1e-06	1e-06	1e-06	1e-06	1e-06	1e-06	1e-06	1e-06	1e-06	1e-06	1e-06	1e-06	1e-06	1e-06	1e-06	1e-06	1e-06	1e-06	1e-06	1e-06	1e-06	1e-06	1e-06	1e-06	1e-06	1e-06	1e-06	1e-06	1e-06	1e-06	1e-06	1e-06	1e-06	2e-06	2e-06	2e-06	2e-06	2e-06
ASNN	0	0.000385	0	9.16329	0	0.000335	0	7.70119	0	0.000369	0	8.70101	0	0.000408	0	9.34264	0	0.000358	0	8.47928	0	0.000406	0	9.4751	0	0.000385	0	9.16425	0	0.000401	0	9.35536	0	0.000408	0	8.71683	0	0.000439	0	10.2213	0	0.000468	0	11.3432	0	0.000484	0	11.225	0
AMPN	0	0.000447	0	9.16329	0	0.000389	0	7.70119	0	0.000428	0	8.70101	0	0.000473	0	9.34264	0	0.000416	0	8.47928	0	0.000472	0	9.4751	0	0.000447	0	9.16425	0	0.000466	0	9.35536	0	0.000487	0	8.71683	0	0.00051	0	10.2213	0	0.000559	0	11.3432	0	0.000562	0	11.225	0
ASNS1	0	0.000661	0	5.53424	0	0.000575	0	4.65967	0	0.000633	0	5.26424	0	0.000699	0	5.65437	0	0.000615	0	5.12952	0	0.000698	0	5.75642	0	0.000661	0	5.53481	0	0.000688	0	5.6605	0	0.000797	0	5.38279	0	0.000754	0	6.18547	0	0.000915	0	7.1851	0	0.00083	0	6.79234	0
ASNS2	0.158411	0.159457	0	9.32236	0.134392	0.135302	0	7.83615	0.151208	0.152209	0	8.85285	0.165605	0.166711	0	9.50894	0.146405	0.147378	0	8.6263	0.160785	0.161889	0	9.63659	0.158411	0.159457	0	9.32332	0.163205	0.164295	0	9.51925	0.126938	0.128143	0	8.84457	0.180013	0.181207	0	10.4021	0.131641	0.133025	0	11.4758	0.196811	0.198125	0	11.4227	0.208416
ASP1DC	0.00038	0.00038	0.00038	0.000403	0.000323	0.000323	0.000323	0.000374	0.000363	0.000363	0.000363	0.000392	0.000397	0.000397	0.000397	0.000432	0.000351	0.000351	0.000351	0.00038	0.000386	0.000386	0.000386	0.000415	0.00038	0.00038	0.00038	0.000386	0.000392	0.000392	0.000392	0.000409	0.000305	0.000305	0.000305	0.000334	0.000432	0.000432	0.000432	0.000467	0.000317	0.000317	0.000317	0.000369	0.000472	0.000472	0.000472	0.000507	0.000501
ASPK	0.705483	0.705626	0.705483	3.75551	0.598576	0.5987	0.598576	3.17263	0.673411	0.673548	0.673411	3.5756	0.737556	0.737707	0.737556	3.87516	0.652029	0.652162	0.652029	3.47794	0.716174	0.7163	0.716174	3.44644	0.705483	0.705626	0.705483	3.75601	0.726865	0.727014	0.726865	3.8522	0.566503	0.567348	0.566503	3.33031	0.8017	0.801863	0.8017	4.23052	0.587885	0.588856	0.587885	4.22277	0.876535	0.876715	0.876535	4.6338	0.929989
ANPRT	0.037511	0.037567	0.037511	0.60894	0.031826	0.031876	0.031826	0.885805	0.035805	0.03586	0.035805	0.986922	0.039216	0.039276	0.039216	1.07695	0.034669	0.034721	0.034669	0.951888	0.038079	0.038137	0.038079	0.970212	0.037511	0.037567	0.037511	0.631735	0.038648	0.038706	0.038648	0.877375	0.030121	0.030174	0.030121	0.850185	0.042627	0.042691	0.042627	1.16654	0.031258	0.031319	0.031258	1.05584	0.046606	0.046677	0.046606	0.981764	0.049448
ASPO6	0	0.001503	0	0.001595	0	0.001275	0	0.001481	0	0.001435	0	0.001549	0	0.001572	0	0.001709	0	0.001389	0	0.001504	0	0.001526	0	0.00164	0	0.001503	0	0.001526	0	0.001549	0	0.001618	0	0.001207	0	0.001321	0	0.001708	0	0.001845	0	0.001253	0	0.001458	0	0.001868	0	0.002005	0
AOXSr2	1e-06	1e-06	1e-06	1e-06	1e-06	1e-06	1e-06	1e-06	1e-06	1e-06	1e-06	1e-06	1e-06	1e-06	1e-06	1e-06	1e-06	1e-06	1e-06	1e-06	1e-06	1e-06	1e-06	1e-06	1e-06	1e-06	1e-06	1e-06	1e-06	1e-06	1e-06	1e-06	1e-06	1e-06	1e-06	1e-06	1e-06	1e-06	1e-06	1e-06	1e-06	1e-06	1e-06	1e-06	2e-06	2e-06	2e-06	2e-06	2e-06
ASPT	0	0.000479	0	13.511	0	0.000416	0	11.3949	0	0.000458	0	12.8354	0	0.000506	0	13.4163	0	0.000445	0	12.5101	0	0.000412	0	10.7639	0	0.000478	0	13.5401	0	0.000498	0	13.749	0	0.000474	0	9.53945	0	0.000546	0	14.4039	0	0.002014	0	12.3506	0	0.000601	0	15.8345	0
ASPTA	1.93197	1.93245	1.93197	15.443	1.63921	1.63962	1.63921	13.0341	1.84414	1.8446	1.84414	14.6796	2.01981	2.02031	2.01981	15.4361	1.78559	1.78604	1.78559	14.2957	1.96125	1.96166	1.96125	12.7252	1.93197	1.93245	1.93197	15.4721	1.99053	1.99103	1.99053	15.7395	1.55138	1.55222	1.55138	11.0908	2.19547	2.19601	2.19547	16.5994	1.60993	1.61194	1.60993	14.1829	2.4004	2.40101	2.4004	18.2349	2.54679
AP4AH	0	0.000447	0	10.2403	0	0.000389	0	8.61528	0	0.000428	0	9.73377	0	0.000473	0	10.4516	0	0.000416	0	9.48573	0	0.000472	0	10.63	0	0.000447	0	10.2413	0	0.000466	0	10.4658	0	0.000487	0	9.90002	0	0.00051	0	11.4345	0	0.000559	0	13.1324	0	0.000562	0	12.5574	0
AP4AS	0	0.000447	0	10.2403	0	0.000389	0	8.61528	0	0.000428	0	9.73377	0	0.000473	0	10.4516	0	0.000416	0	9.48573	0	0.000472	0	10.63	0	0.000447	0	10.2413	0	0.000466	0	10.4658	0	0.000487	0	9.90002	0	0.00051	0	11.4345	0	0.000559	0	13.1324	0	0.000562	0	12.5574	0
CBLAT	0	0	0	0	0	0	0	0	0	0	0	0	0	0	0	0	0	0	0	0	0	0	0	0	0	0	0	0	0	0	0	0	0	0	0	0	0	0	0	0	0	0	0	0	0	0	0	0	0
CBMKr	0.413154	0.413574	2.23417	5.44365	0.350539	0.350904	1.9036	4.58421	0.394371	0.394773	2.08574	5.18083	0.431933	0.432377	2.33833	5.55553	0.381848	0.382238	2.08175	5.05095	0.419402	0.419841	2.10979	5.69131	0.413154	0.413574	2.18082	5.44426	0.425672	0.426109	2.27888	5.56902	0.33163	0.332116	1.9389	5.43456	0.469501	0.469979	2.567	6.08068	0.344102	0.344668	2.55607	7.41207	0.513323	0.513851	2.82537	6.67974	0.544429
CBPS	0	0.000331	0	5.85713	0	0.000287	0	4.93504	0	0.000316	0	5.57552	0	0.00035	0	5.98781	0	0.000307	0	5.4331	0	0.000349	0	6.11106	0	0.00033	0	5.85774	0	0.000344	0	5.99504	0	0.000398	0	5.76659	0	0.000377	0	6.55055	0	0.000458	0	7.75663	0	0.000415	0	7.19348	0
ATHRDHr	0	0.000578	0	15.491	0	0.000503	0	13.0715	0	0.000554	0	14.7192	0	0.000612	0	15.2423	0	0.000538	0	14.3468	0	0.000479	0	12.2795	0	0.000578	0	15.5226	0	0.000602	0	15.7522	0	0.000605	0	11.4874	0	0.00066	0	16.5493	0	0.000694	0	15.3574	0	0.000727	0	18.1829	0
ATPHs	0	0.000152	0	3.86483	0	0.000133	0	3.24668	0	0.000146	0	3.66819	0	0.000161	0	3.93869	0	0.000142	0	3.57472	0	0.00015	0	3.55809	0	0.000152	0	3.86523	0	0.000159	0	3.94405	0	0.000161	0	3.31298	0	0.000174	0	4.30913	0	0.000246	0	4.48398	0	0.000192	0	4.73227	0
ATPPRT	0.062518	0.062568	0.062518	0.949434	0.053044	0.053088	0.053044	0.855391	0.059675	0.059724	0.059675	0.959984	0.06536	0.065413	0.06536	1.03975	0.057781	0.057827	0.057781	0.933657	0.063465	0.063516	0.063465	0.973882	0.062518	0.062568	0.062518	0.984815	0.064412	0.064465	0.064412	1.03261	0.050202	0.050252	0.050202	0.824717	0.071044	0.071101	0.071044	1.13869	0.052096	0.052159	0.052096	1.06092	0.077676	0.077739	0.077676	1.23915	0.082413
ATPS4rpp	38.6042	38.6097	32.5687	53.6326	33.1502	33.1551	24.6529	45.878	36.968	36.9733	28.6736	51.2557	39.168	39.1739	30.2549	54.7283	36.0114	36.0166	27.6246	49.9599	37.0344	37.0475	30.4043	53.986	38.5771	38.5827	31.9687	53.4105	39.2334	39.2392	30.93	54.6121	27.9127	28.0003	11.8451	39.8799	40.8073	40.8137	30.8937	57.901	30.3942	30.49	8.85753	44.5698	44.9131	44.9201	35.298	63.4986	44.3913
BMOCOS	8.1e-05	8.1e-05	8.1e-05	8.5e-05	6.8e-05	6.8e-05	6.8e-05	7.9e-05	7.7e-05	7.7e-05	7.7e-05	8.3e-05	8.4e-05	8.4e-05	8.4e-05	9.2e-05	7.4e-05	7.4e-05	7.4e-05	8.1e-05	8.2e-05	8.2e-05	8.2e-05	8.8e-05	8.1e-05	8.1e-05	8.1e-05	8.2e-05	8.3e-05	8.3e-05	8.3e-05	8.7e-05	6.5e-05	6.5e-05	6.5e-05	7.1e-05	9.1e-05	9.1e-05	9.1e-05	9.9e-05	6.7e-05	6.7e-05	6.7e-05	7.8e-05	0.0001	0.0001	0.0001	0.000107	0.000106
BPNT	0.163571	0.163668	0.163571	2.05499	0.138784	0.138868	0.138784	1.74573	0.156135	0.156228	0.156135	1.96815	0.171007	0.17111	0.171007	2.12046	0.151177	0.151263	0.151177	1.7608	0.166049	0.166136	0.166049	1.79925	0.163571	0.163668	0.163571	2.05519	0.168528	0.168629	0.168528	2.11626	0.131347	0.131496	0.131347	1.83365	0.185879	0.18599	0.185879	2.31868	0.136305	0.136475	0.136305	2.4451	0.20323	0.203352	0.20323	2.53583	0.215624
BTS5	1e-06	1e-06	1e-06	1e-06	1e-06	1e-06	1e-06	1e-06	1e-06	1e-06	1e-06	1e-06	1e-06	1e-06	1e-06	1e-06	1e-06	1e-06	1e-06	1e-06	1e-06	1e-06	1e-06	1e-06	1e-06	1e-06	1e-06	1e-06	1e-06	1e-06	1e-06	1e-06	1e-06	1e-06	1e-06	1e-06	1e-06	1e-06	1e-06	1e-06	1e-06	1e-06	1e-06	1e-06	2e-06	2e-06	2e-06	2e-06	2e-06
CA2tex	0.003435	0.003435	0.003435	0.003644	0.002914	0.002914	0.002914	0.003384	0.003279	0.003279	0.003279	0.00354	0.003591	0.003591	0.003591	0.003904	0.003175	0.003175	0.003175	0.003436	0.003487	0.003487	0.003487	0.003748	0.003435	0.003435	0.003435	0.003488	0.003539	0.003539	0.003539	0.003696	0.002758	0.002758	0.002758	0.003019	0.003903	0.003903	0.003903	0.004217	0.002862	0.002862	0.002862	0.003332	0.004268	0.004268	0.004268	0.004581	0.004528
CHORM	0.213401	0.213472	0.213401	0.793023	0.181063	0.181125	0.181063	1.16441	0.2037	0.203768	0.2037	1.34932	0.223103	0.223178	0.223103	1.56512	0.197232	0.197298	0.197232	1.14178	0.216635	0.216705	0.216635	1.15549	0.213401	0.213472	0.213401	0.816145	0.219869	0.219943	0.219869	1.07062	0.171361	0.171425	0.171361	1.17237	0.242506	0.242587	0.242506	1.53485	0.177829	0.177902	0.177829	1.40895	0.265143	0.265232	0.265143	1.21371	0.281312
CHORS	0.2515	0.251572	0.2515	0.831122	0.213389	0.21345	0.213389	1.19673	0.240067	0.240135	0.240067	1.38569	0.262934	0.263009	0.262934	1.60495	0.232444	0.232511	0.232444	1.177	0.255312	0.255381	0.255312	1.19416	0.2515	0.251572	0.2515	0.854244	0.259123	0.259197	0.259123	1.10987	0.201955	0.202019	0.201955	1.20296	0.285801	0.285882	0.285801	1.57814	0.209577	0.209651	0.209577	1.4407	0.312479	0.312569	0.312479	1.26105	0.331535
CHRPL	0.000147	0.000147	0.000147	0.000156	0.000125	0.000125	0.000125	0.000145	0.00014	0.00014	0.00014	0.000152	0.000154	0.000154	0.000154	0.000167	0.000136	0.000136	0.000136	0.000147	0.000149	0.000149	0.000149	0.000161	0.000147	0.000147	0.000147	0.000149	0.000152	0.000152	0.000152	0.000158	0.000118	0.000118	0.000118	0.000129	0.000167	0.000167	0.000167	0.000181	0.000123	0.000123	0.000123	0.000143	0.000183	0.000183	0.000183	0.000196	0.000194
CITL	0	0.000567	0	9.59625	0	0.000493	0	8.97049	0	0.000543	0	8.81636	0	0.000918	0	10.1107	0	0.000527	0	9.54118	0	0.000593	0	10.0706	0	0.000868	0	9.21847	0	0.000904	0	9.65995	0	0.001169	0	12.4866	0	0.00099	0	11.4662	0	0.001343	0	16.6335	0	0.001091	0	12.9327	0
CLt3_2pp	0.001717	0.001717	0.001717	0.001822	0.001457	0.001457	0.001457	0.001692	0.001639	0.001639	0.001639	0.00177	0.001795	0.001795	0.001795	0.001952	0.001587	0.001587	0.001587	0.001718	0.001743	0.001743	0.001743	0.001874	0.001717	0.001717	0.001717	0.001744	0.001769	0.001769	0.001769	0.001848	0.001379	0.001379	0.001379	0.00151	0.001952	0.001952	0.001952	0.002108	0.001431	0.001431	0.001431	0.001666	0.002134	0.002134	0.002134	0.00229	0.002264
CLtex	0.003435	0.003435	0.003435	0.003644	0.002914	0.002914	0.002914	0.003384	0.003279	0.003279	0.003279	0.00354	0.003591	0.003591	0.003591	0.003904	0.003175	0.003175	0.003175	0.003436	0.003487	0.003487	0.003487	0.003748	0.003435	0.003435	0.003435	0.003488	0.003539	0.003539	0.003539	0.003696	0.002758	0.002758	0.002758	0.003019	0.003903	0.003903	0.003903	0.004217	0.002862	0.002862	0.002862	0.003332	0.004268	0.004268	0.004268	0.004581	0.004528
CMPN	0	0.000167	0	3.07117	0	0.000145	0	2.58139	0	0.00016	0	2.91646	0	0.000177	0	3.13187	0	0.000155	0	2.84204	0	0.000176	0	3.17592	0	0.000167	0	3.07149	0	0.000174	0	3.13585	0	0.000187	0	2.9209	0	0.000191	0	3.4263	0	0.000214	0	3.79915	0	0.00021	0	3.76265	0
CO2tex	13.4508	13.4534	8.08362	19.4128	11.5344	11.5366	4.74962	17.4532	12.8759	12.8784	5.44707	19.4643	13.6183	13.621	4.73554	21.0792	12.5221	12.5245	5.49447	18.8345	14.0535	14.0589	6.58288	20.7736	13.4405	13.4431	7.72164	19.493	13.6587	13.6614	6.21216	20.4272	10.1519	10.2235	1.12534	15.5842	14.1476	14.1505	5.15412	22.1751	11.514	11.5968	3.42012	17.6548	15.5985	15.6018	6.84006	23.8759	16.3632
CO2tpp	13.4503	13.4534	1.2038	19.4128	11.5339	11.5366	1.75121	17.4532	12.8754	12.8784	0.87299	19.4643	13.6177	13.621	1.58168	21.0792	12.5216	12.5245	1.79439	18.8345	14.0535	14.0589	1.52219	20.7736	13.44	13.4431	0.853745	19.493	13.6582	13.6614	1.12268	20.4272	10.1519	10.2235	5.2425	15.5842	14.147	14.1505	2.20008	22.1751	11.514	11.5968	9.01921	17.6548	15.5979	15.6018	2.67612	23.8759	16.3632
COBALT2tex	1.6e-05	1.6e-05	1.6e-05	1.8e-05	1.4e-05	1.4e-05	1.4e-05	1.4e-05	1.6e-05	1.6e-05	1.6e-05	1.7e-05	1.7e-05	1.7e-05	1.7e-05	1.9e-05	1.5e-05	1.5e-05	1.5e-05	1.6e-05	1.7e-05	1.7e-05	1.7e-05	1.7e-05	1.6e-05	1.6e-05	1.6e-05	1.7e-05	1.7e-05	1.7e-05	1.7e-05	1.8e-05	1.3e-05	1.3e-05	1.3e-05	1.4e-05	1.9e-05	1.9e-05	1.9e-05	2e-05	1.4e-05	1.4e-05	1.4e-05	1.6e-05	2e-05	2e-05	2e-05	2.2e-05	2.2e-05
COBALT2tpp	1.6e-05	0.001104	1.6e-05	27.8462	1.4e-05	0.000959	1.4e-05	23.367	1.6e-05	0.001057	1.6e-05	26.4007	1.7e-05	0.001168	1.7e-05	28.3475	1.5e-05	0.001027	1.5e-05	25.7279	1.7e-05	0.001163	1.7e-05	28.5838	1.6e-05	0.001104	1.6e-05	27.8652	1.7e-05	0.00115	1.7e-05	28.3861	1.3e-05	0.001109	1.3e-05	25.5306	1.9e-05	0.001259	1.9e-05	31.0136	1.4e-05	0.001273	1.4e-05	32.1604	2e-05	0.001387	2e-05	34.059	2.2e-05
CLPNS160pp	0	9.3e-05	0	2.23213	0	8.1e-05	0	1.87555	0	8.9e-05	0	2.11904	0	9.8e-05	0	2.27531	0	8.7e-05	0	2.06505	0	9.8e-05	0	2.30614	0	9.3e-05	0	2.23237	0	9.7e-05	0	2.2784	0	9.8e-05	0	2.11591	0	0.000106	0	2.4893	0	0.000113	0	2.74241	0	0.000117	0	2.73374	0
CLPNS161pp	0	9.3e-05	0	2.23213	0	8.1e-05	0	1.87555	0	8.9e-05	0	2.11904	0	9.8e-05	0	2.27531	0	8.7e-05	0	2.06505	0	9.8e-05	0	2.30614	0	9.3e-05	0	2.23237	0	9.7e-05	0	2.2784	0	9.8e-05	0	2.11591	0	0.000106	0	2.4893	0	0.000113	0	2.74241	0	0.000117	0	2.73374	0
COLIPAabcpp	0	4e-06	0	0.028274	0	4e-06	0	0.04812	0	4e-06	0	0.056064	0	4e-06	0	0.077611	0	4e-06	0	0.046202	0	4e-06	0	0.045978	0	4e-06	0	0.029388	0	4e-06	0	0.041541	0	4e-06	0	0.066129	0	5e-06	0	0.063098	0	4e-06	0	0.08105	0	5e-06	0	0.046214	0
CLPNS181pp	0	9.3e-05	0	2.23213	0	8.1e-05	0	1.87555	0	8.9e-05	0	2.11904	0	9.8e-05	0	2.27531	0	8.7e-05	0	2.06505	0	9.8e-05	0	2.30614	0	9.3e-05	0	2.23237	0	9.7e-05	0	2.2784	0	9.8e-05	0	2.11591	0	0.000106	0	2.4893	0	0.000113	0	2.74241	0	0.000117	0	2.73374	0
APPLDHr	0	0	0	0	0	0	0	0	0	0	0	0	0	0	0	0	0	0	0	0	0	0	0	0	0	0	0	0	0	0	0	0	0	0	0	0	0	0	0	0	0	0	0	0	0	0	0	0	0
CYSDS	0	0.0002	0	4.53156	0	0.000174	0	4.17822	0	0.000191	0	4.21142	0	0.000241	0	4.80323	0	0.000186	0	4.48116	0	0.000192	0	4.43556	0	0.000228	0	4.39687	0	0.000237	0	4.60543	0	0.00025	0	4.56546	0	0.00026	0	5.28567	0	0.000288	0	6.16741	0	0.000286	0	5.92408	0
CYSS	0.163571	0.16377	0.163571	4.69513	0.138784	0.138957	0.138784	4.31701	0.156135	0.156326	0.156135	4.36756	0.171007	0.171248	0.171007	4.97423	0.151177	0.151363	0.151177	4.63234	0.166049	0.166242	0.166049	4.60161	0.163571	0.163798	0.163571	4.56044	0.168528	0.168765	0.168528	4.77396	0.131347	0.131598	0.131347	4.69681	0.185879	0.186139	0.185879	5.47155	0.136305	0.136593	0.136305	6.30371	0.20323	0.203516	0.20323	6.12731	0.215624
CPPPGO	7.3e-05	0.00016	0	0.143222	6e-05	0.000136	0	0.207396	6.9e-05	0.000153	0	0.230991	7.5e-05	0.000168	0	0.2523	6.7e-05	0.000148	0	0.22403	7.1e-05	0.000162	0	0.228529	7.3e-05	0.00016	0	0.148858	7.4e-05	0.000165	0	0.210357	4.7e-05	0.000129	0	0.164572	8.2e-05	0.000182	0	0.272957	4.1e-05	0.000135	0	0.203888	8.9e-05	0.000199	0	0.234038	8e-05
CRNBTCT	0	0	0	0	0	0	0	0	0	0	0	0	0	0	0	0	0	0	0	0	0	0	0	0	0	0	0	0	0	0	0	0	0	0	0	0	0	0	0	0	0	0	0	0	0	0	0	0	0
CRNCAR	0	0	0	0	0	0	0	0	0	0	0	0	0	0	0	0	0	0	0	0	0	0	0	0	0	0	0	0	0	0	0	0	0	0	0	0	0	0	0	0	0	0	0	0	0	0	0	0	0
CRNCBCT	0	0	0	0	0	0	0	0	0	0	0	0	0	0	0	0	0	0	0	0	0	0	0	0	0	0	0	0	0	0	0	0	0	0	0	0	0	0	0	0	0	0	0	0	0	0	0	0	0
APRAUR	0.000294	0.000294	0.000294	0.000312	0.00025	0.00025	0.00025	0.00029	0.000281	0.000281	0.000281	0.000303	0.000308	0.000308	0.000308	0.000335	0.000272	0.000272	0.000272	0.000294	0.000299	0.000299	0.000299	0.000321	0.000294	0.000294	0.000294	0.000299	0.000303	0.000303	0.000303	0.000317	0.000236	0.000236	0.000236	0.000259	0.000334	0.000334	0.000334	0.000361	0.000245	0.000245	0.000245	0.000285	0.000366	0.000366	0.000366	0.000393	0.000388
CRNCDH	0	0	0	0	0	0	0	0	0	0	0	0	0	0	0	0	0	0	0	0	0	0	0	0	0	0	0	0	0	0	0	0	0	0	0	0	0	0	0	0	0	0	0	0	0	0	0	0	0
CYTBD2pp	0	0.002529	0	31.2733	0	0.002198	0	26.7182	0	0.002421	0	29.9449	0	0.002675	0	32.2079	0	0.002352	0	29.1248	0	0.002674	0	30.8918	0	0.002528	0	31.268	0	0.002634	0	32.0693	0	0.004383	0	25.4441	0	0.002884	0	34.6168	0	0.005035	0	29.6858	0	0.003177	0	37.889	0
CYTBDpp	0	0.002529	0	35.0849	0	0.002198	0	29.984	0	0.002421	0	33.5579	0	0.002675	0	35.7357	0	0.002352	0	32.6899	0	0.002674	0	36.3708	0	0.002528	0	34.9781	0	0.002634	0	35.7403	0	0.004383	0	26.6714	0	0.002884	0	37.9537	0	0.005035	0	31.5128	0	0.003177	0	41.6354	0
CYTBO3_4pp	24.079	24.0847	0	36.0063	20.6738	20.6788	0	31.4898	23.0575	23.0629	0	35.1319	24.2856	24.2916	0	37.5817	22.4353	22.4407	0	34.2573	25.2423	25.2531	0	38.2667	24.0584	24.0642	0	36.1667	24.4093	24.4152	0	37.4298	18.3179	18.3909	0	28.3553	25.0876	25.0941	0	40.0551	21.937	22.022	0	32.7083	27.6901	27.6973	0	43.8212	29.1183
CYTD	0	0.000178	0	3.30274	0	0.000155	0	2.77788	0	0.00017	0	3.13845	0	0.000188	0	3.37026	0	0.000165	0	3.05837	0	0.000188	0	3.42392	0	0.000178	0	3.30308	0	0.000185	0	3.37455	0	0.000202	0	3.17413	0	0.000203	0	3.6871	0	0.000231	0	4.17868	0	0.000223	0	4.04906	0
CYTDK2	0	0.000447	0	10.2403	0	0.000389	0	8.61528	0	0.000428	0	9.73377	0	0.000473	0	10.4516	0	0.000416	0	9.48573	0	0.000472	0	10.63	0	0.000447	0	10.2413	0	0.000466	0	10.4658	0	0.000487	0	9.90002	0	0.00051	0	11.4345	0	0.000559	0	13.1324	0	0.000562	0	12.5574	0
CS	2.87382	2.87706	0.709519	13.6203	2.47892	2.48173	0.602	11.5154	2.75536	2.75845	0.677263	12.9202	2.52044	2.52386	0.741775	13.8343	2.6862	2.6892	0.65576	12.6256	3.96344	3.9735	0.720271	14.5505	2.86191	2.86514	0.709519	13.5267	2.74972	2.75309	0.731023	13.8251	0.569744	0.570913	0.569744	13.1354	2.03884	2.04253	0.806286	15.0248	0.591248	0.592591	0.591248	17.2705	2.44198	2.44605	0.88155	16.4687	0.93531
CSND	0	0.000167	0	3.07117	0	0.000145	0	2.58139	0	0.00016	0	2.91646	0	0.000177	0	3.13187	0	0.000155	0	2.84204	0	0.000176	0	3.17592	0	0.000167	0	3.07149	0	0.000174	0	3.13585	0	0.000187	0	2.9209	0	0.000191	0	3.4263	0	0.000214	0	3.79915	0	0.00021	0	3.76265	0
CYTK1	0.119201	0.119764	3.18336	9.28267	0.101134	0.101624	2.67659	7.80248	0.113782	0.114321	3.0245	8.81497	0.124618	0.125214	3.24545	9.46744	0.110169	0.110692	2.94803	8.58962	0.121001	0.121595	3.30274	9.59629	0.119201	0.119764	3.1837	9.28363	0.122812	0.123399	3.25155	9.47836	0.09566	0.096269	3.07827	8.81269	0.135458	0.1361	3.55144	10.357	0.099248	0.099948	4.0792	11.4427	0.148101	0.148808	3.90074	11.3733	0.157046
CYTK2	0.000248	0.000385	2.60509	9.16329	0.000216	0.000335	2.19047	7.70119	0.000237	0.000369	2.47512	8.70101	0.000262	0.000408	2.66624	9.34264	0.000231	0.000358	2.41144	8.47928	0.000257	0.000406	2.66269	9.4751	0.000248	0.000385	2.60554	9.16425	0.000258	0.000401	2.66484	9.35536	0.000287	0.000408	2.67242	8.71683	0.000283	0.000439	2.927	10.2213	0.00033	0.000468	3.51443	11.3432	0.000312	0.000484	3.21084	11.225	0.000461
DAAD	0	0.000731	0	5.46873	0	0.000635	0	4.68069	0	0.0007	0	5.23385	0	0.000773	0	5.69278	0	0.00068	0	5.08733	0	0.000573	0	5.0522	0	0.000731	0	5.46874	0	0.000761	0	5.62345	0	0.000731	0	4.49613	0	0.000834	0	6.09594	0	0.000839	0	5.7861	0	0.000918	0	6.68192	0
DADA	0	0.000198	0	3.41108	0	0.000172	0	2.8627	0	0.00019	0	3.23435	0	0.00021	0	3.47286	0	0.000184	0	3.15193	0	0.000191	0	3.17023	0	0.000198	0	3.41144	0	0.000206	0	3.47759	0	0.000202	0	2.91893	0	0.000226	0	3.79949	0	0.000336	0	3.88954	0	0.000249	0	4.17258	0
DADK	0.000338	0.000385	4.78071	9.16329	0.000294	0.000335	4.02241	7.70119	0.000324	0.000369	4.54195	8.70101	0.000358	0.000408	4.92535	9.34264	0.000315	0.000358	4.42413	8.47928	0.000357	0.000406	4.67927	9.4751	0.000338	0.000385	4.78219	9.16425	0.000352	0.000401	4.90201	9.35536	0.000358	0.000408	4.94537	8.71683	0.000386	0.000439	5.44237	10.2213	0.000412	0.000468	6.71574	11.3432	0.000425	0.000484	5.95292	11.225	0.000575
CTPS2	0.10593	0.106226	0.10593	3.41681	0.089878	0.090135	0.089878	2.87469	0.101115	0.101397	0.101115	3.24736	0.110746	0.111059	0.110746	3.48954	0.097904	0.098179	0.097904	3.16382	0.107536	0.107847	0.107536	3.53981	0.10593	0.106226	0.10593	3.41716	0.109141	0.109448	0.109141	3.4921	0.085062	0.085406	0.085062	3.26601	0.120378	0.120715	0.120378	3.81676	0.088273	0.088668	0.088273	4.27438	0.131614	0.131985	0.131614	4.19082	0.139641
CU2tex	0.000468	0.000468	0.000468	0.000496	0.000397	0.000397	0.000397	0.000461	0.000447	0.000447	0.000447	0.000482	0.000489	0.000489	0.000489	0.000532	0.000432	0.000432	0.000432	0.000468	0.000475	0.000475	0.000475	0.000511	0.000468	0.000468	0.000468	0.000475	0.000482	0.000482	0.000482	0.000503	0.000376	0.000376	0.000376	0.000411	0.000532	0.000532	0.000532	0.000574	0.00039	0.00039	0.00039	0.000454	0.000581	0.000581	0.000581	0.000624	0.000617
CU2tpp	0.000468	0.001002	0.000468	11.6046	0.000397	0.000861	0.000397	9.77598	0.000447	0.000958	0.000447	11.0452	0.000489	0.001054	0.000489	11.8597	0.000432	0.000929	0.000432	10.7637	0.000475	0.001038	0.000475	12.1061	0.000468	0.001001	0.000468	11.6058	0.000482	0.001038	0.000482	11.8758	0.000376	0.00098	0.000376	11.4309	0.000532	0.00114	0.000532	12.9751	0.00039	0.001084	0.00039	15.3981	0.000581	0.001252	0.000581	14.2492	0.000617
DALAt2pp	0.008764	0.009252	0	1.98039	0.007428	0.007852	0	1.69626	0.008364	0.008832	0	1.82205	0.009157	0.009678	0	2.08522	0.008098	0.008551	0	1.85617	0.00895	0.009394	0	1.97245	0.008764	0.009256	0	1.9047	0.009025	0.009538	0	1.99625	0.007024	0.007457	0	1.90271	0.009958	0.010519	0	2.31373	0.007251	0.007749	0	2.5464	0.010883	0.011502	0	2.53392	0.011543
DAPDC	0.226452	0.226522	0.226452	1.01813	0.192136	0.192197	0.192136	1.38823	0.216157	0.216225	0.216157	1.54848	0.236747	0.236821	0.236747	1.68792	0.209294	0.209359	0.209294	1.49388	0.229884	0.229951	0.229884	1.46509	0.226452	0.226522	0.226452	1.04932	0.233315	0.233389	0.233315	1.39645	0.181841	0.181916	0.181841	1.32278	0.257336	0.257417	0.257336	1.80845	0.188704	0.18879	0.188704	1.70465	0.281358	0.281446	0.281358	1.57536	0.298516
DAPE	0.244789	0.24486	0.244789	1.03647	0.207694	0.207756	0.207694	1.40378	0.233661	0.233728	0.233661	1.56598	0.255918	0.255992	0.255918	1.70709	0.226242	0.226307	0.226242	1.51082	0.248499	0.248566	0.248499	1.4837	0.244789	0.24486	0.244789	1.06766	0.252208	0.252282	0.252208	1.41534	0.196566	0.196641	0.196566	1.3375	0.278175	0.278255	0.278175	1.82929	0.203985	0.204071	0.203985	1.71993	0.304141	0.30423	0.304141	1.59814	0.322689
DASYN160	0.042111	0.042449	0.042111	8.3334	0.035729	0.036023	0.035729	6.99819	0.040196	0.04052	0.040196	7.90658	0.044025	0.044383	0.044025	8.49049	0.03892	0.039235	0.03892	7.70484	0.042749	0.043106	0.042749	8.58929	0.042111	0.042449	0.042111	8.33427	0.043387	0.043739	0.043387	8.50135	0.033815	0.034166	0.033815	7.8142	0.047854	0.04824	0.047854	9.28871	0.035091	0.035494	0.035091	10.0159	0.052321	0.052746	0.052321	10.2006	0.055512
DGK1	0.000308	0.000385	4.78071	9.16329	0.000268	0.000335	4.02241	7.70119	0.000295	0.000369	4.54195	8.70101	0.000326	0.000408	4.91515	9.34264	0.000287	0.000358	4.42413	8.47928	0.000318	0.000406	4.54655	9.4751	0.000308	0.000385	4.78219	9.16425	0.000321	0.000401	4.90045	9.35536	0.000338	0.000408	4.80565	8.71683	0.000352	0.000439	5.40878	10.2213	0.000388	0.000468	6.37172	11.3432	0.000388	0.000484	5.92658	11.225	0.000542
DASYN181	0	0.000338	0	8.29129	0	0.000294	0	6.96246	0	0.000324	0	7.86638	0	0.000358	0	8.44646	0	0.000315	0	7.66592	0	0.000357	0	8.54654	0	0.000338	0	8.29216	0	0.000352	0	8.45796	0	0.000351	0	7.78039	0	0.000386	0	9.24086	0	0.000403	0	9.98082	0	0.000425	0	10.1483	0
DATPHs	0	0.000119	0	2.37704	0	0.000103	0	1.99824	0	0.000114	0	2.25721	0	0.000125	0	2.42673	0	0.00011	0	2.19982	0	0.000118	0	2.24026	0	0.000119	0	2.37736	0	0.000124	0	2.42809	0	0.000128	0	2.26399	0	0.000135	0	2.65898	0	0.000183	0	3.05252	0	0.000149	0	2.91812	0
DB4PS	0.000589	0.000589	0.000589	0.000624	0.000499	0.000499	0.000499	0.00058	0.000562	0.000562	0.000562	0.000607	0.000615	0.000615	0.000615	0.000669	0.000544	0.000544	0.000544	0.000589	0.000598	0.000598	0.000598	0.000642	0.000589	0.000589	0.000589	0.000598	0.000606	0.000606	0.000606	0.000633	0.000473	0.000473	0.000473	0.000517	0.000669	0.000669	0.000669	0.000723	0.000491	0.000491	0.000491	0.000571	0.000731	0.000731	0.000731	0.000785	0.000776
DHAD1	0.57693	0.577119	0.57693	1.6325	0.489503	0.489667	0.489503	2.28597	0.550702	0.550883	0.550702	2.64377	0.603158	0.603358	0.603158	3.50063	0.533217	0.533392	0.533217	2.25811	0.585673	0.585841	0.585673	2.26695	0.57693	0.577119	0.57693	1.67409	0.594415	0.594612	0.594415	2.14526	0.463275	0.463434	0.463275	2.7569	0.655614	0.655829	0.655614	3.01126	0.480761	0.480943	0.480761	3.34505	0.716813	0.71705	0.716813	2.44215	0.760527
DHAD2	0.19172	0.191789	0.19172	0.945701	0.162667	0.162727	0.162667	1.38325	0.183004	0.18307	0.183004	1.54356	0.200436	0.200509	0.200436	1.68703	0.177194	0.177257	0.177194	1.40864	0.194625	0.194688	0.194625	1.3829	0.19172	0.191789	0.19172	0.975404	0.197531	0.197602	0.197531	1.30528	0.153951	0.15403	0.153951	1.34211	0.217868	0.217946	0.217868	1.83275	0.159762	0.159852	0.159762	1.76838	0.238205	0.238291	0.238205	1.47059	0.252731
DHAPT	2.2264	2.23552	0	12.1727	1.94987	1.9578	0	10.6624	2.14346	2.15219	0	11.5221	2.10555	2.11519	0	12.605	2.10288	2.11137	0	11.5288	2.558	2.59874	0	13.6491	2.22126	2.23037	0	12.0191	2.19396	2.20346	0	12.4947	0	0.008767	0	12.7367	1.96117	1.97158	0	14.0327	0	0.01007	0	15.6404	2.20938	2.22084	0	15.4329	0
DBTS	1e-06	1e-06	1e-06	1e-06	1e-06	1e-06	1e-06	1e-06	1e-06	1e-06	1e-06	1e-06	1e-06	1e-06	1e-06	1e-06	1e-06	1e-06	1e-06	1e-06	1e-06	1e-06	1e-06	1e-06	1e-06	1e-06	1e-06	1e-06	1e-06	1e-06	1e-06	1e-06	1e-06	1e-06	1e-06	1e-06	1e-06	1e-06	1e-06	1e-06	1e-06	1e-06	1e-06	1e-06	2e-06	2e-06	2e-06	2e-06	2e-06
DHBD	0	0	0	0	0	4.3e-05	0	0.852239	0	4.7e-05	0	0.94874	0	5.2e-05	0	1.03351	0	4.6e-05	0	0.902325	0	4.9e-05	0	0.899214	0	4.9e-05	0	0.576348	0	5.1e-05	0	0.813495	0	4.5e-05	0	0.7968	0	5.6e-05	0	1.11934	0	5.2e-05	0	0.981148	0	6.2e-05	0	0.907026	0
DHBS	0	0.000197	0	4.66339	0	0.000171	0	3.91991	0	0.000189	0	4.42882	0	0.000209	0	4.75541	0	0.000183	0	4.31596	0	0.000208	0	4.82492	0	0.000197	0	4.66388	0	0.000205	0	4.76189	0	0.00021	0	4.44711	0	0.000225	0	5.20266	0	0.000241	0	5.80339	0	0.000248	0	5.71354	0
DCYTD	0	0.000248	0	2.60509	0	0.000216	0	2.19047	0	0.000237	0	2.47512	0	0.000262	0	2.66624	0	0.000231	0	2.41144	0	0.000257	0	2.66269	0	0.000248	0	2.60554	0	0.000258	0	2.66484	0	0.000287	0	2.67242	0	0.000283	0	2.927	0	0.00033	0	3.51443	0	0.000312	0	3.21084	0
DHDPRy	0.244789	0.24486	0.244789	1.03647	0.207694	0.207756	0.207694	1.40378	0.233661	0.233728	0.233661	1.56598	0.255918	0.255992	0.255918	1.70709	0.226242	0.226307	0.226242	1.51082	0.248499	0.248566	0.248499	1.4837	0.244789	0.24486	0.244789	1.06766	0.252208	0.252282	0.252208	1.41534	0.196566	0.196641	0.196566	1.3375	0.278175	0.278255	0.278175	1.82929	0.203985	0.204071	0.203985	1.71993	0.304141	0.30423	0.304141	1.59814	0.322689
DHDPS	0.244789	0.24486	0.244789	1.03647	0.207694	0.207756	0.207694	1.40378	0.233661	0.233728	0.233661	1.56598	0.255918	0.255992	0.255918	1.70709	0.226242	0.226307	0.226242	1.51082	0.248499	0.248566	0.248499	1.4837	0.244789	0.24486	0.244789	1.06766	0.252208	0.252282	0.252208	1.41534	0.196566	0.196641	0.196566	1.3375	0.278175	0.278255	0.278175	1.82929	0.203985	0.204071	0.203985	1.71993	0.304141	0.30423	0.304141	1.59814	0.322689
DHFR	0.017708	0.017768	0.017708	1.12205	0.015025	0.015076	0.015025	0.970973	0.016903	0.01696	0.016903	1.09071	0.018513	0.018576	0.018513	1.17944	0.016367	0.016422	0.016367	1.06103	0.017977	0.018034	0.017977	1.08717	0.017708	0.017768	0.017708	1.13867	0.018245	0.018307	0.018245	1.17302	0.01422	0.014291	0.01422	0.965297	0.020124	0.020191	0.020124	1.29216	0.014757	0.014838	0.014757	1.29329	0.022002	0.022076	0.022002	1.4073	0.023344
DHNPA2r	0.000441	0.000441	0.000441	0.000468	0.000375	0.000375	0.000375	0.000435	0.000421	0.000421	0.000421	0.000455	0.000462	0.000462	0.000462	0.000502	0.000408	0.000408	0.000408	0.000442	0.000448	0.000448	0.000448	0.000482	0.000441	0.000441	0.000441	0.000448	0.000455	0.000455	0.000455	0.000475	0.000355	0.000355	0.000355	0.000388	0.000502	0.000502	0.000502	0.000542	0.000368	0.000368	0.000368	0.000428	0.000549	0.000549	0.000549	0.000589	0.000582
DHORD2	0.215521	0.218381	0	1.82051	0.182804	0.18529	0	1.55134	0.205715	0.208453	0	1.74642	0.225284	0.22831	0	1.88727	0.199175	0.201835	0	1.69807	0.21868	0.22169	0	1.79701	0.215522	0.218381	0	1.8239	0.222022	0.225001	0	1.87895	0	0.002505	0	1.50696	0.244903	0.248165	0	2.06445	0	0.002877	0	1.96772	0.267738	0.271331	0	2.25508	0.28073
DHORTS	0.218292	0.218381	0.218292	1.82051	0.185212	0.18529	0.185212	1.55134	0.208368	0.208453	0.208368	1.74642	0.228215	0.22831	0.228215	1.88727	0.201752	0.201835	0.201752	1.69807	0.2216	0.22169	0.2216	1.79701	0.218292	0.218381	0.218292	1.8239	0.224908	0.225001	0.224908	1.87895	0.175288	0.175376	0.175288	1.51083	0.248063	0.248165	0.248063	2.06445	0.181904	0.182005	0.181904	1.99006	0.271219	0.271331	0.271219	2.25508	0.287759
DPCOAK	0.00038	0.00038	0.00038	0.000403	0.000323	0.000323	0.000323	0.000374	0.000363	0.000363	0.000363	0.000392	0.000397	0.000397	0.000397	0.000432	0.000351	0.000351	0.000351	0.00038	0.000386	0.000386	0.000386	0.000415	0.00038	0.00038	0.00038	0.000386	0.000392	0.000392	0.000392	0.000409	0.000305	0.000305	0.000305	0.000334	0.000432	0.000432	0.000432	0.000467	0.000317	0.000317	0.000317	0.000369	0.000472	0.000472	0.000472	0.000507	0.000501
DHPPDA2	0.000294	0.000294	0.000294	0.000312	0.00025	0.00025	0.00025	0.00029	0.000281	0.000281	0.000281	0.000303	0.000308	0.000308	0.000308	0.000335	0.000272	0.000272	0.000272	0.000294	0.000299	0.000299	0.000299	0.000321	0.000294	0.000294	0.000294	0.000299	0.000303	0.000303	0.000303	0.000317	0.000236	0.000236	0.000236	0.000259	0.000334	0.000334	0.000334	0.000361	0.000245	0.000245	0.000245	0.000285	0.000366	0.000366	0.000366	0.000393	0.000388
ARGSL	0.195193	0.195267	0.195193	2.01588	0.165614	0.165678	0.165614	1.71839	0.186319	0.18639	0.186319	1.87737	0.204067	0.204149	0.204067	2.11011	0.180404	0.180472	0.180404	1.88	0.198151	0.198226	0.198151	1.88819	0.195193	0.195271	0.195193	1.96253	0.201109	0.20119	0.201109	2.05397	0.15674	0.156822	0.15674	1.76361	0.221814	0.221903	0.221814	2.31893	0.162656	0.162764	0.162656	2.37416	0.24252	0.242617	0.24252	2.55415	0.257309
DHPTDCs2	0.000296	0.000423	0.000296	1.03252	0.000251	0.000361	0.000251	1.75144	0.000282	0.000404	0.000282	2.04046	0.000309	0.000443	0.000309	2.82266	0.000273	0.000391	0.000273	1.68238	0.0003	0.000433	0.0003	1.68756	0.000296	0.000423	0.000296	1.0736	0.000305	0.000437	0.000305	1.51537	0.000237	0.000357	0.000237	2.3463	0.000336	0.000481	0.000336	2.3018	0.000246	0.000384	0.000246	2.98934	0.000367	0.000527	0.000367	1.68819	0.00039
ARGSS	0.195193	0.195267	0.195193	2.01588	0.165614	0.165678	0.165614	1.71839	0.186319	0.18639	0.186319	1.87737	0.204067	0.204149	0.204067	2.11011	0.180404	0.180472	0.180404	1.88	0.198151	0.198226	0.198151	1.88819	0.195193	0.195271	0.195193	1.96253	0.201109	0.20119	0.201109	2.05397	0.15674	0.156822	0.15674	1.76361	0.221814	0.221903	0.221814	2.31893	0.162656	0.162764	0.162656	2.37416	0.24252	0.242617	0.24252	2.55415	0.257309
DHQS	0.2515	0.251669	0.2515	1.06824	0.213389	0.213535	0.213389	1.59901	0.240067	0.240228	0.240067	1.85435	0.262934	0.263112	0.262934	2.4977	0.232444	0.232601	0.232444	1.5634	0.255312	0.255486	0.255312	1.59086	0.2515	0.251669	0.2515	1.10082	0.259123	0.259298	0.259123	1.45791	0.201955	0.202105	0.201955	2.9418	0.285801	0.285993	0.285801	2.10683	0.209577	0.209749	0.209577	3.5812	0.312479	0.312691	0.312479	1.64909	0.331535
DSERDHr	0	0.000278	0	6.74405	0	0.000241	0	5.6834	0	0.000266	0	6.41367	0	0.000294	0	6.87375	0	0.000258	0	6.25216	0	0.000259	0	6.04091	0	0.000277	0	6.74441	0	0.000289	0	6.88717	0	0.000283	0	5.32864	0	0.000317	0	6.78064	0	0.000325	0	6.95764	0	0.000349	0	7.43317	0
DHQTi	0.2515	0.251572	0.2515	0.831122	0.213389	0.21345	0.213389	1.19673	0.240067	0.240135	0.240067	1.38569	0.262934	0.263009	0.262934	1.60495	0.232444	0.232511	0.232444	1.177	0.255312	0.255381	0.255312	1.19416	0.2515	0.251572	0.2515	0.854244	0.259123	0.259197	0.259123	1.10987	0.201955	0.202019	0.201955	1.20296	0.285801	0.285882	0.285801	1.57814	0.209577	0.209651	0.209577	1.4407	0.312479	0.312569	0.312479	1.26105	0.331535
DTMPK	0.017267	0.017652	0.017267	9.18056	0.01465	0.014985	0.01465	7.71584	0.016482	0.016851	0.016482	8.7175	0.018052	0.01846	0.018052	9.36069	0.015959	0.016317	0.015959	8.49524	0.017529	0.017935	0.017529	9.49263	0.017267	0.017652	0.017267	9.18152	0.01779	0.018192	0.01779	9.37315	0.013865	0.014273	0.013865	8.7307	0.019622	0.020061	0.019622	10.2409	0.014389	0.014857	0.014389	11.3576	0.021454	0.021938	0.021454	11.2465	0.022762
DURADx	0	0	0	0	0	0	0	0	0	0	0	0	0	0	0	0	0	0	0	0	0	0	0	0	0	0	0	0	0	0	0	0	0	0	0	0	0	0	0	0	0	0	0	0	0	0	0	0	0
DURIK1	0	0.000534	0	11.6041	0	0.000464	0	9.77558	0	0.000511	0	11.0447	0	0.000565	0	11.8592	0	0.000496	0	10.7633	0	0.000563	0	12.1056	0	0.000533	0	11.6053	0	0.000556	0	11.8753	0	0.000605	0	11.4305	0	0.000609	0	12.9745	0	0.000694	0	15.3977	0	0.00067	0	14.2486	0
DURIPP	0.000173	0.000338	1.12057	3.43073	0.000151	0.000294	0.968221	2.88441	0.000166	0.000324	1.08765	3.25947	0.000183	0.000358	1.17605	3.52899	0.000161	0.000315	1.05807	3.17356	0.000181	0.000357	1.0841	3.5261	0.000173	0.000338	1.13547	3.43171	0.00018	0.000352	1.16973	3.51803	0.000225	0.000351	0.962933	3.58893	0.000198	0.000386	1.28847	3.88348	0.000258	0.000403	1.29083	4.77783	0.000218	0.000425	1.40332	4.26014	0.000361
DMPPS	0	0.001577	0	0.001673	0	0.001338	0	0.001553	0	0.001505	0	0.001625	0	0.001648	0	0.001792	0	0.001457	0	0.001577	0	0.0016	0	0.00172	0	0.001577	0	0.001601	0	0.001624	0	0.001696	0	0.001266	0	0.001386	0	0.001792	0	0.001935	0	0.001314	0	0.001529	0	0.001959	0	0.002103	0
ASAD	0.705483	0.705626	0.705483	3.75551	0.598576	0.5987	0.598576	3.17263	0.673411	0.673548	0.673411	3.5756	0.737556	0.737707	0.737556	3.87516	0.652029	0.652162	0.652029	3.47794	0.716174	0.7163	0.716174	3.44644	0.705483	0.705626	0.705483	3.75601	0.726865	0.727014	0.726865	3.8522	0.566503	0.567348	0.566503	3.33031	0.8017	0.801863	0.8017	4.23052	0.587885	0.588856	0.587885	4.22277	0.876535	0.876715	0.876535	4.6338	0.929989
EAR100x	0	0.000232	0	1.27281	0	0.000201	0	1.07951	0	0.000222	0	1.21585	0	0.000245	0	1.3152	0	0.000215	0	1.18191	0	0.000201	0	1.2392	0	0.000232	0	1.27291	0	0.000241	0	1.30838	0	0.000274	0	1.10503	0	0.000264	0	1.43658	0	0.000315	0	1.40198	0	0.000291	0	1.57039	0
EAR120x	0	0.000463	0	1.95292	0	0.000403	0	1.64964	0	0.000444	0	1.86196	0	0.00049	0	2.00859	0	0.000431	0	1.81179	0	0.000401	0	1.92077	0	0.000463	0	1.95307	0	0.000482	0	2.0038	0	0.000548	0	1.71886	0	0.000528	0	2.19414	0	0.000629	0	2.17237	0	0.000582	0	2.40709	0
EAR121x	0	0.000111	0	1.07364	0	9.7e-05	0	0.908635	0	0.000106	0	1.02542	0	0.000118	0	1.10658	0	0.000103	0	0.996792	0	9.7e-05	0	1.02556	0	0.000111	0	1.07373	0	0.000116	0	1.10346	0	0.00013	0	0.917521	0	0.000127	0	1.2087	0	0.000149	0	1.15725	0	0.00014	0	1.32444	0
EAR140x	0	0.000232	0	1.92475	0	0.000201	0	1.62639	0	0.000222	0	1.8358	0	0.000245	0	1.97994	0	0.000215	0	1.78647	0	0.000201	0	1.8916	0	0.000232	0	1.92491	0	0.000241	0	1.97556	0	0.000274	0	1.69555	0	0.000264	0	2.163	0	0.000315	0	2.1483	0	0.000291	0	2.37304	0
EAR141x	0	0.000111	0	1.07364	0	9.7e-05	0	0.908635	0	0.000106	0	1.02542	0	0.000118	0	1.10658	0	0.000103	0	0.996792	0	9.7e-05	0	1.02556	0	0.000111	0	1.07373	0	0.000116	0	1.10346	0	0.00013	0	0.917521	0	0.000127	0	1.2087	0	0.000149	0	1.15725	0	0.00014	0	1.32444	0
EAR160x	0	0.000463	0	1.957	0	0.000403	0	1.65308	0	0.000444	0	1.86583	0	0.00049	0	2.01283	0	0.000431	0	1.81554	0	0.000401	0	1.92443	0	0.000463	0	1.95716	0	0.000482	0	2.00797	0	0.000548	0	1.72104	0	0.000528	0	2.19874	0	0.000629	0	2.17411	0	0.000582	0	2.41212	0
EAR161x	0	0.000463	0	1.90542	0	0.000403	0	1.60861	0	0.000444	0	1.81559	0	0.00049	0	1.95884	0	0.000431	0	1.76659	0	0.000401	0	1.87426	0	0.000463	0	1.90558	0	0.000482	0	1.95395	0	0.000548	0	1.67108	0	0.000528	0	2.1397	0	0.000629	0	2.09602	0	0.000582	0	2.34729	0
EAR181x	0	8.2e-05	0	1.83844	0	7.1e-05	0	1.55091	0	7.9e-05	0	1.75067	0	8.7e-05	0	1.88774	0	7.6e-05	0	1.70374	0	8.3e-05	0	1.80803	0	8.2e-05	0	1.83859	0	8.6e-05	0	1.88388	0	8.5e-05	0	1.61724	0	9.4e-05	0	2.06241	0	9.7e-05	0	2.03479	0	0.000103	0	2.26279	0
EDA	0	0.006899	0	11.0245	0	0.005997	0	9.97852	0	0.006606	0	10.561	0	0.007299	0	11.9805	0	0.006416	0	10.6982	0	0.001603	0	8.5201	0	0.006896	0	10.936	0	0.007186	0	11.4388	6.48099	7.68726	0	12.3366	0	0.00787	0	12.9973	6.72536	9.43279	0	15.5526	0	0.008667	0	14.1857	10.6395
EDD	0	0.006899	0	11.0245	0	0.005997	0	9.97852	0	0.006606	0	10.561	0	0.007299	0	11.9805	0	0.006416	0	10.6982	0	0.001603	0	8.5201	0	0.006896	0	10.936	0	0.007186	0	11.4388	6.48099	7.68726	0	12.3366	0	0.00787	0	12.9973	6.72536	9.43279	0	15.5526	0	0.008667	0	14.1857	10.6395
EDTXS1	0	6e-06	0	0.042563	0	5e-06	0	0.072438	0	5e-06	0	0.084398	0	6e-06	0	0.116833	0	5e-06	0	0.069552	0	6e-06	0	0.069124	0	6e-06	0	0.04424	0	6e-06	0	0.062534	0	5e-06	0	0.084134	0	6e-06	0	0.094986	0	5e-06	0	0.102994	0	7e-06	0	0.06957	0
EDTXS2	0	6e-06	0	0.042563	0	5e-06	0	0.072438	0	5e-06	0	0.084398	0	6e-06	0	0.116833	0	5e-06	0	0.069552	0	6e-06	0	0.069124	0	6e-06	0	0.04424	0	6e-06	0	0.062534	0	5e-06	0	0.084134	0	6e-06	0	0.094986	0	5e-06	0	0.102994	0	7e-06	0	0.06957	0
EAR40x	0	0.000122	0	0.712558	0	0.000106	0	0.625513	0	0.000117	0	0.699378	0	0.000129	0	0.765799	0	0.000113	0	0.675771	0	0.0001	0	0.686404	0	0.000122	0	0.718275	0	0.000127	0	0.746134	0	0.00015	0	0.602946	0	0.000139	0	0.832015	0	0.000172	0	0.738253	0	0.000153	0	0.893187	0
EAR60x	0	0.000122	0	0.712558	0	0.000106	0	0.625513	0	0.000117	0	0.699378	0	0.000129	0	0.765799	0	0.000113	0	0.675771	0	0.0001	0	0.686404	0	0.000122	0	0.718275	0	0.000127	0	0.746134	0	0.00015	0	0.602946	0	0.000139	0	0.832015	0	0.000172	0	0.738253	0	0.000153	0	0.893187	0
EGMEACPR	1e-06	1e-06	1e-06	1e-06	1e-06	1e-06	1e-06	1e-06	1e-06	1e-06	1e-06	1e-06	1e-06	1e-06	1e-06	1e-06	1e-06	1e-06	1e-06	1e-06	1e-06	1e-06	1e-06	1e-06	1e-06	1e-06	1e-06	1e-06	1e-06	1e-06	1e-06	1e-06	1e-06	1e-06	1e-06	1e-06	1e-06	1e-06	1e-06	1e-06	1e-06	1e-06	1e-06	1e-06	2e-06	2e-06	2e-06	2e-06	2e-06
ENO	9.79005	9.79628	0.420697	16.0072	8.347	8.35242	0.3256	14.6797	9.35715	9.36312	0.381155	16.4817	10.759	10.7656	0.156295	18.4661	9.07837	9.08417	0.39626	15.6963	10.9882	10.9983	0.8397	17.6864	9.80359	9.80983	0.387541	16.0977	10.3093	10.3158	0.314532	17.2325	6.60026	7.80652	0.984888	19.9548	12.4413	12.4485	1.16512	20.5661	8.3043	11.0117	0.565641	24.8816	13.3073	13.3152	1.07523	21.2815	10.338
EAR80x	0	0.000122	0	0.712558	0	0.000106	0	0.625513	0	0.000117	0	0.699378	0	0.000129	0	0.765799	0	0.000113	0	0.675771	0	0.0001	0	0.686404	0	0.000122	0	0.718275	0	0.000127	0	0.746134	0	0.00015	0	0.602946	0	0.000139	0	0.832015	0	0.000172	0	0.738253	0	0.000153	0	0.893187	0
EPMEACPR	1e-06	1e-06	1e-06	1e-06	1e-06	1e-06	1e-06	1e-06	1e-06	1e-06	1e-06	1e-06	1e-06	1e-06	1e-06	1e-06	1e-06	1e-06	1e-06	1e-06	1e-06	1e-06	1e-06	1e-06	1e-06	1e-06	1e-06	1e-06	1e-06	1e-06	1e-06	1e-06	1e-06	1e-06	1e-06	1e-06	1e-06	1e-06	1e-06	1e-06	1e-06	1e-06	1e-06	1e-06	2e-06	2e-06	2e-06	2e-06	2e-06
FCLT	0.000147	0.00016	0.000147	0.143222	0.000125	0.000136	0.000125	0.207396	0.00014	0.000153	0.00014	0.230991	0.000154	0.000168	0.000154	0.2523	0.000136	0.000148	0.000136	0.22403	0.000149	0.000162	0.000149	0.228529	0.000147	0.00016	0.000147	0.148858	0.000152	0.000165	0.000152	0.210357	0.000118	0.000129	0.000118	0.164572	0.000167	0.000182	0.000167	0.272957	0.000123	0.000135	0.000123	0.203888	0.000183	0.000199	0.000183	0.234038	0.000194
ETOHtex	0	0.000457	0	2.15913	0	0.000398	0	3.67458	0	0.000438	0	4.28128	0	0.000484	0	5.92664	0	0.000425	0	3.52819	0	0.000481	0	3.512	0	0.000457	0	2.24419	0	0.000476	0	3.17219	0	0.00036	0	5.96052	0	0.000522	0	4.81837	0	0.000413	0	7.27998	0	0.000575	0	3.52909	0
ETOHtrpp	0	0.000457	0	2.15913	0	0.000398	0	3.67458	0	0.000438	0	4.28128	0	0.000484	0	5.92664	0	0.000425	0	3.52819	0	0.000481	0	3.512	0	0.000457	0	2.24419	0	0.000476	0	3.17219	0	0.00036	0	5.96052	0	0.000522	0	4.81837	0	0.000413	0	7.27998	0	0.000575	0	3.52909	0
F6PA	2.2264	2.23552	7.22808	12.2252	1.94987	1.9578	6.07612	10.8444	2.14346	2.15219	6.86363	12.1428	2.10555	2.11519	7.37896	13.631	2.10288	2.11137	6.68915	11.6957	2.558	2.59874	5.92707	13.792	2.22126	2.23037	7.22908	12.3393	2.19396	2.20346	7.38321	12.9453	0.000292	0.008767	5.69107	14.2308	1.96117	1.97158	8.05638	14.7609	0.000336	0.01007	7.52269	17.2643	2.20938	2.22084	8.85715	15.6952	0.000469
FHL	0	0	0	0	0	0	0	0	0	0	0	0	0	0	0	0	0	0	0	0	0	0	0	0	0	0	0	0	0	0	0	0	0	0	0	0	0	0	0	0	0	0	0	0	0	0	0	0	0
FMNAT	0.000147	0.000147	0.000147	0.000156	0.000125	0.000125	0.000125	0.000145	0.00014	0.00014	0.00014	0.000152	0.000154	0.000154	0.000154	0.000167	0.000136	0.000136	0.000136	0.000147	0.000149	0.000149	0.000149	0.000161	0.000147	0.000147	0.000147	0.000149	0.000152	0.000152	0.000152	0.000158	0.000118	0.000118	0.000118	0.000129	0.000167	0.000167	0.000167	0.000181	0.000123	0.000123	0.000123	0.000143	0.000183	0.000183	0.000183	0.000196	0.000194
FORt2pp	0	0.001087	0	27.8461	0	0.000945	0	23.367	0	0.001041	0	26.4007	0	0.00115	0	28.3475	0	0.001011	0	25.7279	0	0.001147	0	28.5838	0	0.001087	0	27.8652	0	0.001133	0	28.3861	0	0.001096	0	25.5306	0	0.00124	0	31.0136	0	0.001259	0	32.1604	0	0.001366	0	34.059	0
FORtex	0	0.001299	0	11.3292	0	0.001129	0	12.8212	0	0.001244	0	14.257	0	0.001374	0	15.844	0	0.001208	0	13.8746	0	0.001379	0	15.0143	0	0.001298	0	11.7713	0	0.001353	0	15.3896	0	0.070133	0	17.115	0	0.001482	0	17.5376	0	0.080561	0	21.4645	0	0.001632	0	18.3852	0
FORtppi	0	0.001322	0	29.821	0	0.001149	0	25.1104	0	0.001266	0	28.3512	0	0.001399	0	30.6055	0	0.00123	0	27.6241	0	0.001395	0	30.8757	0	0.001322	0	29.8272	0	0.001377	0	30.5412	0	0.070133	0	29.9174	0	0.001508	0	33.6154	0	0.080561	0	39.0694	0	0.001661	0	36.8453	0
FRD2	0	0.001385	0	26.8757	0	0.001204	0	22.8826	0	0.001326	0	25.6495	0	0.001466	0	27.5784	0	0.001288	0	24.9627	0	0.00146	0	26.3531	0	0.001385	0	26.871	0	0.001443	0	27.4688	0	0.035555	0	20.9277	0	0.00158	0	29.529	0	1.0005	0	24.5206	0	0.00174	0	32.3806	0
FRD3	0	0.001385	0	26.5409	0	0.001204	0	22.6105	0	0.001326	0	25.3352	0	0.001466	0	27.2604	0	0.001288	0	24.6558	0	0.00146	0	24.6751	0	0.001385	0	26.5367	0	0.001443	0	27.1397	0	0.035555	0	20.7525	0	0.00158	0	29.2137	0	1.0005	0	24.3738	0	0.00174	0	32.0031	0
FTHFD	0	0.000661	0	12.1334	0	0.000575	0	10.2451	0	0.000633	0	11.5665	0	0.000699	0	12.4146	0	0.000615	0	11.2737	0	0.000698	0	12.9201	0	0.000661	0	12.1345	0	0.000688	0	12.4304	0	0.000797	0	11.4581	0	0.000754	0	13.5659	0	0.000915	0	15.4288	0	0.00083	0	14.894	0
FTHFLi	0	0.002771	0	11.647	0	0.002408	0	9.8119	0	0.002653	0	11.0856	0	0.002931	0	11.9039	0	0.002577	0	10.8028	0	0.002919	0	12.1489	0	0.00277	0	11.6482	0	0.002886	0	11.9194	0	0.002505	0	11.4805	0	0.003161	0	13.0232	0	0.002877	0	15.4488	0	0.003481	0	14.3018	0
FUM	2.85248	2.85571	0.675896	15.0559	2.46081	2.46362	1.66542	12.7298	2.73498	2.73808	1.88011	14.292	2.49812	2.50155	2.65712	14.1358	2.66647	2.66947	1.63278	13.956	3.94177	3.95183	1.30704	15.4692	2.84056	2.84379	0.771037	15.0206	2.72773	2.73109	1.49206	15.1026	0.342433	0.343177	0.302503	9.88215	2.01459	2.01828	2.82032	15.4083	0.604426	0.606659	1.12664	11.7442	2.41546	2.41953	1.70063	17.1565	0.906677
G1SAT	0.002355	0.002459	0.002355	1.14695	0.001998	0.002088	0.001998	1.66017	0.002247	0.002347	0.002247	1.84905	0.002462	0.002572	0.002462	2.01963	0.002176	0.002273	0.002176	1.79333	0.00239	0.002495	0.00239	1.82943	0.002355	0.002459	0.002355	1.19204	0.002426	0.002534	0.002426	1.68407	0.001891	0.001977	0.001891	1.31752	0.002676	0.002795	0.002676	2.18499	0.001962	0.002061	0.001962	1.63208	0.002925	0.003056	0.002925	1.87377	0.003104
FADRx	1.43896	1.44279	0	6.62609	1.22083	1.22416	0	5.66846	1.37353	1.3772	0	6.34296	1.50433	1.50838	0	6.89914	1.32991	1.33347	0	6.16446	1.46293	1.46467	0	7.01403	1.43896	1.44279	0	6.6261	1.48253	1.48652	0	6.81498	1.15246	1.15879	0	5.96221	1.6352	1.63956	0	7.46984	1.19531	1.20243	0	7.83727	1.78781	1.79261	0	8.13672	1.89213
FADRx2	0	0.003508	0	6.38871	0	0.003049	0	5.47243	0	0.003358	0	6.11578	0	0.003711	0	6.62046	0	0.003262	0	5.94362	0	0.001395	0	5.8577	0	0.003506	0	6.38872	0	0.003653	0	6.57083	0	0.005844	0	5.26653	0	0.004001	0	7.07484	0	0.006713	0	6.77754	0	0.004407	0	7.74983	0
G3PD2	0.091745	0.092552	0.091745	15.5805	0.077842	0.078543	0.077842	13.2132	0.087574	0.088346	0.087574	14.8963	0.095915	0.096769	0.095915	16.093	0.084793	0.085544	0.084793	14.5155	0.093135	0.093752	0.093135	12.1136	0.091745	0.092551	0.091745	15.5837	0.094525	0.095366	0.094525	16.0407	0.073671	0.074767	0.073671	12.0257	0.104257	0.105178	0.104257	17.0904	0.076451	0.07771	0.076451	16.2867	0.113989	0.115003	0.113989	18.7813	0.12094
G3PD5	0	0.000807	0	15.4888	0	0.000701	0	13.1354	0	0.000773	0	14.8087	0	0.000854	0	15.9971	0	0.00075	0	14.4307	0	0.000617	0	12.0205	0	0.000807	0	15.4919	0	0.00084	0	15.9462	0	0.001096	0	11.952	0	0.000921	0	16.9861	0	0.001259	0	16.2102	0	0.001014	0	18.6673	0
G3PD6	0	0.000612	0	11.773	0	0.000532	0	9.94618	0	0.000586	0	11.218	0	0.000647	0	12.1024	0	0.000569	0	10.933	0	0.000501	0	9.42287	0	0.000611	0	11.7752	0	0.000637	0	12.076	0	0.001096	0	9.42316	0	0.000698	0	13.1781	0	0.001259	0	12.9786	0	0.000769	0	14.4266	0
FBA	1.62922	2.79544	8.03684	11.7487	1.3416	2.33127	6.74751	10.1992	1.54296	2.65618	7.62513	11.1394	2.18723	3.40658	8.19183	12.1382	1.47562	2.55352	7.43191	11.0361	3.23128	3.52658	8.17924	12.9928	1.64114	2.80735	8.03793	11.6789	1.88973	3.09138	8.20182	12.0555	0.066111	1.27989	7.53991	12.0313	3.07832	4.40362	8.93384	13.5616	0.067634	2.7837	9.73719	14.933	3.15278	4.60188	9.82289	14.886	0.108864
FBA3	0	1.16044	0	13.4994	0	0.984642	0	11.5182	0	1.10769	0	12.851	0	1.21322	0	14.064	0	1.07253	0	12.5376	0	0.261818	0	14.3794	0	1.16043	0	13.5042	0	1.19564	0	13.8912	0	0.002505	0	12.7081	0	1.31871	0	15.5336	0	0.002877	0	15.8349	0	1.44183	0	16.9774	0
G3PD7	0	0.00051	0	11.773	0	0.000443	0	9.94618	0	0.000488	0	11.218	0	0.000539	0	12.1024	0	0.000474	0	10.933	0	0.000434	0	9.42287	0	0.00051	0	11.7752	0	0.000531	0	12.076	0	0.001096	0	9.07409	0	0.000582	0	13.0615	0	0.001259	0	12.5174	0	0.000641	0	14.3377	0
FBP	0	0.000534	0	11.6041	0	0.000464	0	9.77558	0	0.000511	0	11.0447	0	0.000565	0	11.8592	0	0.000496	0	10.7633	0	0.000563	0	12.1056	0	0.000533	0	11.6053	0	0.000556	0	11.8753	0	0.000605	0	11.4305	0	0.000609	0	12.9745	0	0.000694	0	15.3977	0	0.00067	0	14.2486	0
G3PT	0	0.000534	0	11.6041	0	0.000464	0	9.77558	0	0.000511	0	11.0447	0	0.000565	0	11.8592	0	0.000496	0	10.7633	0	0.000563	0	12.1056	0	0.000533	0	11.6053	0	0.000556	0	11.8753	0	0.000605	0	11.4305	0	0.000609	0	12.9745	0	0.000694	0	15.3977	0	0.00067	0	14.2486	0
GHBDHx	0	0	0	0	0	0	0	0	0	0	0	0	0	0	0	0	0	0	0	0	0	0	0	0	0	0	0	0	0	0	0	0	0	0	0	0	0	0	0	0	0	0	0	0	0	0	0	0	0
GHMT2r	0.699929	0.701841	1.5532	5.69199	0.59386	0.595522	1.30271	4.84557	0.668109	0.669939	1.47302	5.41484	0.731747	0.733769	1.57634	5.54574	0.646895	0.648673	1.43786	5.30183	0.710555	0.718739	1.32054	6.24321	0.699929	0.70184	1.55346	5.61273	0.721141	0.723132	1.5832	5.66396	0.561313	0.562325	1.65718	2.88172	0.795388	0.797569	1.73067	5.65124	0.582405	0.583568	2.32449	3.4238	0.869633	0.872034	1.90112	6.28725	0.921501
G5SADs	0.145874	0.146221	0.145874	8.73049	0.123769	0.12407	0.123769	7.36883	0.139243	0.139575	0.139243	8.3107	0.152506	0.152873	0.152506	8.96825	0.134821	0.135144	0.134821	8.09871	0.148085	0.148399	0.148085	7.23477	0.145874	0.146221	0.145874	8.73211	0.150295	0.150657	0.150295	8.94677	0.117137	0.117518	0.117137	6.83682	0.165769	0.166165	0.165769	9.84126	0.121558	0.121996	0.121558	9.16122	0.181243	0.181679	0.181243	10.7792	0.192296
FE2tex	0.009466	0.013061	4.98693	15.5495	0.008008	0.011133	4.20212	13.6935	0.009033	0.012475	4.74768	13.9089	0.009883	0.013686	5.0977	15.7865	0.008742	0.012086	4.62672	14.8049	0.009565	0.01543	5.20735	15.6618	0.009467	0.01306	4.98746	14.6102	0.009741	0.013485	5.10471	15.1878	0.007247	0.012518	4.93042	17.2285	0.010752	0.014854	5.57717	17.7386	0.006445	0.013435	6.65527	21.9847	0.011746	0.016262	6.12485	19.936	0.011945
G5SD	0.145307	0.146221	0	8.73049	0.123276	0.12407	0	7.36883	0.1387	0.139575	0	8.3107	0.151587	0.152873	0	8.96825	0.134294	0.135144	0	8.09871	0.147492	0.148399	0	7.23477	0.145006	0.146221	0	8.73211	0.149391	0.150657	0	8.94677	0.115968	0.117518	0	6.83682	0.164779	0.166165	0	9.84126	0.120215	0.121996	0	9.16122	0.180152	0.181679	0	10.7792	0.190421
GK1	0.160828	0.161276	0.160828	10.4011	0.136457	0.136846	0.136457	8.75173	0.153517	0.153945	0.153517	9.88729	0.16814	0.168613	0.16814	10.6197	0.148642	0.149059	0.148642	9.63437	0.163265	0.163737	0.163265	10.7933	0.160828	0.161276	0.160828	10.4022	0.165703	0.166169	0.165703	10.6315	0.129145	0.129632	0.129145	10.0292	0.182763	0.183273	0.182763	11.6173	0.134019	0.134579	0.134019	13.2664	0.199823	0.200385	0.199823	12.7572	0.212009
G6PDH2r	3.86253	3.86712	0	16.7863	3.27718	3.28118	0	14.2543	3.68693	3.69132	0	15.9903	4.03811	4.04297	0	17.0235	3.56986	3.57413	0	15.5663	0	0	0	0	3.86253	3.86712	0	16.7278	3.97958	3.98436	0	17.0521	6.48099	6.48903	0	12.8341	4.38931	4.39455	0	17.1547	6.72536	6.73459	0	15.5881	4.79902	4.80479	0	18.908	10.6395
FE2tpp	0.008809	0.011686	0	27.8567	0.007437	0.009938	0	23.376	0.008403	0.011158	0	26.4108	0.009187	0.012231	0	28.3586	0.008131	0.010807	0	25.7377	0.008871	0.012104	0	28.5945	0.008809	0.011686	0	27.8758	0.009056	0.012052	0	28.397	0.006563	0.009822	0	25.5391	0.010002	0.013285	0	31.0256	0.005636	0.010338	0	32.1692	0.01092	0.014535	0	34.0722	0.010848
G6PP	0	0.000534	0	11.6041	0	0.000464	0	9.77558	0	0.000511	0	11.0447	0	0.000565	0	11.8592	0	0.000496	0	10.7633	0	0.000563	0	12.1056	0	0.000533	0	11.6053	0	0.000556	0	11.8753	0	0.000605	0	11.4305	0	0.000609	0	11.4138	0	0.000694	0	15.3977	0	0.00067	0	12.5245	0
GLCP	0	0.000693	0	21.6243	0	0.000602	0	18.1459	0	0.000663	0	20.5018	0	0.000733	0	22.0136	0	0.000644	0	19.9793	0	0.00073	0	21.8024	0	0.000692	0	21.685	0	0.000721	0	22.0436	0	0.000626	0	16.8188	0	0.00079	0	24.084	0	0.000719	0	20.6312	0	0.00087	0	26.4489	0
GLCP2	0	0.000554	0	17.2994	0	0.000482	0	14.5167	0	0.000531	0	16.4014	0	0.000586	0	17.6109	0	0.000515	0	15.9834	0	0.000584	0	17.4419	0	0.000554	0	17.348	0	0.000577	0	17.6349	0	0.000501	0	13.4551	0	0.000632	0	19.2672	0	0.000575	0	16.505	0	0.000696	0	21.1592	0
GLCS1	0	0.000693	0	21.6243	0	0.000602	0	18.1459	0	0.000663	0	20.5018	0	0.000733	0	22.0136	0	0.000644	0	19.9793	0	0.00073	0	21.8024	0	0.000692	0	21.685	0	0.000721	0	22.0436	0	0.000626	0	16.8188	0	0.00079	0	24.084	0	0.000719	0	20.6312	0	0.00087	0	26.4489	0
GLCTR1	0	4e-06	0	0.028274	0	4e-06	0	0.04812	0	4e-06	0	0.056064	0	4e-06	0	0.077611	0	4e-06	0	0.046202	0	4e-06	0	0.045978	0	4e-06	0	0.029388	0	4e-06	0	0.041541	0	4e-06	0	0.066129	0	5e-06	0	0.063098	0	4e-06	0	0.08105	0	5e-06	0	0.046214	0
GLCTR2	0	4e-06	0	0.028274	0	4e-06	0	0.04812	0	4e-06	0	0.056064	0	4e-06	0	0.077611	0	4e-06	0	0.046202	0	4e-06	0	0.045978	0	4e-06	0	0.029388	0	4e-06	0	0.041541	0	4e-06	0	0.066129	0	5e-06	0	0.063098	0	4e-06	0	0.08105	0	5e-06	0	0.046214	0
GALT1	0	4e-06	0	0.028274	0	4e-06	0	0.04812	0	4e-06	0	0.056064	0	4e-06	0	0.077611	0	4e-06	0	0.046202	0	4e-06	0	0.045978	0	4e-06	0	0.029388	0	4e-06	0	0.041541	0	4e-06	0	0.066129	0	5e-06	0	0.063098	0	4e-06	0	0.08105	0	5e-06	0	0.046214	0
GLCTR3	0	4e-06	0	0.028274	0	4e-06	0	0.04812	0	4e-06	0	0.056064	0	4e-06	0	0.077611	0	4e-06	0	0.046202	0	4e-06	0	0.045978	0	4e-06	0	0.029388	0	4e-06	0	0.041541	0	4e-06	0	0.066129	0	5e-06	0	0.063098	0	4e-06	0	0.08105	0	5e-06	0	0.046214	0
GALUi	0	0.000272	0	6.96153	0	0.000236	0	5.84175	0	0.00026	0	6.60016	0	0.000288	0	7.08687	0	0.000253	0	6.43197	0	0.000287	0	7.14594	0	0.000272	0	6.9663	0	0.000283	0	7.09652	0	0.000274	0	6.38265	0	0.00031	0	7.40665	0	0.000315	0	8.04011	0	0.000342	0	8.12735	0
GLCptspp	6.8797	6.88655	0	7.7501	5.85737	5.86332	0	7.4401	6.57301	6.57957	0	8.4701	7.45438	7.46163	0	10.1601	6.37346	6.37984	0	7.8801	5.87424	5.89815	0	8.5201	6.88647	6.89332	0	7.9001	7.19946	7.20659	0	8.6401	4.37507	5.58896	0	14.1477	8.47601	8.48383	0	10.6801	5.03259	7.74865	0	17.0599	9.11951	9.12811	0	10.7301	7.02997
GLCt2pp	0	0.005057	0	7.7501	0	0.004396	0	7.4401	0	0.004842	0	8.4701	0	0.00535	0	10.1601	0	0.004703	0	7.8801	0	0.005347	0	8.5201	0	0.005055	0	7.9001	0	0.005267	0	8.6401	2.6333	2.64427	0	12.8397	0	0.005769	0	10.6801	2.2391	2.25169	0	15.7948	0	0.006353	0	10.7301	4.4756
GLGC	0	0.000693	0	21.6243	0	0.000602	0	18.1459	0	0.000663	0	20.5018	0	0.000733	0	22.0136	0	0.000644	0	19.9793	0	0.00073	0	21.8024	0	0.000692	0	21.685	0	0.000721	0	22.0436	0	0.000626	0	16.8188	0	0.00079	0	24.084	0	0.000719	0	20.6312	0	0.00087	0	26.4489	0
GLNS	1.19483	1.19549	1.19483	13.5718	1.01376	1.01434	1.01376	11.4525	1.14051	1.14114	1.14051	12.9313	1.24914	1.24984	1.24914	13.9254	1.10429	1.10491	1.10429	12.5899	1.21293	1.21363	1.21293	14.1363	1.19483	1.19549	1.19483	13.573	1.23104	1.23173	1.23104	13.9116	0.959445	0.960242	0.959445	13.1058	1.35778	1.35853	1.35778	15.2205	0.995657	0.996573	0.995657	17.1847	1.48452	1.48535	1.48452	16.7042	1.57505
GLU5K	0.145307	0.146221	0	8.73049	0.123276	0.12407	0	7.36883	0.1387	0.139575	0	8.3107	0.151587	0.152873	0	8.96825	0.134294	0.135144	0	8.09871	0.147492	0.148399	0	7.23477	0.145006	0.146221	0	8.73211	0.149391	0.150657	0	8.94677	0.115968	0.117518	0	6.83682	0.164779	0.166165	0	9.84126	0.120215	0.121996	0	9.16122	0.180152	0.181679	0	10.7792	0.190421
GAPD	10.8878	10.8941	1.37328	13.9118	9.27843	9.28385	1.19639	13.5325	10.405	10.411	1.32263	15.424	11.9067	11.9133	1.75069	18.6596	10.093	10.0988	1.25311	14.2922	12.1061	12.1127	1.99496	15.4277	10.9014	10.9076	1.4151	14.2118	11.4404	11.4469	1.54168	15.6437	7.4816	8.68787	2.26882	20.8363	13.6889	13.696	3.16955	19.5552	9.2191	11.9265	2.02915	25.6419	14.6713	14.6791	3.29121	19.4867	11.7849
GLUCYS	0	0.000143	0	2.79632	0	0.000125	0	2.35632	0	0.000137	0	2.66224	0	0.000152	0	2.85856	0	0.000133	0	2.5944	0	0.000151	0	2.92013	0	0.000143	0	2.79661	0	0.000149	0	2.86245	0	0.000169	0	2.76517	0	0.000164	0	3.12741	0	0.000194	0	3.73245	0	0.00018	0	3.43451	0
GLUDC	0	0.000601	0	5.91484	0	0.000522	0	5.05025	0	0.000575	0	5.60949	0	0.000636	0	5.61591	0	0.000559	0	5.51426	0	0.001395	0	6.40804	0	0.000601	0	5.78406	0	0.000626	0	5.79189	0	0.000175	0	2.36938	0	0.000685	0	5.54503	0	0.000275	0	2.88722	0	0.000755	0	6.23201	0
GLUN	0	0.000534	0	11.6041	0	0.000464	0	9.77558	0	0.000511	0	11.0447	0	0.000565	0	11.8592	0	0.000496	0	10.7633	0	0.000563	0	12.1056	0	0.000533	0	11.6053	0	0.000556	0	11.8753	0	0.000605	0	11.4305	0	0.000609	0	12.9745	0	0.000694	0	15.3977	0	0.00067	0	14.2486	0
GLUPRT	0.295792	0.295838	0.295792	1.39087	0.250968	0.251009	0.250968	1.17229	0.282345	0.282389	0.282345	1.32328	0.309239	0.309288	0.309239	1.42694	0.27338	0.273423	0.27338	1.28779	0.300275	0.300322	0.300275	1.36364	0.295792	0.295838	0.295792	1.39098	0.304757	0.304805	0.304757	1.42398	0.237521	0.237562	0.237521	1.06145	0.336134	0.336186	0.336134	1.55318	0.246486	0.246539	0.246486	1.2947	0.36751	0.367568	0.36751	1.71015	0.389922
GLUR	0.018337	0.018375	0.018337	0.896139	0.015559	0.015591	0.015559	0.762977	0.017504	0.01754	0.017504	0.825911	0.019171	0.019213	0.019171	0.937963	0.016948	0.016983	0.016948	0.83586	0.018615	0.018654	0.018615	0.893748	0.018337	0.018377	0.018337	0.863213	0.018893	0.018934	0.018893	0.904653	0.014725	0.014768	0.014725	0.857582	0.020838	0.020883	0.020838	1.03717	0.015281	0.01533	0.015281	1.14496	0.022783	0.022833	0.022783	1.13892	0.024173
GARFT	0.221445	0.225644	1.39087	10.0518	0.187874	0.191524	1.17229	8.45589	0.211376	0.215396	1.32328	9.55446	0.231504	0.235946	1.42694	10.2552	0.204663	0.208568	1.28779	9.31211	0.224775	0.241589	1.36364	10.441	0.221446	0.225643	1.39098	10.0529	0.22815	0.232522	1.42397	10.2722	0.177507	0.180856	1.05117	9.76943	0.251644	0.256434	1.55315	11.2211	0.184113	0.18796	1.27896	13.0265	0.275128	0.280403	1.71012	12.324	0.291432
GART	0.070148	0.074347	0	10.3476	0.059445	0.063094	0	8.70686	0.066949	0.070969	0	9.83681	0.073293	0.077735	0	10.5644	0.064813	0.068717	0	9.58549	0.058686	0.0755	0	10.7413	0.07015	0.074347	0	10.3487	0.072235	0.076607	0	10.577	0.056665	0.060015	0	10.007	0.0797	0.084489	0	11.5572	0.058526	0.062374	0	13.273	0.087108	0.092382	0	12.6915	0.093118
GLUSy	0	0.000661	0	11.567	0	0.000575	0	9.75207	0	0.000633	0	11.0127	0	0.000699	0	11.8523	0	0.000615	0	10.724	0	0.000698	0	12.0268	0	0.000661	0	11.568	0	0.000688	0	11.8462	0	0.000797	0	11.1058	0	0.000754	0	12.9571	0	0.000915	0	14.5287	0	0.00083	0	14.222	0
GLUTRR	0.002355	0.002459	0.002355	1.14695	0.001998	0.002088	0.001998	1.66017	0.002247	0.002347	0.002247	1.84905	0.002462	0.002572	0.002462	2.01963	0.002176	0.002273	0.002176	1.79333	0.00239	0.002495	0.00239	1.82943	0.002355	0.002459	0.002355	1.19204	0.002426	0.002534	0.002426	1.68407	0.001891	0.001977	0.001891	1.31752	0.002676	0.002795	0.002676	2.18499	0.001962	0.002061	0.001962	1.63208	0.002925	0.003056	0.002925	1.87377	0.003104
GLUTRS	0.002355	0.002459	0.002355	1.14695	0.001998	0.002088	0.001998	1.66017	0.002247	0.002347	0.002247	1.84905	0.002462	0.002572	0.002462	2.01963	0.002176	0.002273	0.002176	1.79333	0.00239	0.002495	0.00239	1.82943	0.002355	0.002459	0.002355	1.19204	0.002426	0.002534	0.002426	1.68407	0.001891	0.001977	0.001891	1.31752	0.002676	0.002795	0.002676	2.18499	0.001962	0.002061	0.001962	1.63208	0.002925	0.003056	0.002925	1.87377	0.003104
GDPDPK	0	0.000385	0	9.16329	0	0.000335	0	7.70119	0	0.000369	0	8.70101	0	0.000408	0	9.34264	0	0.000358	0	8.47928	0	0.000406	0	9.4751	0	0.000385	0	9.16425	0	0.000401	0	9.35536	0	0.000408	0	8.71683	0	0.000439	0	10.2213	0	0.000468	0	11.3432	0	0.000484	0	11.225	0
FE3abcpp	0	0.001132	0	6.60249	0	0.000984	0	5.58406	0	0.001084	0	6.309	0	0.001198	0	6.77435	0	0.001053	0	6.14819	0	0.001411	0	6.991	0	0.001132	0	6.60318	0	0.001179	0	6.78348	0	0.001559	0	6.71652	0	0.001292	0	7.41144	0	0.003196	0	9.3659	0	0.001423	0	8.13918	0
GDPTPDP	0	0.000385	0	9.16329	0	0.000335	0	7.70119	0	0.000369	0	8.70101	0	0.000408	0	9.34264	0	0.000358	0	8.47928	0	0.000406	0	9.4751	0	0.000385	0	9.16425	0	0.000401	0	9.35536	0	0.000408	0	8.71683	0	0.000439	0	10.2213	0	0.000468	0	11.3432	0	0.000484	0	11.225	0
FE3tex	0.001132	0.002463	4.99753	15.5389	0.000984	0.002141	4.21111	13.6845	0.001084	0.002358	4.7578	13.8988	0.001198	0.002605	5.10878	15.7755	0.001053	0.00229	4.63651	14.7951	0.001194	0.004671	5.21811	15.651	0.001132	0.002462	4.99806	14.5996	0.001179	0.002565	5.11563	15.1769	0.001264	0.004008	4.93893	17.22	0.001292	0.002809	5.58922	17.7266	0.002387	0.004603	6.6641	21.9758	0.001423	0.003094	6.13802	19.9229	0.002026
GLYAT	0.000143	0.000578	3.05003	15.491	0.000124	0.000503	2.57406	13.0715	0.000137	0.000554	2.90219	14.7192	0.000151	0.000612	3.13761	15.2423	0.000133	0.000538	2.82591	14.3468	0.000126	0.000479	2.73026	12.2795	0.000143	0.000578	3.05052	15.5226	0.000149	0.000602	3.12534	15.7522	0.000605	0.000771	2.75624	11.4874	0.000163	0.00066	3.42882	16.5493	0.000694	0.000885	3.61731	15.3574	0.000179	0.000727	3.75727	18.1829	0.00097
GTPDPDP	0	0.000224	0	5.12014	0	0.000194	0	4.30764	0	0.000214	0	4.86689	0	0.000237	0	5.22578	0	0.000208	0	4.74286	0	0.000236	0	5.31501	0	0.000224	0	5.12067	0	0.000233	0	5.23289	0	0.000244	0	4.95001	0	0.000255	0	5.71727	0	0.00028	0	6.56618	0	0.000281	0	6.27868	0
GTPDPK	0	0.000385	0	9.16329	0	0.000335	0	7.70119	0	0.000369	0	8.70101	0	0.000408	0	9.34264	0	0.000358	0	8.47928	0	0.000406	0	9.4751	0	0.000385	0	9.16425	0	0.000401	0	9.35536	0	0.000408	0	8.71683	0	0.000439	0	10.2213	0	0.000468	0	11.3432	0	0.000484	0	11.225	0
GLYCDx	0	0.000308	0	7.2877	0	0.000268	0	6.14224	0	0.000295	0	6.92787	0	0.000326	0	7.46004	0	0.000287	0	6.75189	0	0.000284	0	6.47353	0	0.000308	0	7.28906	0	0.000321	0	7.45767	0	0.000319	0	5.75036	0	0.000352	0	8.13521	0	0.000366	0	7.67983	0	0.000388	0	8.93456	0
GUACYC	0	0.000338	0	8.29129	0	0.000294	0	6.96246	0	0.000324	0	7.86638	0	0.000358	0	8.44646	0	0.000315	0	7.66592	0	0.000357	0	8.54654	0	0.000338	0	8.29216	0	0.000352	0	8.45796	0	0.000351	0	7.78039	0	0.000386	0	9.24086	0	0.000403	0	9.98082	0	0.000425	0	10.1483	0
GLYCL	0	0.001769	0	4.99192	0	0.001537	0	4.25158	0	0.001694	0	4.74659	0	0.001871	0	4.81384	0	0.001645	0	4.65481	0	0.008058	0	5.53253	0	0.001768	0	4.91265	0	0.001842	0	4.94267	0	0.000165	0	2.37867	0	0.002018	0	4.85569	0	0.00019	0	3.01596	0	0.002222	0	5.41743	0
GLYCLTDx	0	0.001048	0	19.8865	0	0.000911	0	16.8066	0	0.001003	0	18.9886	0	0.001109	0	20.3889	0	0.000975	0	18.5047	0	0.001107	0	20.9989	0	0.001048	0	19.8886	0	0.001092	0	20.4166	0	0.001349	0	20.1547	0	0.001196	0	22.3064	0	0.001549	0	26.1855	0	0.001317	0	24.4968	0
GLYCLTDy	0	0.000807	0	15.4888	0	0.000701	0	13.1354	0	0.000773	0	14.8087	0	0.000854	0	15.9971	0	0.00075	0	14.4307	0	0.000617	0	12.0205	0	0.000807	0	15.4919	0	0.00084	0	15.9462	0	0.001096	0	11.952	0	0.000921	0	16.9861	0	0.001259	0	16.2102	0	0.001014	0	18.6673	0
GUAPRT	0	0.000338	0	7.57087	0	0.000294	0	6.35309	0	0.000324	0	7.1779	0	0.000358	0	7.70721	0	0.000315	0	6.99498	0	0.000357	0	7.78378	0	0.000338	0	7.57166	0	0.000352	0	7.7177	0	0.000351	0	7.01259	0	0.000386	0	8.43208	0	0.000403	0	8.906	0	0.000425	0	9.26007	0
H2Otex	30.8786	30.8812	25.5097	40.2058	26.3212	26.3234	19.5351	34.6148	29.5114	29.5139	22.6112	38.773	31.8384	31.8411	23.8955	42.0597	28.6294	28.6318	21.6004	37.635	31.7454	31.7508	24.2731	41.5676	30.8683	30.8709	25.1477	40.2569	31.6147	31.6174	24.1666	41.6505	24.3564	24.4288	13.6048	32.5153	33.9523	33.9552	25.4566	45.2854	27.2167	27.2995	12.5026	36.5143	37.2519	37.2551	28.4913	49.5145	39.337
H2Otpp	30.8786	30.882	25.5097	45.999	26.3212	26.3241	19.5351	39.9565	29.5114	29.5146	22.6112	44.7891	31.8384	31.8419	23.8954	49.0506	28.6294	28.6325	21.6003	43.3036	32.9031	32.9329	24.2731	48.7263	30.8683	30.8717	25.1477	46.043	31.6147	31.6182	24.1665	47.7412	24.3564	25.6325	13.6048	39.4468	33.9523	33.9561	25.4565	52.483	27.2167	30.004	12.5025	44.7246	37.2519	37.2561	28.4913	56.8035	39.337
GLYCLTt2rpp	0	0.004434	0	28.8358	0	0.003782	0	24.1975	0	0.004235	0	27.339	0	0.004648	0	29.355	0	0.004103	0	26.6423	0	0.00454	0	29.0734	0	0.004433	0	28.9168	0	0.004579	0	29.395	0	0.003957	0	24.1144	0	0.005043	0	32.1159	0	0.004065	0	29.6751	0	0.005522	0	35.2695	0
GLYCLTt4pp	0	0.004434	0	28.8358	0	0.003782	0	24.1975	0	0.004235	0	27.339	0	0.004648	0	29.355	0	0.004103	0	26.6423	0	0.00454	0	29.0734	0	0.004433	0	28.9168	0	0.004579	0	29.395	0	0.003706	0	24.114	0	0.005043	0	32.1159	0	0.003951	0	29.6747	0	0.005522	0	35.2695	0
GLYCLTtex	0	0.000496	0	3.65398	0	0.000428	0	5.9329	0	0.000474	0	6.71292	0	0.000522	0	6.99715	0	0.00046	0	5.84911	0	0.000518	0	5.85342	0	0.000495	0	3.79792	0	0.000514	0	5.26437	0	0.00055	0	3.0983	0	0.000565	0	7.0106	0	0.000659	0	3.98911	0	0.00062	0	5.72961	0
GLYCTO2	0	0.00149	0	19.8869	0	0.001286	0	16.807	0	0.001425	0	18.989	0	0.00157	0	20.3893	0	0.001383	0	18.5051	0	0.001555	0	20.9993	0	0.001489	0	19.889	0	0.001546	0	20.4171	0	0.001703	0	20.1551	0	0.001697	0	22.3069	0	0.001917	0	25.9015	0	0.001865	0	24.4974	0
GLYCtex	0	0.000282	0	1.58027	0	0.000245	0	2.68097	0	0.00027	0	3.12339	0	0.000299	0	4.32394	0	0.000262	0	2.57521	0	0.000263	0	2.54903	0	0.000282	0	1.64331	0	0.000294	0	2.31948	0	0.000373	0	5.30436	0	0.000322	0	3.52342	0	0.000429	0	7.16528	0	0.000355	0	2.58616	0
GLYCtpp	9.3e-05	0.000282	1.58027	2.23213	8.1e-05	0.000245	1.87555	2.68097	8.9e-05	0.00027	2.11904	3.12339	9.8e-05	0.000299	2.27531	4.32394	8.7e-05	0.000262	2.06505	2.57521	9.8e-05	0.000263	2.30614	2.54903	9.3e-05	0.000282	1.64331	2.23237	9.7e-05	0.000294	2.2784	2.31948	9.8e-05	0.000373	2.11591	5.30436	0.000106	0.000322	2.4893	3.52342	0.000113	0.000429	2.74241	7.16528	0.000117	0.000355	2.58616	2.73374	0.000157
GLYK	0	0.000534	0	11.6041	0	0.000464	0	9.77558	0	0.000511	0	11.0447	0	0.000565	0	11.8592	0	0.000496	0	10.7633	0	0.000563	0	12.1056	0	0.000533	0	11.6053	0	0.000556	0	11.8753	0	0.000605	0	11.4305	0	0.000609	0	12.9745	0	0.000694	0	15.3977	0	0.00067	0	14.2486	0
H2tex	0	0	0	0	0	0	0	0	0	0	0	0	0	0	0	0	0	0	0	0	0	0	0	0	0	0	0	0	0	0	0	0	0	0	0	0	0	0	0	0	0	0	0	0	0	0	0	0	0
H2tpp	0	0	0	0	0	0	0	0	0	0	0	0	0	0	0	0	0	0	0	0	0	0	0	0	0	0	0	0	0	0	0	0	0	0	0	0	0	0	0	0	0	0	0	0	0	0	0	0	0
GLYOX	0	0.000375	0	7.40783	0	0.000326	0	6.27943	0	0.000359	0	7.08355	0	0.000397	0	7.67605	0	0.000349	0	6.90072	0	0.000396	0	7.94179	0	0.000375	0	7.40986	0	0.000391	0	7.63937	0	0.000461	0	7.4133	0	0.000428	0	8.46344	0	0.00053	0	9.91336	0	0.000471	0	9.25335	0
HBZOPT	0.000147	0.000147	0.000147	0.000156	0.000125	0.000125	0.000125	0.000145	0.00014	0.00014	0.00014	0.000152	0.000154	0.000154	0.000154	0.000167	0.000136	0.000136	0.000136	0.000147	0.000149	0.000149	0.000149	0.000161	0.000147	0.000147	0.000147	0.000149	0.000152	0.000152	0.000152	0.000158	0.000118	0.000118	0.000118	0.000129	0.000167	0.000167	0.000167	0.000181	0.000123	0.000123	0.000123	0.000143	0.000183	0.000183	0.000183	0.000196	0.000194
HCO3E	0.347005	0.347615	0.347005	9.22638	0.294421	0.294951	0.294421	7.76086	0.33123	0.331814	0.33123	8.7646	0.36278	0.363426	0.36278	9.43024	0.320713	0.32128	0.320713	8.53562	0.352264	0.352764	0.352264	9.11169	0.347005	0.347615	0.347005	9.22725	0.357522	0.358157	0.357522	9.42748	0.278645	0.279395	0.278645	8.35029	0.394331	0.395027	0.394331	10.3102	0.289162	0.290023	0.289162	10.7776	0.43114	0.431906	0.43114	11.3174	0.457433
HCYSMT	0	0.000127	0	1.03222	0	0.00011	0	1.75119	0	0.000122	0	2.04018	0	0.000134	0	2.82235	0	0.000118	0	1.6821	0	0.000133	0	1.68726	0	0.000127	0	1.07331	0	0.000132	0	1.51506	0	0.00012	0	2.34606	0	0.000145	0	2.30147	0	0.000138	0	2.98909	0	0.000159	0	1.68783	0
GMHEPAT	0	1.7e-05	0	0.113097	0	1.4e-05	0	0.192478	0	1.6e-05	0	0.224257	0	1.8e-05	0	0.310443	0	1.5e-05	0	0.18481	0	1.7e-05	0	0.18391	0	1.7e-05	0	0.117553	0	1.7e-05	0	0.166162	0	1.4e-05	0	0.264516	0	1.9e-05	0	0.252391	0	1.6e-05	0	0.3242	0	2.1e-05	0	0.184857	0
GMHEPK	0	1.7e-05	0	0.113097	0	1.4e-05	0	0.192478	0	1.6e-05	0	0.224257	0	1.8e-05	0	0.310443	0	1.5e-05	0	0.18481	0	1.7e-05	0	0.18391	0	1.7e-05	0	0.117553	0	1.7e-05	0	0.166162	0	1.4e-05	0	0.264516	0	1.9e-05	0	0.252391	0	1.6e-05	0	0.3242	0	2.1e-05	0	0.184857	0
HEPK1	0	4e-06	0	0.028274	0	4e-06	0	0.04812	0	4e-06	0	0.056064	0	4e-06	0	0.077611	0	4e-06	0	0.046202	0	4e-06	0	0.045978	0	4e-06	0	0.029388	0	4e-06	0	0.041541	0	4e-06	0	0.066129	0	5e-06	0	0.063098	0	4e-06	0	0.08105	0	5e-06	0	0.046214	0
GMHEPPA	0	1.7e-05	0	0.113097	0	1.4e-05	0	0.192478	0	1.6e-05	0	0.224257	0	1.8e-05	0	0.310443	0	1.5e-05	0	0.18481	0	1.7e-05	0	0.18391	0	1.7e-05	0	0.117553	0	1.7e-05	0	0.166162	0	1.4e-05	0	0.264516	0	1.9e-05	0	0.252391	0	1.6e-05	0	0.3242	0	2.1e-05	0	0.184857	0
GMPR	0	0.00021	0	4.96631	0	0.000183	0	4.18199	0	0.000201	0	4.72493	0	0.000223	0	5.07335	0	0.000196	0	4.60452	0	0.000202	0	4.46995	0	0.00021	0	4.96683	0	0.000219	0	5.08026	0	0.000234	0	4.26296	0	0.00024	0	5.55051	0	0.000269	0	5.75854	0	0.000264	0	6.09554	0
HEPK2	0	4e-06	0	0.028274	0	4e-06	0	0.04812	0	4e-06	0	0.056064	0	4e-06	0	0.077611	0	4e-06	0	0.046202	0	4e-06	0	0.045978	0	4e-06	0	0.029388	0	4e-06	0	0.041541	0	4e-06	0	0.066129	0	5e-06	0	0.063098	0	4e-06	0	0.08105	0	5e-06	0	0.046214	0
HEPT1	0	4e-06	0	0.028274	0	4e-06	0	0.04812	0	4e-06	0	0.056064	0	4e-06	0	0.077611	0	4e-06	0	0.046202	0	4e-06	0	0.045978	0	4e-06	0	0.029388	0	4e-06	0	0.041541	0	4e-06	0	0.066129	0	5e-06	0	0.063098	0	4e-06	0	0.08105	0	5e-06	0	0.046214	0
GMPS2	0.160828	0.161039	0.160828	5.12713	0.136457	0.136639	0.136457	4.31845	0.153517	0.153718	0.153517	4.87845	0.16814	0.168362	0.16814	5.24149	0.148642	0.148838	0.148642	4.75317	0.163265	0.163467	0.163265	4.63321	0.160828	0.161038	0.160828	5.12765	0.165703	0.165922	0.165703	5.24596	0.129145	0.129379	0.129145	4.3921	0.182763	0.183003	0.182763	5.73327	0.134019	0.134288	0.134019	5.89256	0.199823	0.200087	0.199823	6.29537	0.212009
GND	3.86022	3.86542	0	15.8787	3.27518	3.2797	0	13.501	3.68472	3.6897	0	15.0481	4.03567	4.04117	0	15.3843	3.56772	3.57255	0	14.7447	1.1573	1.18205	0	8.5201	3.86022	3.86542	0	15.6188	3.97718	3.9826	0	15.7182	0	0.001026	0	7.27181	4.38668	4.39262	0	15.5757	0	0.001179	0	8.35611	4.79613	4.80266	0	17.4172	0
HEPT2	0	4e-06	0	0.028274	0	4e-06	0	0.04812	0	4e-06	0	0.056064	0	4e-06	0	0.077611	0	4e-06	0	0.046202	0	4e-06	0	0.045978	0	4e-06	0	0.029388	0	4e-06	0	0.041541	0	4e-06	0	0.066129	0	5e-06	0	0.063098	0	4e-06	0	0.08105	0	5e-06	0	0.046214	0
HEPT3	0	4e-06	0	0.028274	0	4e-06	0	0.04812	0	4e-06	0	0.056064	0	4e-06	0	0.077611	0	4e-06	0	0.046202	0	4e-06	0	0.045978	0	4e-06	0	0.029388	0	4e-06	0	0.041541	0	4e-06	0	0.066129	0	5e-06	0	0.063098	0	4e-06	0	0.08105	0	5e-06	0	0.046214	0
HEPT4	0	4e-06	0	0.028274	0	4e-06	0	0.04812	0	4e-06	0	0.056064	0	4e-06	0	0.077611	0	4e-06	0	0.046202	0	4e-06	0	0.045978	0	4e-06	0	0.029388	0	4e-06	0	0.041541	0	4e-06	0	0.066129	0	5e-06	0	0.063098	0	4e-06	0	0.08105	0	5e-06	0	0.046214	0
HEX1	0	0.005057	0	16.4119	0	0.004396	0	13.8588	0	0.004842	0	15.6293	0	0.00535	0	17.0111	0	0.004703	0	15.2098	0	0.005347	0	16.9999	0	0.005055	0	16.4168	0	0.005267	0	16.8784	0.892138	2.64427	0	16.9075	0	0	0	0	0	2.25169	0	22.2555	0	0	0	0	2.11453
HISTD	0.062518	0.062568	0.062518	0.949434	0.053044	0.053088	0.053044	0.855391	0.059675	0.059724	0.059675	0.959984	0.06536	0.065413	0.06536	1.03975	0.057781	0.057827	0.057781	0.933657	0.063465	0.063516	0.063465	0.973882	0.062518	0.062568	0.062518	0.984815	0.064412	0.064465	0.064412	1.03261	0.050202	0.050252	0.050202	0.824717	0.071044	0.071101	0.071044	1.13869	0.052096	0.052159	0.052096	1.06092	0.077676	0.077739	0.077676	1.23915	0.082413
HISTP	0.062518	0.062568	0.062518	0.949434	0.053044	0.053088	0.053044	0.855391	0.059675	0.059724	0.059675	0.959984	0.06536	0.065413	0.06536	1.03975	0.057781	0.057827	0.057781	0.933657	0.063465	0.063516	0.063465	0.973882	0.062518	0.062568	0.062518	0.984815	0.064412	0.064465	0.064412	1.03261	0.050202	0.050252	0.050202	0.824717	0.071044	0.071101	0.071044	1.13869	0.052096	0.052159	0.052096	1.06092	0.077676	0.077739	0.077676	1.23915	0.082413
HMBS	0.000294	0.000307	0.000294	0.143369	0.00025	0.000261	0.00025	0.207521	0.000281	0.000293	0.000281	0.231131	0.000308	0.000321	0.000308	0.252454	0.000272	0.000284	0.000272	0.224166	0.000299	0.000312	0.000299	0.228678	0.000294	0.000307	0.000294	0.149005	0.000303	0.000317	0.000303	0.210508	0.000236	0.000247	0.000236	0.16469	0.000334	0.000349	0.000334	0.273124	0.000245	0.000258	0.000245	0.20401	0.000366	0.000382	0.000366	0.234221	0.000388
GSNK	0	0.000534	0	11.6041	0	0.000464	0	9.77558	0	0.000511	0	11.0447	0	0.000565	0	11.8592	0	0.000496	0	10.7633	0	0.000563	0	12.1056	0	0.000533	0	11.6053	0	0.000556	0	11.8753	0	0.000605	0	11.4305	0	0.000609	0	12.9745	0	0.000694	0	15.3977	0	0.00067	0	14.2486	0
GSPMDA	0	0.000534	0	11.6041	0	0.000464	0	9.77558	0	0.000511	0	11.0447	0	0.000565	0	11.8592	0	0.000496	0	10.7633	0	0.000563	0	12.1056	0	0.000533	0	11.6053	0	0.000556	0	11.8753	0	0.000605	0	11.4305	0	0.000609	0	12.9745	0	0.000694	0	15.3977	0	0.00067	0	14.2486	0
GSPMDS	0	0.000534	0	11.6041	0	0.000464	0	9.77558	0	0.000511	0	11.0447	0	0.000565	0	11.8592	0	0.000496	0	10.7633	0	0.000563	0	12.1056	0	0.000533	0	11.6053	0	0.000556	0	11.8753	0	0.000605	0	11.4305	0	0.000609	0	12.9745	0	0.000694	0	15.3977	0	0.00067	0	14.2486	0
GTHOr	0	0.002771	0	6.18235	0	0.002408	0	5.28457	0	0.002653	0	5.93927	0	0.002931	0	6.34299	0	0.002577	0	5.77714	0	0.002919	0	5.71661	0	0.00277	0	6.19917	0	0.002886	0	6.35425	0	0.002505	0	5.31593	0	0.003161	0	6.79594	0	0.002877	0	7.11537	0	0.003481	0	7.46754	0
HSDy	0.460694	0.460837	0.460694	3.51072	0.390881	0.391005	0.390881	2.96494	0.43975	0.439887	0.43975	3.34194	0.481638	0.481789	0.481638	3.61924	0.425788	0.425921	0.425788	3.2517	0.467675	0.467801	0.467675	3.19794	0.460694	0.460837	0.460694	3.51122	0.474657	0.474805	0.474657	3.59999	0.369937	0.370782	0.369937	3.13374	0.523525	0.523688	0.523525	3.95234	0.3839	0.384871	0.3839	4.01878	0.572394	0.572574	0.572394	4.32966	0.607301
GTHS	0	0.000143	0	2.79632	0	0.000125	0	2.35632	0	0.000137	0	2.66224	0	0.000152	0	2.85856	0	0.000133	0	2.5944	0	0.000151	0	2.92013	0	0.000143	0	2.79661	0	0.000149	0	2.86245	0	0.000169	0	2.76517	0	0.000164	0	3.12741	0	0.000194	0	3.73245	0	0.00018	0	3.43451	0
GTPCII2	0.000294	0.000294	0.000294	0.000312	0.00025	0.00025	0.00025	0.00029	0.000281	0.000281	0.000281	0.000303	0.000308	0.000308	0.000308	0.000335	0.000272	0.000272	0.000272	0.000294	0.000299	0.000299	0.000299	0.000321	0.000294	0.000294	0.000294	0.000299	0.000303	0.000303	0.000303	0.000317	0.000236	0.000236	0.000236	0.000259	0.000334	0.000334	0.000334	0.000361	0.000245	0.000245	0.000245	0.000285	0.000366	0.000366	0.000366	0.000393	0.000388
HSK	0.359128	0.359271	0.359128	3.40915	0.304707	0.304831	0.304707	2.87876	0.342802	0.342938	0.342802	3.24499	0.375455	0.375606	0.375455	3.51306	0.331917	0.33205	0.331917	3.15783	0.36457	0.364696	0.36457	3.09483	0.359128	0.359271	0.359128	3.40965	0.370012	0.370161	0.370012	3.49535	0.28838	0.289225	0.28838	3.05218	0.408108	0.408271	0.408108	3.83693	0.299264	0.300235	0.299264	3.93415	0.446203	0.446382	0.446203	4.20347	0.473413
HSST	0.101566	0.101587	0.101566	0.382972	0.086175	0.086193	0.086175	0.455983	0.096949	0.096969	0.096949	0.503731	0.106183	0.106206	0.106183	0.563599	0.09387	0.093889	0.09387	0.483058	0.103105	0.103125	0.103105	0.490522	0.101566	0.101587	0.101566	0.394197	0.104644	0.104667	0.104644	0.517683	0.081557	0.081582	0.081557	0.459005	0.115418	0.115442	0.115418	0.612388	0.084636	0.084664	0.084636	0.59594	0.126192	0.126219	0.126192	0.586719	0.133887
FESD1s	0.00201	0.002896	0	5.1862	0.001694	0.002464	0	4.39889	0.001917	0.002765	0	4.96807	0.002094	0.003031	0	5.31559	0.001854	0.002678	0	4.83367	0.00191	0.002953	0	5.55232	0.00201	0.002896	0	5.18621	0.002065	0.002987	0	5.33145	0.001289	0.002556	0	4.79947	0.002282	0.003292	0	5.78489	0.000549	0.002558	0	6.63739	0.00249	0.003602	0	6.34771	0.002147
HSTPT	0.062518	0.062568	0.062518	0.949434	0.053044	0.053088	0.053044	0.855391	0.059675	0.059724	0.059675	0.959984	0.06536	0.065413	0.06536	1.03975	0.057781	0.057827	0.057781	0.933657	0.063465	0.063516	0.063465	0.973882	0.062518	0.062568	0.062518	0.984815	0.064412	0.064465	0.064412	1.03261	0.050202	0.050252	0.050202	0.824717	0.071044	0.071101	0.071044	1.13869	0.052096	0.052159	0.052096	1.06092	0.077676	0.077739	0.077676	1.23915	0.082413
IPMD	0.297305	0.297451	0.297305	1.13803	0.252252	0.252379	0.252252	1.68306	0.283789	0.283929	0.283789	1.95084	0.310821	0.310976	0.310821	2.55844	0.274779	0.274914	0.274779	1.64859	0.301811	0.301945	0.301811	1.64113	0.297305	0.297451	0.297305	1.17115	0.306316	0.306468	0.306316	1.5415	0.238736	0.238831	0.238736	1.64665	0.337853	0.33802	0.337853	2.18205	0.247747	0.247856	0.247747	1.97715	0.36939	0.369574	0.36939	1.74355	0.391917
IPPMIa	0.297305	0.297451	0.297305	1.13803	0.252252	0.252379	0.252252	1.68306	0.283789	0.283929	0.283789	1.95084	0.310821	0.310976	0.310821	2.55844	0.274779	0.274914	0.274779	1.64859	0.301811	0.301945	0.301811	1.64113	0.297305	0.297451	0.297305	1.17115	0.306316	0.306468	0.306316	1.5415	0.238736	0.238831	0.238736	1.64665	0.337853	0.33802	0.337853	2.18205	0.247747	0.247856	0.247747	1.97715	0.36939	0.369574	0.36939	1.74355	0.391917
FESR	0.00402	0.005792	0	10.3724	0.003387	0.004927	0	8.79778	0.003834	0.00553	0	9.93614	0.004189	0.006063	0	10.6312	0.003709	0.005356	0	9.66734	0.00382	0.005906	0	11.1046	0.004021	0.005791	0	10.3724	0.004129	0.005974	0	10.6629	0.002579	0.005112	0	9.59894	0.004564	0.006584	0	11.5698	0.001098	0.005116	0	13.2748	0.004979	0.007205	0	12.6954	0.004293
IPPMIb	0.297305	0.297451	0.297305	1.13803	0.252252	0.252379	0.252252	1.68306	0.283789	0.283929	0.283789	1.95084	0.310821	0.310976	0.310821	2.55844	0.274779	0.274914	0.274779	1.64859	0.301811	0.301945	0.301811	1.64113	0.297305	0.297451	0.297305	1.17115	0.306316	0.306468	0.306316	1.5415	0.238736	0.238831	0.238736	1.64665	0.337853	0.33802	0.337853	2.18205	0.247747	0.247856	0.247747	1.97715	0.36939	0.369574	0.36939	1.74355	0.391917
HXPRT	0	0.000385	0	7.57087	0	0.000335	0	6.35309	0	0.000369	0	7.1779	0	0.000408	0	7.70721	0	0.000358	0	6.99498	0	0.000406	0	7.78378	0	0.000385	0	7.57166	0	0.000401	0	7.7177	0	0.000408	0	7.01259	0	0.000439	0	8.43208	0	0.000468	0	8.906	0	0.000484	0	9.26007	0
HYD1pp	0	0	0	0	0	0	0	0	0	0	0	0	0	0	0	0	0	0	0	0	0	0	0	0	0	0	0	0	0	0	0	0	0	0	0	0	0	0	0	0	0	0	0	0	0	0	0	0	0
IPPS	0.297305	0.297451	0.297305	1.13803	0.252252	0.252379	0.252252	1.68306	0.283789	0.283929	0.283789	1.95084	0.310821	0.310976	0.310821	2.55844	0.274779	0.274914	0.274779	1.64859	0.301811	0.301945	0.301811	1.64113	0.297305	0.297451	0.297305	1.17115	0.306316	0.306468	0.306316	1.5415	0.238736	0.238831	0.238736	1.64665	0.337853	0.33802	0.337853	2.18205	0.247747	0.247856	0.247747	1.97715	0.36939	0.369574	0.36939	1.74355	0.391917
KARA1	0.57693	0.577119	0.57693	1.6325	0.489503	0.489667	0.489503	2.28597	0.550702	0.550883	0.550702	2.64377	0.603158	0.603358	0.603158	3.50063	0.533217	0.533392	0.533217	2.25811	0.585673	0.585841	0.585673	2.26695	0.57693	0.577119	0.57693	1.67409	0.594415	0.594612	0.594415	2.14526	0.463275	0.463434	0.463275	2.7569	0.655614	0.655829	0.655614	3.01126	0.480761	0.480943	0.480761	3.34505	0.716813	0.71705	0.716813	2.44215	0.760527
HYD2pp	0	0	0	0	0	0	0	0	0	0	0	0	0	0	0	0	0	0	0	0	0	0	0	0	0	0	0	0	0	0	0	0	0	0	0	0	0	0	0	0	0	0	0	0	0	0	0	0	0
HYD3pp	0	0	0	0	0	0	0	0	0	0	0	0	0	0	0	0	0	0	0	0	0	0	0	0	0	0	0	0	0	0	0	0	0	0	0	0	0	0	0	0	0	0	0	0	0	0	0	0	0
LIPOCT	0	0	0	0	0	0	0	0	0	0	0	0	0	0	0	0	0	0	0	0	0	0	0	0	0	0	0	0	0	0	0	0	0	0	0	0	0	0	0	0	0	0	0	0	0	0	0	0	0
KARA2	0.19172	0.191789	0.19172	0.945701	0.162667	0.162727	0.162667	1.38325	0.183004	0.18307	0.183004	1.54356	0.200436	0.200509	0.200436	1.68703	0.177194	0.177257	0.177194	1.40864	0.194625	0.194688	0.194625	1.3829	0.19172	0.191789	0.19172	0.975404	0.197531	0.197602	0.197531	1.30528	0.153951	0.15403	0.153951	1.34211	0.217868	0.217946	0.217868	1.83275	0.159762	0.159852	0.159762	1.76838	0.238205	0.238291	0.238205	1.47059	0.252731
KAS15	0	0.000122	0	0.712558	0	0.000106	0	0.625513	0	0.000117	0	0.699378	0	0.000129	0	0.765799	0	0.000113	0	0.675771	0	0.0001	0	0.686404	0	0.000122	0	0.718275	0	0.000127	0	0.746134	0	0.00015	0	0.602946	0	0.000139	0	0.832015	0	0.000172	0	0.738253	0	0.000153	0	0.893187	0
LIPOS	0	0	0	0	0	0	0	0	0	0	0	0	0	0	0	0	0	0	0	0	0	0	0	0	0	0	0	0	0	0	0	0	0	0	0	0	0	0	0	0	0	0	0	0	0	0	0	0	0
Htex	6.44529	6.44939	8.0863	17.3972	5.46854	5.4721	6.75694	19.9673	6.15227	6.1562	7.62553	21.8375	7.74626	7.75059	7.61241	26.2171	5.95693	5.96073	7.47025	20.8745	6.54079	6.54714	8.19283	22.1736	6.47075	6.47485	8.06006	18.2493	7.07441	7.07868	7.95298	22.7704	13.5445	13.6187	2.12494	34.5429	9.86735	9.87202	7.65456	28.8467	17.9277	18.0129	1.81509	41.3882	10.2802	10.2854	8.67526	28.6744	20.8963
Kt2pp	0.12776	0.129703	0	20.6093	0.108378	0.110067	0	17.3398	0.121949	0.123809	0	19.5905	0.133555	0.13561	0	21.0378	0.118073	0.119881	0	19.0905	0.129653	0.131704	0	21.3908	0.12776	0.129702	0	20.6115	0.13162	0.133644	0	21.0643	0.102084	0.104407	0	19.9035	0.14518	0.147396	0	23.0154	0.105787	0.108456	0	26.372	0.158722	0.161163	0	25.2748	0.167636
Ktex	0.128808	0.128809	0.128808	0.136655	0.109289	0.10929	0.109289	0.126895	0.122952	0.122953	0.122952	0.132751	0.134664	0.134665	0.134664	0.146414	0.119048	0.119049	0.119048	0.128847	0.13076	0.130761	0.13076	0.140558	0.128808	0.128809	0.128808	0.130799	0.132712	0.132713	0.132712	0.138607	0.103433	0.103434	0.103433	0.113231	0.146375	0.146377	0.146375	0.158126	0.107337	0.107338	0.107337	0.124943	0.160039	0.16004	0.160039	0.171789	0.169798
I2FE2SS	0	0.000189	0	0.0002	0	0.00016	0	0.000186	0	0.00018	0	0.000195	0	0.000197	0	0.000215	0	0.000174	0	0.000189	0	0.000192	0	0.000206	0	0.000189	0	0.000193	0	0.000194	0	0.000203	0	0.000152	0	0.000166	0	0.000214	0	0.000232	0	0.000158	0	0.000184	0	0.000234	0	0.000252	0
I2FE2ST	0	1.8e-05	0	2e-05	0	1.6e-05	0	1.6e-05	0	1.8e-05	0	1.9e-05	0	1.9e-05	0	2.1e-05	0	1.7e-05	0	1.8e-05	0	1.9e-05	0	1.9e-05	0	1.8e-05	0	1.9e-05	0	1.9e-05	0	2e-05	0	1.5e-05	0	1.6e-05	0	2.1e-05	0	2.3e-05	0	1.5e-05	0	1.6e-05	0	2.3e-05	0	2.5e-05	0
I4FE4SR	0	0.000172	0	0.000182	0	0.000146	0	0.000169	0	0.000164	0	0.000177	0	0.000179	0	0.000195	0	0.000159	0	0.000172	0	0.000174	0	0.000187	0	0.000172	0	0.000174	0	0.000177	0	0.000185	0	0.000138	0	0.000151	0	0.000195	0	0.000211	0	0.000143	0	0.000166	0	0.000213	0	0.000229	0
ICDHyr	1.05237	1.05816	0.709519	7.44979	0.89282	0.897859	0.602	6.37667	1.00451	1.01006	0.677263	7.07534	1.10017	1.1063	0.741775	7.17608	0.97261	0.978001	0.65576	6.94445	3.94151	3.9735	0.720271	7.67833	1.05237	1.05816	0.709519	7.30535	1.08422	1.09026	0.731023	7.34288	0.569744	0.570005	0.569744	3.26058	1.19588	1.20249	0.806286	7.17028	0.591248	0.591748	0.591248	3.80591	1.30748	1.31476	0.88155	8.0176	0.93531
ICHORT	0	0	0	0	0	4.3e-05	0	0.852239	0	4.7e-05	0	0.94874	0	5.2e-05	0	1.03351	0	4.6e-05	0	0.902325	0	4.9e-05	0	0.899214	0	4.9e-05	0	0.576348	0	5.1e-05	0	0.813495	0	4.5e-05	0	0.7968	0	5.6e-05	0	1.11934	0	5.2e-05	0	0.981148	0	6.2e-05	0	0.907026	0
ICL	1.81762	1.82255	0	8.69873	1.58276	1.58705	0	7.39016	1.74717	1.75189	0	8.24904	1.41622	1.42144	0	8.31678	1.71002	1.71461	0	8.09012	0	0.031786	0	8.60887	1.8057	1.81063	0	8.56782	1.6615	1.66664	0	8.59838	0	0.000285	0	3.59414	0.838589	0.844217	0	8.27914	0	0.000739	0	4.62761	1.12969	1.13589	0	9.33681	0
ICYSDS	0.000469	0.001191	0.000469	0.001264	0.000398	0.001011	0.000398	0.001173	0.000448	0.001138	0.000448	0.001228	0.000491	0.001245	0.000491	0.001354	0.000434	0.001101	0.000434	0.001191	0.000476	0.001209	0.000476	0.0013	0.000469	0.001191	0.000469	0.00121	0.000483	0.001227	0.000483	0.001282	0.000377	0.000958	0.000377	0.001047	0.000533	0.001354	0.000533	0.001462	0.000391	0.000993	0.000391	0.001157	0.000583	0.00148	0.000583	0.001589	0.000618
IGPDH	0.062518	0.062568	0.062518	0.949434	0.053044	0.053088	0.053044	0.855391	0.059675	0.059724	0.059675	0.959984	0.06536	0.065413	0.06536	1.03975	0.057781	0.057827	0.057781	0.933657	0.063465	0.063516	0.063465	0.973882	0.062518	0.062568	0.062518	0.984815	0.064412	0.064465	0.064412	1.03261	0.050202	0.050252	0.050202	0.824717	0.071044	0.071101	0.071044	1.13869	0.052096	0.052159	0.052096	1.06092	0.077676	0.077739	0.077676	1.23915	0.082413
IGPS	0.037511	0.037567	0.037511	0.60894	0.031826	0.031876	0.031826	0.885805	0.035805	0.03586	0.035805	0.986922	0.039216	0.039276	0.039216	1.07695	0.034669	0.034721	0.034669	0.951888	0.038079	0.038137	0.038079	0.970212	0.037511	0.037567	0.037511	0.631735	0.038648	0.038706	0.038648	0.877375	0.030121	0.030174	0.030121	0.850185	0.042627	0.042691	0.042627	1.16654	0.031258	0.031319	0.031258	1.05584	0.046606	0.046677	0.046606	0.981764	0.049448
ILETA	0.19172	0.191789	0.19172	0.945701	0.162667	0.162727	0.162667	1.38325	0.183004	0.18307	0.183004	1.54356	0.200436	0.200509	0.200436	1.68703	0.177194	0.177257	0.177194	1.40864	0.194625	0.194688	0.194625	1.3829	0.19172	0.191789	0.19172	0.975404	0.197531	0.197602	0.197531	1.30528	0.153951	0.15403	0.153951	1.34211	0.217868	0.217946	0.217868	1.83275	0.159762	0.159852	0.159762	1.76838	0.238205	0.238291	0.238205	1.47059	0.252731
IMPC	0.358163	0.358213	0.358163	1.45324	0.303887	0.303931	0.303887	1.22521	0.34188	0.341928	0.34188	1.38282	0.374445	0.374499	0.374445	1.49214	0.331025	0.331072	0.331025	1.34543	0.36359	0.363641	0.36359	1.42696	0.358163	0.358213	0.358163	1.45335	0.369018	0.36907	0.369018	1.48824	0.287605	0.287655	0.287605	1.11153	0.40701	0.407068	0.40701	1.62405	0.29846	0.298523	0.29846	1.34668	0.445003	0.445066	0.445003	1.78764	0.472141
LCARR	0	0.000239	0	1.44443	0	0.000207	0	2.45397	0	0.000228	0	2.85882	0	0.000252	0	3.95622	0	0.000222	0	2.35676	0	0.000252	0	2.3627	0	0.000239	0	1.50114	0	0.000249	0	2.11996	0	0.000356	0	4.84905	0	0.000272	0	3.21794	0	0.000409	0	6.68684	0	0.0003	0	2.35896	0
IMPD	0.160443	0.161039	0	5.12713	0.136122	0.136639	0	4.31845	0.153148	0.153718	0	4.87845	0.167732	0.168362	0	5.24149	0.148284	0.148838	0	4.75317	0.162859	0.163467	0	4.63321	0.160443	0.161038	0	5.12765	0.165301	0.165922	0	5.24596	0.128737	0.129379	0	4.3921	0.182323	0.183003	0	5.73327	0.133551	0.134288	0	5.89256	0.199339	0.200087	0	6.29537	0.211355
INSK	0	0.000661	0	11.6041	0	0.000575	0	9.77558	0	0.000633	0	11.0447	0	0.000699	0	11.8592	0	0.000615	0	10.7633	0	0.000698	0	12.1056	0	0.000661	0	11.6053	0	0.000688	0	11.8753	0	0.000797	0	11.4305	0	0.000754	0	12.9745	0	0.000915	0	15.3977	0	0.00083	0	14.2486	0
LDH_D	0.000434	0.001048	7.99529	19.8865	0.000377	0.000911	6.78482	16.8066	0.000416	0.001003	7.65366	18.9886	0.000459	0.001109	8.29384	20.3889	0.000404	0.000975	7.44949	18.5047	0.000458	0.001107	8.59863	20.9989	0.000434	0.001048	7.99749	19.8886	0.000452	0.001092	8.2542	20.4166	0.000548	0.001349	8.11465	20.1547	0.000495	0.001196	9.1446	22.3064	0.000629	0.001549	10.8617	25.7816	0.000545	0.001317	9.98277	24.4968	0.000879
LDH_D2	0	0.001048	0	19.8865	0	0.000911	0	16.8066	0	0.001003	0	18.9886	0	0.001109	0	20.3889	0	0.000975	0	18.5047	0	0.001107	0	20.9989	0	0.001048	0	19.8886	0	0.001092	0	20.4166	0	0.001349	0	20.1547	0	0.001196	0	22.3064	0	0.001549	0	25.7816	0	0.001317	0	24.4968	0
LEUTAi	0.297305	0.297451	0.297305	1.13803	0.252252	0.252379	0.252252	1.68306	0.283789	0.283929	0.283789	1.95084	0.310821	0.310976	0.310821	2.55844	0.274779	0.274914	0.274779	1.64859	0.301811	0.301945	0.301811	1.64113	0.297305	0.297451	0.297305	1.17115	0.306316	0.306468	0.306316	1.5415	0.238736	0.238831	0.238736	1.64665	0.337853	0.33802	0.337853	2.18205	0.247747	0.247856	0.247747	1.97715	0.36939	0.369574	0.36939	1.74355	0.391917
LGTHL	0	0.000375	0	7.40783	0	0.000326	0	6.27943	0	0.000359	0	7.08355	0	0.000397	0	7.67605	0	0.000349	0	6.90072	0	0.000396	0	7.94179	0	0.000375	0	7.40986	0	0.000391	0	7.63937	0	0.000461	0	7.4133	0	0.000428	0	8.46344	0	0.00053	0	9.91336	0	0.000471	0	9.25335	0
MALS	1.81806	1.82299	0	6.31324	1.58314	1.58743	0	5.39708	1.74759	1.75231	0	5.99094	1.41668	1.4219	0	6.03746	1.71043	1.71501	0	5.88479	0	0.032234	0	6.34969	1.80614	1.81107	0	6.18275	1.66196	1.66709	0	6.20112	0	0.000586	0	2.75288	0.83909	0.844718	0	5.99584	0	0.001107	0	3.4916	1.13024	1.13644	0	6.71025	0
MEOHtex	1e-06	1e-06	1e-06	1e-06	1e-06	1e-06	1e-06	1e-06	1e-06	1e-06	1e-06	1e-06	1e-06	1e-06	1e-06	1e-06	1e-06	1e-06	1e-06	1e-06	1e-06	1e-06	1e-06	1e-06	1e-06	1e-06	1e-06	1e-06	1e-06	1e-06	1e-06	1e-06	1e-06	1e-06	1e-06	1e-06	1e-06	1e-06	1e-06	1e-06	1e-06	1e-06	1e-06	1e-06	2e-06	2e-06	2e-06	2e-06	2e-06
MEOHtrpp	1e-06	1e-06	1e-06	1e-06	1e-06	1e-06	1e-06	1e-06	1e-06	1e-06	1e-06	1e-06	1e-06	1e-06	1e-06	1e-06	1e-06	1e-06	1e-06	1e-06	1e-06	1e-06	1e-06	1e-06	1e-06	1e-06	1e-06	1e-06	1e-06	1e-06	1e-06	1e-06	1e-06	1e-06	1e-06	1e-06	1e-06	1e-06	1e-06	1e-06	1e-06	1e-06	1e-06	1e-06	2e-06	2e-06	2e-06	2e-06	2e-06
METAT	0.000593	0.000742	0.000593	1.03281	0.000503	0.000632	0.000503	1.75169	0.000566	0.000708	0.000566	2.04074	0.00062	0.000777	0.00062	2.82298	0.000548	0.000686	0.000548	1.68265	0.000602	0.000758	0.000602	1.68786	0.000593	0.000742	0.000593	1.0739	0.000611	0.000766	0.000611	1.51567	0.000476	0.000618	0.000476	2.34658	0.000673	0.000844	0.000673	2.30214	0.000494	0.000657	0.000494	2.98963	0.000736	0.000924	0.000736	1.68856	0.000781
METOX1s	0	0.000371	0	5.62381	0	0.000323	0	4.78996	0	0.000356	0	5.39304	0	0.000393	0	5.75613	0	0.000345	0	5.24661	0	0.000334	0	5.18601	0	0.000371	0	5.62924	0	0.000387	0	5.77612	0	0.000701	0	4.82202	0	0.000424	0	6.16101	0	0.00053	0	6.4995	0	0.000467	0	6.77881	0
METOX2s	0	0.000371	0	5.62381	0	0.000323	0	4.78996	0	0.000356	0	5.39304	0	0.000393	0	5.75613	0	0.000345	0	5.24661	0	0.000334	0	5.18601	0	0.000371	0	5.62924	0	0.000387	0	5.77612	0	0.000701	0	4.82202	0	0.000424	0	6.16101	0	0.00053	0	6.4995	0	0.000467	0	6.77881	0
METS	0.101862	0.101883	0.101862	0.383267	0.086426	0.086444	0.086426	0.456234	0.097231	0.097251	0.097231	0.504013	0.106492	0.106515	0.106492	0.563908	0.094144	0.094163	0.094144	0.483332	0.103405	0.103425	0.103405	0.490822	0.101862	0.101883	0.101862	0.394493	0.104949	0.104971	0.104949	0.517988	0.081795	0.08182	0.081795	0.459242	0.115754	0.115778	0.115754	0.612724	0.084882	0.084911	0.084882	0.596186	0.126559	0.126586	0.126559	0.587087	0.134277
METSOXR1	0	0.000371	0	5.62381	0	0.000323	0	4.78996	0	0.000356	0	5.39304	0	0.000393	0	5.75613	0	0.000345	0	5.24661	0	0.000334	0	5.18601	0	0.000371	0	5.62924	0	0.000387	0	5.77612	0	0.000701	0	4.82202	0	0.000424	0	6.16101	0	0.00053	0	6.4995	0	0.000467	0	6.77881	0
METSOXR2	0	0.000371	0	5.62381	0	0.000323	0	4.78996	0	0.000356	0	5.39304	0	0.000393	0	5.75613	0	0.000345	0	5.24661	0	0.000334	0	5.18601	0	0.000371	0	5.62924	0	0.000387	0	5.77612	0	0.000701	0	4.82202	0	0.000424	0	6.16101	0	0.00053	0	6.4995	0	0.000467	0	6.77881	0
MG2t3_2pp	0.000718	0.005725	0.006073	20.4775	0.000628	0.004857	0.00564	17.228	0.000688	0.005464	0.0059	19.4647	0.000762	0.005985	0.006507	20.9	0.000669	0.005291	0.005726	18.9687	0.000772	0.005811	0.006247	21.2571	0.000718	0.005725	0.005813	20.4797	0.00075	0.005898	0.00616	20.9285	0.000974	0.004597	0.005032	19.7979	0.00082	0.006505	0.007028	22.8657	0.001119	0.00477	0.005553	26.2629	0.000904	0.007113	0.007635	25.111	0.001562
MG2tex	0.005725	0.005725	0.005725	0.006073	0.004857	0.004857	0.004857	0.00564	0.005464	0.005464	0.005464	0.0059	0.005985	0.005985	0.005985	0.006507	0.005291	0.005291	0.005291	0.005726	0.005811	0.005811	0.005811	0.006247	0.005725	0.005725	0.005725	0.005813	0.005898	0.005898	0.005898	0.00616	0.004597	0.004597	0.004597	0.005032	0.006505	0.006505	0.006505	0.007028	0.00477	0.00477	0.00477	0.005553	0.007113	0.007113	0.007113	0.007635	0.007546
MGSA	0	0.000434	0	7.98284	0	0.000377	0	6.77459	0	0.000416	0	7.64215	0	0.000459	0	8.28123	0	0.000404	0	7.43798	0	0.000458	0	8.59821	0	0.000434	0	7.98503	0	0.000452	0	8.24178	0	0.000566	0	8.11465	0	0.000495	0	9.1309	0	0.00065	0	10.8617	0	0.000545	0	9.9717	0
MCOATA	0.051359	0.051969	0.051359	8.93074	0.043576	0.044106	0.043576	7.51002	0.049024	0.049608	0.049024	8.4824	0.053694	0.054339	0.053694	9.12115	0.047467	0.048034	0.047467	8.26238	0.052137	0.052637	0.052137	8.81156	0.051359	0.051968	0.051359	8.93161	0.052915	0.05355	0.052915	9.12287	0.041241	0.04199	0.041241	8.11288	0.058363	0.059059	0.058363	9.97423	0.042798	0.043658	0.042798	10.5312	0.063811	0.064577	0.063811	10.9501	0.067703
MCTP1App	0.009169	0.009191	0.009169	0.525209	0.007779	0.007798	0.007779	0.45136	0.008752	0.008773	0.008752	0.483627	0.009585	0.00961	0.009585	0.554177	0.008474	0.008494	0.008474	0.493525	0.009308	0.00933	0.009308	0.523695	0.009169	0.009192	0.009169	0.505542	0.009447	0.009471	0.009447	0.52976	0.007362	0.007388	0.007362	0.505465	0.010419	0.010446	0.010419	0.616377	0.00764	0.007669	0.00764	0.675677	0.011392	0.011421	0.011392	0.674084	0.012086
MCTP1Bpp	0	2.3e-05	0	0.525249	0	2e-05	0	0.452164	0	2.2e-05	0	0.483457	0	2.5e-05	0	0.554433	0	2.1e-05	0	0.494284	0	2.3e-05	0	0.523814	0	2.4e-05	0	0.505322	0	2.5e-05	0	0.529717	0	2.6e-05	0	0.507913	0	2.7e-05	0	0.618033	0	3e-05	0	0.681627	0	3e-05	0	0.675516	0
MCTP2App	0	1.4e-05	0	0.337496	0	1.3e-05	0	0.289632	0	1.4e-05	0	0.31048	0	1.6e-05	0	0.356041	0	1.3e-05	0	0.316818	0	1.5e-05	0	0.336213	0	1.5e-05	0	0.324556	0	1.6e-05	0	0.340188	0	1.7e-05	0	0.32506	0	1.7e-05	0	0.395417	0	1.9e-05	0	0.435616	0	1.9e-05	0	0.4327	0
MDDCP1pp	0	2.2e-05	0	0.507148	0	1.9e-05	0	0.435317	0	2.1e-05	0	0.466592	0	2.4e-05	0	0.535092	0	2e-05	0	0.476156	0	2.2e-05	0	0.505294	0	2.3e-05	0	0.487736	0	2.4e-05	0	0.511238	0	2.5e-05	0	0.488664	0	2.6e-05	0	0.594345	0	2.9e-05	0	0.654978	0	2.9e-05	0	0.650347	0
MDDCP2pp	0	1.4e-05	0	0.337496	0	1.3e-05	0	0.289632	0	1.4e-05	0	0.31048	0	1.6e-05	0	0.356041	0	1.3e-05	0	0.316818	0	1.5e-05	0	0.336213	0	1.5e-05	0	0.324556	0	1.6e-05	0	0.340188	0	1.7e-05	0	0.32506	0	1.7e-05	0	0.395417	0	1.9e-05	0	0.435616	0	1.9e-05	0	0.4327	0
MDDCP3pp	0	2.2e-05	0	0.50988	0	1.9e-05	0	0.437944	0	2.1e-05	0	0.469227	0	2.4e-05	0	0.538114	0	2e-05	0	0.478965	0	2.2e-05	0	0.508239	0	2.3e-05	0	0.490465	0	2.4e-05	0	0.514125	0	2.5e-05	0	0.491915	0	2.6e-05	0	0.598035	0	2.9e-05	0	0.659682	0	2.9e-05	0	0.654271	0
MLDCP1App	0	2.2e-05	0	0.51604	0	1.9e-05	0	0.443581	0	2.1e-05	0	0.474875	0	2.5e-05	0	0.544591	0	2.1e-05	0	0.485051	0	2.3e-05	0	0.514387	0	2.3e-05	0	0.496373	0	2.4e-05	0	0.520313	0	2.5e-05	0	0.498103	0	2.7e-05	0	0.605958	0	2.9e-05	0	0.668037	0	2.9e-05	0	0.662693	0
MLDCP1Bpp	0	2.1e-05	0	0.501197	0	1.8e-05	0	0.429887	0	2e-05	0	0.461138	0	2.4e-05	0	0.528454	0	2e-05	0	0.47029	0	2.2e-05	0	0.49936	0	2.2e-05	0	0.482031	0	2.3e-05	0	0.505262	0	2.4e-05	0	0.482707	0	2.6e-05	0	0.586721	0	2.8e-05	0	0.646945	0	2.8e-05	0	0.642234	0
MLDCP2App	0	2.2e-05	0	0.518869	0	1.9e-05	0	0.446308	0	2.1e-05	0	0.477604	0	2.5e-05	0	0.547721	0	2.1e-05	0	0.487966	0	2.3e-05	0	0.517439	0	2.3e-05	0	0.4992	0	2.4e-05	0	0.523304	0	2.5e-05	0	0.501481	0	2.7e-05	0	0.609794	0	2.9e-05	0	0.672931	0	2.9e-05	0	0.666768	0
MLDCP2Bpp	0	2.2e-05	0	0.50988	0	1.9e-05	0	0.437944	0	2.1e-05	0	0.469227	0	2.4e-05	0	0.538114	0	2e-05	0	0.478965	0	2.2e-05	0	0.508239	0	2.3e-05	0	0.490465	0	2.4e-05	0	0.514125	0	2.5e-05	0	0.491915	0	2.6e-05	0	0.598035	0	2.9e-05	0	0.659682	0	2.9e-05	0	0.654271	0
MLDCP3App	0	2.3e-05	0	0.525249	0	2e-05	0	0.452164	0	2.2e-05	0	0.483457	0	2.5e-05	0	0.554433	0	2.1e-05	0	0.494284	0	2.3e-05	0	0.523814	0	2.4e-05	0	0.505322	0	2.5e-05	0	0.529717	0	2.6e-05	0	0.507913	0	2.7e-05	0	0.618033	0	3e-05	0	0.681627	0	3e-05	0	0.675516	0
MLDEP1pp	0	2.3e-05	0	0.525249	0	2e-05	0	0.452164	0	2.2e-05	0	0.483457	0	2.5e-05	0	0.554433	0	2.1e-05	0	0.494284	0	2.3e-05	0	0.523814	0	2.4e-05	0	0.505322	0	2.5e-05	0	0.529717	0	2.6e-05	0	0.507913	0	2.7e-05	0	0.618033	0	3e-05	0	0.681627	0	3e-05	0	0.675516	0
MDDCP4pp	0	2.2e-05	0	0.50988	0	1.9e-05	0	0.437944	0	2.1e-05	0	0.469227	0	2.4e-05	0	0.538114	0	2e-05	0	0.478965	0	2.2e-05	0	0.508239	0	2.3e-05	0	0.490465	0	2.4e-05	0	0.514125	0	2.5e-05	0	0.491915	0	2.6e-05	0	0.598035	0	2.9e-05	0	0.659682	0	2.9e-05	0	0.654271	0
MDDCP5pp	0	2.2e-05	0	0.518869	0	1.9e-05	0	0.446308	0	2.1e-05	0	0.477604	0	2.5e-05	0	0.547721	0	2.1e-05	0	0.487966	0	2.3e-05	0	0.517439	0	2.3e-05	0	0.4992	0	2.4e-05	0	0.523304	0	2.5e-05	0	0.501481	0	2.7e-05	0	0.609794	0	2.9e-05	0	0.672931	0	2.9e-05	0	0.666768	0
MDDEP1pp	0	2.2e-05	0	0.507148	0	1.9e-05	0	0.435317	0	2.1e-05	0	0.466592	0	2.4e-05	0	0.535092	0	2e-05	0	0.476156	0	2.2e-05	0	0.505294	0	2.3e-05	0	0.487736	0	2.4e-05	0	0.511238	0	2.5e-05	0	0.488664	0	2.6e-05	0	0.594345	0	2.9e-05	0	0.654978	0	2.9e-05	0	0.650347	0
MDDEP2pp	0	2.2e-05	0	0.51604	0	1.9e-05	0	0.443581	0	2.1e-05	0	0.474875	0	2.5e-05	0	0.544591	0	2.1e-05	0	0.485051	0	2.3e-05	0	0.514387	0	2.3e-05	0	0.496373	0	2.4e-05	0	0.520313	0	2.5e-05	0	0.498103	0	2.7e-05	0	0.605958	0	2.9e-05	0	0.668037	0	2.9e-05	0	0.662693	0
MLDEP2pp	0	2.2e-05	0	0.51604	0	1.9e-05	0	0.443581	0	2.1e-05	0	0.474875	0	2.4e-05	0	0.544591	0	2e-05	0	0.485051	0	2.3e-05	0	0.514387	0	2.3e-05	0	0.496373	0	2.4e-05	0	0.520313	0	2.5e-05	0	0.498103	0	2.6e-05	0	0.605958	0	2.9e-05	0	0.668037	0	2.9e-05	0	0.662693	0
MDDEP3pp	0	2.1e-05	0	0.507148	0	1.9e-05	0	0.435317	0	2.1e-05	0	0.466592	0	2.4e-05	0	0.535092	0	2e-05	0	0.476156	0	2.2e-05	0	0.505294	0	2.3e-05	0	0.487736	0	2.4e-05	0	0.511238	0	2.5e-05	0	0.488664	0	2.6e-05	0	0.594345	0	2.8e-05	0	0.654978	0	2.8e-05	0	0.650347	0
MDH	4.66927	4.67641	16.6478	17.2843	4.04287	4.04907	14.0792	14.7124	4.48137	4.48819	15.8078	16.5389	3.91348	3.92103	14.766	18.0873	4.37573	4.38236	15.4263	16.1017	3.94113	3.98292	16.7434	18.1691	4.64544	4.65257	16.5812	17.2941	4.38838	4.39581	16.7068	17.9207	0.001349	0.017533	9.8828	19.9755	2.85224	2.86038	16.9689	20.2242	0.604791	0.609227	11.7447	26.9007	3.54413	3.55309	18.8888	22.0459	0.002163
MDH2	0	0.004305	0	22.5908	0	0.003742	0	19.1643	0	0.004122	0	21.6251	0	0.004554	0	22.9814	0	0.004004	0	21.0548	0	0.004577	0	23.6628	0	0.004303	0	22.5863	0	0.004484	0	23.133	0.290169	0.342859	0	20.4195	0	0.004911	0	24.7346	0	0.001549	0	25.9505	0	0.005408	0	27.2517	0.875852
MDH3	0	0.001593	0	15.34	0	0.001385	0	12.951	0	0.001525	0	14.6139	0	0.001685	0	15.5305	0	0.001481	0	14.2402	0	0.001688	0	15.8153	0	0.001592	0	15.3369	0	0.001659	0	15.633	0	0.037433	0	13.618	0	0.001817	0	16.6498	0	0.001549	0	19.0811	0	0.002001	0	18.4026	0
ME1	0	0.000534	0	10.0428	0	0.000464	0	8.50021	0	0.000511	0	9.5764	0	0.000565	0	10.0845	0	0.000496	0	9.33656	0	0.000563	0	10.4394	0	0.000533	0	10.0386	0	0.000556	0	10.1983	0	0.000548	0	7.96217	0	0.000609	0	10.3752	0	0.00053	0	10.1029	0	0.00067	0	11.4533	0
ME2	0	0.000629	0	11.0159	0	0.000547	0	9.3204	0	0.000603	0	10.4979	0	0.000666	0	11.131	0	0.000585	0	10.2229	0	0.000944	0	12.4669	0	0.000629	0	11.012	0	0.000656	0	11.2056	0	0.000605	0	9.18956	0	0.000718	0	11.8714	0	0.00048	0	11.2006	0	0.000791	0	13.103	0
MN2tpp	0	0.001543	0	27.8466	0	0.001332	0	23.3674	0	0.001476	0	26.4011	0	0.001627	0	28.348	0	0.001433	0	25.7283	0	0.001609	0	28.5842	0	0.001543	0	27.8656	0	0.001602	0	28.3866	0	0.001462	0	25.531	0	0.001759	0	31.0141	0	0.001639	0	32.1608	0	0.001933	0	34.0596	0
MOAT3C	0	4e-06	0	0.028274	0	4e-06	0	0.04812	0	4e-06	0	0.056064	0	4e-06	0	0.077611	0	4e-06	0	0.046202	0	4e-06	0	0.045978	0	4e-06	0	0.029388	0	4e-06	0	0.041541	0	4e-06	0	0.066129	0	5e-06	0	0.063098	0	4e-06	0	0.08105	0	5e-06	0	0.046214	0
MOBDabcpp	8.5e-05	8.5e-05	8.5e-05	9e-05	7.2e-05	7.2e-05	7.2e-05	8.4e-05	8.1e-05	8.1e-05	8.1e-05	8.8e-05	8.9e-05	8.9e-05	8.9e-05	9.7e-05	7.9e-05	7.9e-05	7.9e-05	8.5e-05	8.6e-05	8.6e-05	8.6e-05	9.3e-05	8.5e-05	8.5e-05	8.5e-05	8.6e-05	8.8e-05	8.8e-05	8.8e-05	9.2e-05	6.8e-05	6.8e-05	6.8e-05	7.5e-05	9.7e-05	9.7e-05	9.7e-05	0.000105	7.1e-05	7.1e-05	7.1e-05	8.3e-05	0.000106	0.000106	0.000106	0.000114	0.000112
MOBDtex	8.5e-05	8.5e-05	8.5e-05	9e-05	7.2e-05	7.2e-05	7.2e-05	8.4e-05	8.1e-05	8.1e-05	8.1e-05	8.8e-05	8.9e-05	8.9e-05	8.9e-05	9.7e-05	7.9e-05	7.9e-05	7.9e-05	8.5e-05	8.6e-05	8.6e-05	8.6e-05	9.3e-05	8.5e-05	8.5e-05	8.5e-05	8.6e-05	8.8e-05	8.8e-05	8.8e-05	9.2e-05	6.8e-05	6.8e-05	6.8e-05	7.5e-05	9.7e-05	9.7e-05	9.7e-05	0.000105	7.1e-05	7.1e-05	7.1e-05	8.3e-05	0.000106	0.000106	0.000106	0.000114	0.000112
MOCOS	8.1e-05	8.1e-05	8.1e-05	8.5e-05	6.8e-05	6.8e-05	6.8e-05	7.9e-05	7.7e-05	7.7e-05	7.7e-05	8.3e-05	8.4e-05	8.4e-05	8.4e-05	9.2e-05	7.4e-05	7.4e-05	7.4e-05	8.1e-05	8.2e-05	8.2e-05	8.2e-05	8.8e-05	8.1e-05	8.1e-05	8.1e-05	8.2e-05	8.3e-05	8.3e-05	8.3e-05	8.7e-05	6.5e-05	6.5e-05	6.5e-05	7.1e-05	9.1e-05	9.1e-05	9.1e-05	9.9e-05	6.7e-05	6.7e-05	6.7e-05	7.8e-05	0.0001	0.0001	0.0001	0.000107	0.000106
MOHMT	0.00038	0.00038	0.00038	0.000403	0.000323	0.000323	0.000323	0.000374	0.000363	0.000363	0.000363	0.000392	0.000397	0.000397	0.000397	0.000432	0.000351	0.000351	0.000351	0.00038	0.000386	0.000386	0.000386	0.000415	0.00038	0.00038	0.00038	0.000386	0.000392	0.000392	0.000392	0.000409	0.000305	0.000305	0.000305	0.000334	0.000432	0.000432	0.000432	0.000467	0.000317	0.000317	0.000317	0.000369	0.000472	0.000472	0.000472	0.000507	0.000501
MOX	0.000347	0.002855	5.97394	11.9547	0.000283	0.002432	5.10874	10.0607	0.00033	0.002727	5.74109	11.3472	0.000356	0.002991	6.12634	12.0732	0.000318	0.002642	5.58526	11.0589	0.000234	0.002867	5.55211	9.58173	0.000348	0.002855	5.99155	11.986	0.000351	0.002947	6.14034	12.1707	0.00034	0.003036	5.15697	8.39439	0.000392	0.003247	6.56163	12.7804	0.000545	0.002499	6.9504	10.6818	0.000424	0.003554	7.21083	14.0497	1.8e-05
MPTAT	0.000161	0.000161	0.000161	0.000171	0.000137	0.000137	0.000137	0.000159	0.000154	0.000154	0.000154	0.000166	0.000168	0.000168	0.000168	0.000183	0.000149	0.000149	0.000149	0.000161	0.000163	0.000163	0.000163	0.000176	0.000161	0.000161	0.000161	0.000164	0.000166	0.000166	0.000166	0.000173	0.000129	0.000129	0.000129	0.000142	0.000183	0.000183	0.000183	0.000198	0.000134	0.000134	0.000134	0.000156	0.0002	0.0002	0.0002	0.000215	0.000212
MPTG	0.009169	0.009191	0.009169	0.534418	0.007779	0.007799	0.007779	0.459944	0.008752	0.008773	0.008752	0.492209	0.009585	0.009611	0.009585	0.564019	0.008474	0.008495	0.008474	0.502758	0.009308	0.009331	0.009308	0.533121	0.009169	0.009193	0.009169	0.514491	0.009447	0.009471	0.009447	0.539163	0.007362	0.007388	0.007362	0.515275	0.010419	0.010446	0.010419	0.628453	0.00764	0.00767	0.00764	0.689267	0.011392	0.011422	0.011392	0.686908	0.012086
MNtex	0.000456	0.000456	0.000456	0.000484	0.000387	0.000387	0.000387	0.000449	0.000435	0.000435	0.000435	0.00047	0.000477	0.000477	0.000477	0.000518	0.000421	0.000421	0.000421	0.000456	0.000463	0.000463	0.000463	0.000498	0.000456	0.000456	0.000456	0.000463	0.00047	0.00047	0.00047	0.000491	0.000366	0.000366	0.000366	0.000401	0.000518	0.000518	0.000518	0.00056	0.00038	0.00038	0.00038	0.000442	0.000567	0.000567	0.000567	0.000608	0.000601
MPTG2	0	1.4e-05	0	0.337496	0	1.3e-05	0	0.289632	0	1.4e-05	0	0.31048	0	1.6e-05	0	0.356041	0	1.3e-05	0	0.316818	0	1.5e-05	0	0.336213	0	1.5e-05	0	0.324556	0	1.6e-05	0	0.340188	0	1.7e-05	0	0.32506	0	1.7e-05	0	0.395417	0	1.9e-05	0	0.435616	0	1.9e-05	0	0.4327	0
MPTSS	0.000322	0.000322	0.000322	0.000342	0.000273	0.000273	0.000273	0.000317	0.000307	0.000307	0.000307	0.000332	0.000337	0.000337	0.000337	0.000366	0.000298	0.000298	0.000298	0.000322	0.000327	0.000327	0.000327	0.000351	0.000322	0.000322	0.000322	0.000327	0.000332	0.000332	0.000332	0.000347	0.000259	0.000259	0.000259	0.000283	0.000366	0.000366	0.000366	0.000395	0.000268	0.000268	0.000268	0.000312	0.0004	0.0004	0.0004	0.000429	0.000425
NDPK7	0.000243	0.001548	2.6016	9.17826	0.000212	0.001346	2.18748	7.7139	0.000233	0.001482	2.47176	8.71531	0.000257	0.001638	2.66255	9.3583	0.000226	0.00144	2.40818	8.49313	0.000257	0.000944	2.66269	9.48513	0.000243	0.001547	2.60205	9.17922	0.000254	0.001612	2.66121	9.37079	0.00027	0.001753	2.67092	8.72567	0.000278	0.001766	2.923	10.2383	0.00031	0.002014	3.51443	11.3542	0.000306	0.001945	3.20646	11.2436	0.000433
NDPK8	0.000338	0.000993	4.66307	9.17597	0.000294	0.000863	3.92257	7.71194	0.000324	0.000951	4.42727	8.71311	0.000358	0.001051	4.82496	9.35589	0.000315	0.000924	4.31173	8.491	0.000357	0.000713	4.65847	9.48291	0.000338	0.000993	4.6649	9.17693	0.000352	0.001034	4.78725	9.36842	0.000358	0.001031	4.92512	8.72373	0.000386	0.001133	5.35147	10.2357	0.000412	0.001185	6.71574	11.3519	0.000425	0.001248	5.84611	11.2408	0.000575
NH4tex	7.12746	7.12787	7.12746	11.245	6.04738	6.04773	6.04738	10.4737	6.80344	6.80383	6.80344	11.8094	7.45149	7.45192	7.45149	13.3203	6.58742	6.5878	6.58742	11.2453	7.23547	7.23583	7.23547	11.8958	7.12746	7.12787	7.12746	11.3392	7.34348	7.3439	7.34348	12.2889	5.72336	5.7237	5.72336	9.76937	8.09954	8.1	8.09954	13.981	5.93937	5.93976	5.93937	10.9831	8.8556	8.8561	8.8556	14.6598	9.39564
NH4tpp	7.12746	7.12787	7.12746	13.5755	6.04738	6.04773	6.04738	11.4583	6.80344	6.80383	6.80344	12.9168	7.45149	7.45192	7.45149	14.0158	6.58742	6.5878	6.58742	12.545	7.23547	7.23583	7.23547	13.8402	7.12746	7.12787	7.12746	13.5807	7.34348	7.3439	7.34348	13.9166	5.72336	5.7237	5.72336	11.5755	8.09954	8.1	8.09954	15.2811	5.93937	5.93976	5.93937	13.2671	8.8556	8.8561	8.8556	16.7424	9.39564
MTAN	0	2.1e-05	0	0.281406	0	1.8e-05	0	0.369809	0	2e-05	0	0.406783	0	2.3e-05	0	0.457416	0	1.9e-05	0	0.389188	0	2e-05	0	0.387417	0	2.2e-05	0	0.292631	0	2.2e-05	0	0.413039	0	2.5e-05	0	0.377448	0	2.5e-05	0	0.49697	0	2.9e-05	0	0.511304	0	2.7e-05	0	0.460528	0
MTHFC	0.580274	0.583954	1.67285	10.5643	0.492337	0.495536	1.40424	8.99563	0.553893	0.557417	1.58724	10.0472	0.606652	0.610545	1.70143	10.2345	0.536306	0.539729	1.54845	9.84605	0.589086	0.605328	1.44201	11.6543	0.580274	0.583952	1.67312	10.4057	0.597859	0.601692	1.70649	10.4833	0.46523	0.466405	1.75327	4.68635	0.659413	0.663611	1.86664	10.3709	0.482695	0.484045	2.4242	5.41544	0.720965	0.725589	2.04979	11.556	0.763767
MTHFD	0.580274	0.583954	1.67285	10.5643	0.492337	0.495536	1.40424	8.99563	0.553893	0.557417	1.58724	10.0472	0.606652	0.610545	1.70143	10.2345	0.536306	0.539729	1.54845	9.84605	0.589086	0.605328	1.44201	11.6543	0.580274	0.583952	1.67312	10.4057	0.597859	0.601692	1.70649	10.4833	0.46523	0.466405	1.75327	4.68635	0.659413	0.663611	1.86664	10.3709	0.482695	0.484045	2.4242	5.41544	0.720965	0.725589	2.04979	11.556	0.763767
MTHFR2	0.101862	0.101883	0.101862	0.383267	0.086426	0.086444	0.086426	0.456234	0.097231	0.097251	0.097231	0.504013	0.106492	0.106515	0.106492	0.563908	0.094144	0.094163	0.094144	0.483332	0.103405	0.103425	0.103405	0.490822	0.101862	0.101883	0.101862	0.394493	0.104949	0.104971	0.104949	0.517988	0.081795	0.08182	0.081795	0.459242	0.115754	0.115778	0.115754	0.612724	0.084882	0.084911	0.084882	0.596186	0.126559	0.126586	0.126559	0.587087	0.134277
MTHTHFSs	0.000296	0.000423	0.000296	1.03252	0.000251	0.000361	0.000251	1.75144	0.000282	0.000404	0.000282	2.04046	0.000309	0.000443	0.000309	2.82266	0.000273	0.000391	0.000273	1.68238	0.0003	0.000433	0.0003	1.68756	0.000296	0.000423	0.000296	1.0736	0.000305	0.000437	0.000305	1.51537	0.000237	0.000357	0.000237	2.3463	0.000336	0.000481	0.000336	2.3018	0.000246	0.000384	0.000246	2.98934	0.000367	0.000527	0.000367	1.68819	0.00039
NI2tex	0.000213	0.000213	0.000213	0.000226	0.000181	0.000181	0.000181	0.00021	0.000203	0.000203	0.000203	0.00022	0.000223	0.000223	0.000223	0.000242	0.000197	0.000197	0.000197	0.000213	0.000216	0.000216	0.000216	0.000233	0.000213	0.000213	0.000213	0.000216	0.00022	0.00022	0.00022	0.000229	0.000171	0.000171	0.000171	0.000187	0.000242	0.000242	0.000242	0.000262	0.000178	0.000178	0.000178	0.000207	0.000265	0.000265	0.000265	0.000284	0.000281
NI2tpp	0	0.001301	0	27.8464	0	0.001126	0	23.3672	0	0.001245	0	26.4009	0	0.001373	0	28.3477	0	0.001208	0	25.7281	0	0.001363	0	28.584	0	0.0013	0	27.8654	0	0.001352	0	28.3863	0	0.001267	0	25.5308	0	0.001483	0	31.0138	0	0.001436	0	32.1606	0	0.001631	0	34.0593	0
NACODA	0	0.000567	0	4.72809	0	0.000493	0	4.35095	0	0.000543	0	4.36433	0	0.000918	0	5.00137	0	0.000527	0	4.68508	0	0.000593	0	4.38632	0	0.000868	0	4.55983	0	0.000904	0	4.78076	0	0.001169	0	4.899	0	0.00099	0	5.66822	0	0.001343	0	6.61644	0	0.001091	0	6.37631	0
NADH10	0	0.001011	0	16.191	0	0.000879	0	13.6468	0	0.000968	0	15.4185	0	0.00107	0	16.5555	0	0.000941	0	15.0256	0	0.001069	0	16.9238	0	0.001011	0	16.1927	0	0.001053	0	16.578	0	0.002922	0	16.2046	0	0.001154	0	18.1125	0	0.003357	0	22.9166	0	0.001271	0	19.8911	0
NADH16pp	21.693	21.6983	0	30.9655	18.6088	18.6133	0	26.4531	20.7677	20.7728	0	29.6227	22.2751	22.2806	0	31.8612	20.2	20.2049	0	28.8265	20.6019	20.6146	0	29.466	21.6843	21.6896	0	30.9382	22.1621	22.1676	0	31.7115	15.7318	15.7782	0	24.5967	23.6031	23.609	0	34.1748	14.1617	14.1772	0	28.1755	25.8542	25.8607	0	37.4043	24.9486
NADH17pp	0	0.002529	0	30.8864	0	0.002198	0	26.3975	0	0.002421	0	29.5675	0	0.002675	0	31.8183	0	0.002352	0	28.7626	0	0.002674	0	29.466	0	0.002528	0	30.8743	0	0.002634	0	31.661	0	0.037433	0	24.6007	0	0.002884	0	34.1667	0	1.00266	0	28.4052	0	0.003177	0	37.3882	0
NADH18pp	0	0.001385	0	25.9104	0	0.001204	0	22.0917	0	0.001326	0	24.7387	0	0.001466	0	26.6081	0	0.001288	0	24.0742	0	0.00146	0	24.6748	0	0.001385	0	25.9094	0	0.001443	0	26.4831	0	0.035555	0	20.5901	0	0.00158	0	28.5386	0	1.0005	0	24.0495	0	0.00174	0	31.2527	0
NADH5	0	0.001686	0	25.7679	0	0.001465	0	21.8708	0	0.001614	0	24.6861	0	0.001783	0	26.5324	0	0.001568	0	24.0144	0	0.001782	0	27.6587	0	0.001685	0	25.7706	0	0.001756	0	26.5351	0	0.002922	0	24.5881	0	0.001923	0	29.0278	0	0.003357	0	29.1188	0	0.002118	0	31.7783	0
NADH9	0	0.00076	0	16.191	0	0.000661	0	13.6468	0	0.000728	0	15.4185	0	0.000804	0	16.5555	0	0.000707	0	15.0256	0	0.000802	0	16.9238	0	0.00076	0	16.1927	0	0.000792	0	16.578	0	0.002922	0	16.1217	0	0.000867	0	18.1125	0	0.003357	0	22.2219	0	0.000955	0	19.8911	0
NADK	0.000295	0.000829	0.000295	11.6044	0.00025	0.000714	0.00025	9.77583	0.000282	0.000793	0.000282	11.045	0.000308	0.000873	0.000308	11.8595	0.000273	0.000769	0.000273	10.7635	0.000299	0.000863	0.000299	12.1059	0.000295	0.000828	0.000295	11.6056	0.000304	0.00086	0.000304	11.8756	0.000237	0.000841	0.000237	11.4307	0.000335	0.000944	0.000335	12.9749	0.000246	0.00094	0.000246	15.398	0.000366	0.001037	0.000366	14.249	0.000389
NNATr	0.001503	0.001696	0.001503	4.58315	0.001275	0.001443	0.001275	3.85187	0.001435	0.001619	0.001435	4.35194	0.001572	0.001775	0.001572	4.67289	0.001389	0.001569	0.001389	4.24103	0.001526	0.001729	0.001526	4.73908	0.001503	0.001696	0.001503	4.58363	0.001549	0.001749	0.001549	4.67923	0.001207	0.001411	0.001207	4.35962	0.001708	0.001928	0.001708	5.11237	0.001253	0.001487	0.001253	5.67287	0.001868	0.00211	0.001868	5.61437	0.001982
NADPHQR2	0	0.001139	0	18.2856	0	0.00099	0	15.5448	0	0.00109	0	17.5188	0	0.001204	0	18.8527	0	0.001059	0	17.0457	0	0.000783	0	13.9422	0	0.001138	0	18.2893	0	0.001186	0	18.8596	0	0.001948	0	14.2411	0	0.001299	0	19.9802	0	0.002238	0	19.3149	0	0.00143	0	21.8812	0
NADPHQR3	0	0.000785	0	13.4046	0	0.000682	0	11.3413	0	0.000752	0	12.7914	0	0.000831	0	13.8	0	0.00073	0	12.4665	0	0.000605	0	10.5643	0	0.000785	0	13.4071	0	0.000818	0	13.7698	0	0.001948	0	10.7869	0	0.000896	0	14.9436	0	0.002238	0	14.8569	0	0.000986	0	16.3279	0
NNDPR	0.001503	0.001503	0.001503	0.001595	0.001275	0.001275	0.001275	0.001481	0.001435	0.001435	0.001435	0.001549	0.001572	0.001572	0.001572	0.001709	0.001389	0.001389	0.001389	0.001504	0.001526	0.001526	0.001526	0.00164	0.001503	0.001503	0.001503	0.001526	0.001549	0.001549	0.001549	0.001618	0.001207	0.001207	0.001207	0.001321	0.001708	0.001708	0.001708	0.001845	0.001253	0.001253	0.001253	0.001458	0.001868	0.001868	0.001868	0.002005	0.001982
NADPHQR4	0	0.000625	0	13.4046	0	0.000543	0	11.3413	0	0.000598	0	12.7914	0	0.000661	0	13.8	0	0.000581	0	12.4665	0	0.000509	0	10.5643	0	0.000625	0	13.4071	0	0.000651	0	13.7698	0	0.001948	0	10.3307	0	0.000713	0	14.7724	0	0.002238	0	14.267	0	0.000785	0	16.2238	0
NADPPPS	0	0.000534	0	11.6041	0	0.000464	0	9.77558	0	0.000511	0	11.0447	0	0.000565	0	11.8592	0	0.000496	0	10.7633	0	0.000563	0	12.1056	0	0.000533	0	11.6053	0	0.000556	0	11.8753	0	0.000605	0	11.4305	0	0.000609	0	12.9745	0	0.000694	0	15.3977	0	0.00067	0	14.2486	0
NADS1	0.001503	0.001696	0.001503	4.58315	0.001275	0.001443	0.001275	3.85187	0.001435	0.001619	0.001435	4.35194	0.001572	0.001775	0.001572	4.67289	0.001389	0.001569	0.001389	4.24103	0.001526	0.001729	0.001526	4.73908	0.001503	0.001696	0.001503	4.58363	0.001549	0.001749	0.001549	4.67923	0.001207	0.001411	0.001207	4.35962	0.001708	0.001928	0.001708	5.11237	0.001253	0.001487	0.001253	5.67287	0.001868	0.00211	0.001868	5.61437	0.001982
NADTRHD	0	0.001548	0	27.3939	0	0.001346	0	23.1579	0	0.001482	0	26.0771	0	0.001638	0	22.4291	0	0.00144	0	25.4173	0	0.000944	0	21.2601	0	0.001547	0	27.3888	0	0.001612	0	27.8946	0	0.001753	0	20.159	0	0.001766	0	29.2949	0	0.002014	0	27.119	0	0.001945	0	32.2044	0
NAt3_1p5pp	0	0.000499	0	14.1653	0	0.000434	0	11.8868	0	0.000478	0	13.43	0	0.000528	0	14.4204	0	0.000464	0	13.0878	0	0.000526	0	14.4124	0	0.000499	0	14.2051	0	0.00052	0	14.44	0	0.000474	0	12.0556	0	0.00057	0	15.7766	0	0.000544	0	14.8359	0	0.000627	0	17.3258	0
NAt3_2pp	0	0.000781	0	21.0647	0	0.000679	0	17.6764	0	0.000748	0	19.9713	0	0.000826	0	21.444	0	0.000726	0	19.4623	0	0.000823	0	21.5278	0	0.000781	0	21.1134	0	0.000813	0	21.4732	0	0.000762	0	18.7159	0	0.000891	0	23.4608	0	0.000876	0	23.1555	0	0.000981	0	25.7646	0
NAt3pp	0	0.000924	0	28.8324	0	0.000803	0	24.1946	0	0.000884	0	27.3357	0	0.000977	0	29.3515	0	0.000859	0	26.6391	0	0.000973	0	29.0699	0	0.000923	0	28.9133	0	0.000962	0	29.3914	0	0.000835	0	22.4251	0	0.001054	0	32.112	0	0.000959	0	27.5083	0	0.00116	0	35.2653	0
NAtex	0	0	0	0	0	0	0	0	0	0	0	0	0	0	0	0	0	0	0	0	0	0	0	0	0	0	0	0	0	0	0	0	0	0	0	0	0	0	0	0	0	0	0	0	0	0	0	0	0
NDPK1	0.358135	0.524504	28.6584	30.509	0.303806	0.445079	24.047	25.6172	0.341845	0.500668	27.1697	28.9362	0.374381	0.548383	29.1696	31.1044	0.330983	0.484779	26.4783	28.1887	0.363455	0.532559	28.8933	30.772	0.358136	0.524503	28.7394	30.59	0.368958	0.540432	29.2122	31.1189	0.287302	0.421457	22.2855	23.7715	0.406967	0.59605	31.9144	34.0174	0.297868	0.437642	27.3634	28.9055	0.44493	0.651714	35.0492	37.3485	0.47174
NDPK2	0.279096	0.28103	0.263377	9.44394	0.23677	0.238451	0.223466	7.9393	0.266404	0.268255	0.251404	8.9689	0.291765	0.29381	0.275351	9.63604	0.25794	0.259738	0.243421	8.73866	0.283953	0.285303	0.267368	9.76	0.279097	0.281029	0.263377	9.4449	0.287538	0.289551	0.27136	9.64451	0.223604	0.225765	0.211492	8.94219	0.317154	0.319359	0.299298	10.5402	0.231849	0.234331	0.219474	11.5771	0.346745	0.349174	0.327236	11.5737	0.367142
NDPK3	0.117831	0.119913	3.20466	11.7235	0.099943	0.101753	2.69467	9.87687	0.11247	0.114463	3.04484	11.1587	0.123169	0.125371	3.26773	11.984	0.108894	0.11083	2.96773	10.8736	0.120244	0.121751	3.3207	12.2268	0.117832	0.119913	3.20501	11.7247	0.121385	0.123553	3.27351	11.9983	0.094108	0.096466	3.09306	11.5264	0.133895	0.136269	3.57566	13.1102	0.097466	0.100174	4.09575	15.4972	0.146379	0.148994	3.92721	14.3969	0.154558
NDPK4	0.017267	0.017652	0.017267	9.18056	0.01465	0.014985	0.01465	7.71584	0.016482	0.016851	0.016482	8.7175	0.018052	0.01846	0.018052	9.36069	0.015959	0.016317	0.015959	8.49524	0.017529	0.017935	0.017529	9.49263	0.017267	0.017652	0.017267	9.18152	0.01779	0.018192	0.01779	9.37315	0.013865	0.014273	0.013865	8.7307	0.019622	0.020061	0.019622	10.2409	0.014389	0.014857	0.014389	11.3576	0.021454	0.021938	0.021454	11.2465	0.022762
NDPK5	0.000301	0.001548	4.45928	9.17826	0.000262	0.001346	3.74921	7.7139	0.000289	0.001482	4.23263	8.71531	0.000319	0.001638	4.61173	9.3583	0.00028	0.00144	4.12196	8.49313	0.000318	0.000944	4.46977	9.48513	0.000301	0.001547	4.46102	9.17922	0.000314	0.001612	4.57678	9.37079	0.000314	0.001753	4.68916	8.72567	0.000344	0.001766	5.11226	10.2383	0.00036	0.002014	6.34696	11.3542	0.000379	0.001945	5.5869	11.2436	0.000503
NTD1	0	0.000534	0	11.6041	0	0.000464	0	9.77558	0	0.000511	0	11.0447	0	0.000565	0	11.8592	0	0.000496	0	10.7633	0	0.000563	0	12.1056	0	0.000533	0	11.6053	0	0.000556	0	11.8753	0	0.000605	0	11.4305	0	0.000609	0	12.9745	0	0.000694	0	15.3977	0	0.00067	0	14.2486	0
NTD10	0	0.000338	0	7.57087	0	0.000294	0	6.35309	0	0.000324	0	7.1779	0	0.000358	0	7.70721	0	0.000315	0	6.99498	0	0.000357	0	7.78378	0	0.000338	0	7.57166	0	0.000352	0	7.7177	0	0.000351	0	7.01259	0	0.000386	0	8.43208	0	0.000403	0	8.906	0	0.000425	0	9.26007	0
NTD11	0	0.000661	0	11.6041	0	0.000575	0	9.77558	0	0.000633	0	11.0447	0	0.000699	0	11.8592	0	0.000615	0	10.7633	0	0.000698	0	12.1056	0	0.000661	0	11.6053	0	0.000688	0	11.8753	0	0.000797	0	11.4305	0	0.000754	0	12.9745	0	0.000915	0	15.3977	0	0.00083	0	14.2486	0
NTD12	0	0.000119	0	2.37704	0	0.000103	0	1.99824	0	0.000114	0	2.25721	0	0.000125	0	2.42673	0	0.00011	0	2.19982	0	0.000118	0	2.24026	0	0.000119	0	2.37736	0	0.000124	0	2.42809	0	0.000128	0	2.26399	0	0.000135	0	2.65898	0	0.000183	0	3.05252	0	0.000149	0	2.91812	0
NTD2	0	0.000447	0	10.2403	0	0.000389	0	8.61528	0	0.000428	0	9.73377	0	0.000473	0	10.4516	0	0.000416	0	9.48573	0	0.000472	0	10.63	0	0.000447	0	10.2413	0	0.000466	0	10.4658	0	0.000487	0	9.90002	0	0.00051	0	11.4345	0	0.000559	0	13.1324	0	0.000562	0	12.5574	0
NTD3	0	0.000248	0	2.60509	0	0.000216	0	2.19047	0	0.000237	0	2.47512	0	0.000262	0	2.66624	0	0.000231	0	2.41144	0	0.000257	0	2.66269	0	0.000248	0	2.60554	0	0.000258	0	2.66484	0	0.000287	0	2.67242	0	0.000283	0	2.927	0	0.00033	0	3.51443	0	0.000312	0	3.21084	0
NTD4	0	0.000447	0	10.2403	0	0.000389	0	8.61528	0	0.000428	0	9.73377	0	0.000473	0	10.4516	0	0.000416	0	9.48573	0	0.000472	0	10.63	0	0.000447	0	10.2413	0	0.000466	0	10.4658	0	0.000487	0	9.90002	0	0.00051	0	11.4345	0	0.000559	0	13.1324	0	0.000562	0	12.5574	0
NTP1	0	0.000661	0	13.3871	0	0.000575	0	11.2971	0	0.000633	0	12.7637	0	0.000699	0	13.705	0	0.000615	0	12.4385	0	0.000698	0	14.0568	0	0.000661	0	13.3885	0	0.000688	0	13.7236	0	0.000797	0	13.4612	0	0.000754	0	14.9939	0	0.000915	0	18.3714	0	0.00083	0	16.4663	0
NTP10	0	0.000447	0	10.2403	0	0.000389	0	8.61528	0	0.000428	0	9.73377	0	0.000473	0	10.4516	0	0.000416	0	9.48573	0	0.000472	0	10.63	0	0.000447	0	10.2413	0	0.000466	0	10.4658	0	0.000487	0	9.90002	0	0.00051	0	11.4345	0	0.000559	0	13.1324	0	0.000562	0	12.5574	0
NTD5	0	0.000534	0	11.6041	0	0.000464	0	9.77558	0	0.000511	0	11.0447	0	0.000565	0	11.8592	0	0.000496	0	10.7633	0	0.000563	0	12.1056	0	0.000533	0	11.6053	0	0.000556	0	11.8753	0	0.000605	0	11.4305	0	0.000609	0	12.9745	0	0.000694	0	15.3977	0	0.00067	0	14.2486	0
NTD6	0	0.000338	0	4.78071	0	0.000294	0	4.02241	0	0.000324	0	4.54195	0	0.000358	0	4.92535	0	0.000315	0	4.42413	0	0.000357	0	4.67927	0	0.000338	0	4.78219	0	0.000352	0	4.90201	0	0.000358	0	4.94537	0	0.000386	0	5.44237	0	0.000412	0	6.71574	0	0.000425	0	5.95292	0
NTD7	0	0.000534	0	11.6041	0	0.000464	0	9.77558	0	0.000511	0	11.0447	0	0.000565	0	11.8592	0	0.000496	0	10.7633	0	0.000563	0	12.1056	0	0.000533	0	11.6053	0	0.000556	0	11.8753	0	0.000605	0	11.4305	0	0.000609	0	12.9745	0	0.000694	0	15.3977	0	0.00067	0	14.2486	0
NTP3	0	0.000534	0	11.6041	0	0.000464	0	9.77558	0	0.000511	0	11.0447	0	0.000565	0	11.8592	0	0.000496	0	10.7633	0	0.000563	0	12.1056	0	0.000533	0	11.6053	0	0.000556	0	11.8753	0	0.000605	0	11.4305	0	0.000609	0	12.9745	0	0.000694	0	15.3977	0	0.00067	0	14.2486	0
NTP5	0	0.000534	0	11.6041	0	0.000464	0	9.77558	0	0.000511	0	11.0447	0	0.000565	0	11.8592	0	0.000496	0	10.7633	0	0.000563	0	12.1056	0	0.000533	0	11.6053	0	0.000556	0	11.8753	0	0.000605	0	11.4305	0	0.000609	0	12.9745	0	0.000694	0	15.3977	0	0.00067	0	14.2486	0
NTPP1	0	0.000385	0	9.16329	0	0.000335	0	7.70119	0	0.000369	0	8.70101	0	0.000408	0	9.34264	0	0.000358	0	8.47928	0	0.000406	0	9.4751	0	0.000385	0	9.16425	0	0.000401	0	9.35536	0	0.000408	0	8.71683	0	0.000439	0	10.2213	0	0.000468	0	11.3432	0	0.000484	0	11.225	0
NTPP10	0	0.000119	0	2.37704	0	0.000103	0	1.99824	0	0.000114	0	2.25721	0	0.000125	0	2.42673	0	0.00011	0	2.19982	0	0.000118	0	2.24026	0	0.000119	0	2.37736	0	0.000124	0	2.42809	0	0.000128	0	2.26399	0	0.000135	0	2.65898	0	0.000183	0	3.05252	0	0.000149	0	2.91812	0
NTD8	0	0.000308	0	4.78071	0	0.000268	0	4.02241	0	0.000295	0	4.54195	0	0.000326	0	4.91515	0	0.000287	0	4.42413	0	0.000318	0	4.54655	0	0.000308	0	4.78219	0	0.000321	0	4.90045	0	0.000338	0	4.80565	0	0.000352	0	5.40878	0	0.000388	0	6.37172	0	0.000388	0	5.92658	0
NTD9	0	0.000534	0	11.6041	0	0.000464	0	9.77558	0	0.000511	0	11.0447	0	0.000565	0	11.8592	0	0.000496	0	10.7633	0	0.000563	0	12.1056	0	0.000533	0	11.6053	0	0.000556	0	11.8753	0	0.000605	0	11.4305	0	0.000609	0	12.9745	0	0.000694	0	15.3977	0	0.00067	0	14.2486	0
NTPP2	0	0.000385	0	9.16329	0	0.000335	0	7.70119	0	0.000369	0	8.70101	0	0.000408	0	9.34264	0	0.000358	0	8.47928	0	0.000406	0	9.4751	0	0.000385	0	9.16425	0	0.000401	0	9.35536	0	0.000408	0	8.71683	0	0.000439	0	10.2213	0	0.000468	0	11.3432	0	0.000484	0	11.225	0
NTPP3	0	0.000385	0	9.16329	0	0.000335	0	7.70119	0	0.000369	0	8.70101	0	0.000408	0	9.34264	0	0.000358	0	8.47928	0	0.000406	0	9.4751	0	0.000385	0	9.16425	0	0.000401	0	9.35536	0	0.000408	0	8.71683	0	0.000439	0	10.2213	0	0.000468	0	11.3432	0	0.000484	0	11.225	0
NTPP4	0	0.000385	0	9.16329	0	0.000335	0	7.70119	0	0.000369	0	8.70101	0	0.000408	0	9.34264	0	0.000358	0	8.47928	0	0.000406	0	9.4751	0	0.000385	0	9.16425	0	0.000401	0	9.35536	0	0.000408	0	8.71683	0	0.000439	0	10.2213	0	0.000468	0	11.3432	0	0.000484	0	11.225	0
NTPP5	0	0.000385	0	9.16329	0	0.000335	0	7.70119	0	0.000369	0	8.70101	0	0.000408	0	9.34264	0	0.000358	0	8.47928	0	0.000406	0	9.4751	0	0.000385	0	9.16425	0	0.000401	0	9.35536	0	0.000408	0	8.71683	0	0.000439	0	10.2213	0	0.000468	0	11.3432	0	0.000484	0	11.225	0
OPMEACPS	1e-06	1e-06	1e-06	1e-06	1e-06	1e-06	1e-06	1e-06	1e-06	1e-06	1e-06	1e-06	1e-06	1e-06	1e-06	1e-06	1e-06	1e-06	1e-06	1e-06	1e-06	1e-06	1e-06	1e-06	1e-06	1e-06	1e-06	1e-06	1e-06	1e-06	1e-06	1e-06	1e-06	1e-06	1e-06	1e-06	1e-06	1e-06	1e-06	1e-06	1e-06	1e-06	1e-06	1e-06	2e-06	2e-06	2e-06	2e-06	2e-06
ORNDC	0	0.00015	0	3.29382	0	0.00013	0	2.80719	0	0.000144	0	3.13053	0	0.000175	0	3.43768	0	0.000139	0	3.07237	0	0.000169	0	3.48573	0	0.000165	0	3.2811	0	0.000172	0	3.39646	0	0.000104	0	1.68257	0	0.000188	0	3.7241	0	0.000143	0	2.16638	0	0.000207	0	4.105	0
NTPP6	0	0.000447	0	10.2403	0	0.000389	0	8.61528	0	0.000428	0	9.73377	0	0.000473	0	10.4516	0	0.000416	0	9.48573	0	0.000472	0	10.63	0	0.000447	0	10.2413	0	0.000466	0	10.4658	0	0.000487	0	9.90002	0	0.00051	0	11.4345	0	0.000559	0	13.1324	0	0.000562	0	12.5574	0
NTPP7	0	0.000385	0	9.16329	0	0.000335	0	7.70119	0	0.000369	0	8.70101	0	0.000408	0	9.34264	0	0.000358	0	8.47928	0	0.000406	0	9.4751	0	0.000385	0	9.16425	0	0.000401	0	9.35536	0	0.000408	0	8.71683	0	0.000439	0	10.2213	0	0.000468	0	11.3432	0	0.000484	0	11.225	0
NTPP8	0	0.000385	0	9.16329	0	0.000335	0	7.70119	0	0.000369	0	8.70101	0	0.000408	0	9.34264	0	0.000358	0	8.47928	0	0.000406	0	9.4751	0	0.000385	0	9.16425	0	0.000401	0	9.35536	0	0.000408	0	8.71683	0	0.000439	0	10.2213	0	0.000468	0	11.3432	0	0.000484	0	11.225	0
ORPT	0.218292	0.218381	0.218292	1.82051	0.185212	0.18529	0.185212	1.55134	0.208368	0.208453	0.208368	1.74642	0.228215	0.22831	0.228215	1.88727	0.201752	0.201835	0.201752	1.69807	0.2216	0.22169	0.2216	1.79701	0.218292	0.218381	0.218292	1.8239	0.224908	0.225001	0.224908	1.87895	0.175288	0.175376	0.175288	1.51083	0.248063	0.248165	0.248063	2.06445	0.181904	0.182005	0.181904	1.99006	0.271219	0.271331	0.271219	2.25508	0.287759
NTPP9	0	0.000152	0	3.86483	0	0.000133	0	3.24668	0	0.000146	0	3.66819	0	0.000161	0	3.93869	0	0.000142	0	3.57472	0	0.00015	0	3.55809	0	0.000152	0	3.86523	0	0.000159	0	3.94405	0	0.000161	0	3.31298	0	0.000174	0	4.30913	0	0.000246	0	4.48398	0	0.000192	0	4.73227	0
NTPTP1	0	0.000272	0	4.45928	0	0.000236	0	3.74921	0	0.00026	0	4.23263	0	0.000288	0	4.61173	0	0.000253	0	4.12196	0	0.000287	0	4.46977	0	0.000272	0	4.46102	0	0.000283	0	4.57678	0	0.000279	0	4.68916	0	0.00031	0	5.11226	0	0.00032	0	6.34696	0	0.000342	0	5.5869	0
NTPTP2	0	0.000301	0	7.57083	0	0.000262	0	6.35306	0	0.000289	0	7.17786	0	0.000319	0	7.70717	0	0.00028	0	6.99495	0	0.000318	0	7.78374	0	0.000301	0	7.57162	0	0.000314	0	7.71766	0	0.000308	0	7.01255	0	0.000344	0	8.43203	0	0.000353	0	8.90596	0	0.000379	0	9.26002	0
P5CD	0	0.000347	0	8.58461	0	0.000302	0	7.24506	0	0.000332	0	8.17146	0	0.000367	0	8.81574	0	0.000323	0	7.96389	0	0.000315	0	7.08669	0	0.000347	0	8.58623	0	0.000362	0	8.79648	0	0.000381	0	6.71968	0	0.000396	0	9.67549	0	0.000438	0	9.03966	0	0.000436	0	10.598	0
P5CR	0.145874	0.147422	0.145874	6.19536	0.123769	0.125114	0.123769	5.30501	0.139243	0.140725	0.139243	5.93008	0.152506	0.154143	0.152506	6.43659	0.134821	0.136261	0.134821	5.76285	0.148085	0.149029	0.148085	5.71019	0.145874	0.147422	0.145874	6.19537	0.150295	0.151907	0.150295	6.37219	0.117137	0.11889	0.117137	5.09912	0.165769	0.167535	0.165769	6.88115	0.121558	0.123572	0.121558	6.53291	0.181243	0.183188	0.181243	7.53945	0.192296
O2tex	12.0427	12.0452	10.6961	18.624	10.3396	10.3418	8.37062	15.9267	11.5317	11.5342	10.286	17.7953	12.1461	12.1488	10.3117	19.0215	11.2206	11.223	9.24496	17.3504	12.624	12.6294	10.4853	19.2777	12.0324	12.0349	11.3104	18.534	12.2079	12.2106	11.2128	18.9694	9.1612	9.1977	5.63905	14.2868	12.5474	12.5503	11.1573	20.2921	10.9708	11.0133	4.85986	16.5359	13.849	13.8522	12.2537	22.2374	14.5631
O2tpp	12.0427	12.0452	10.6961	18.0046	10.3396	10.3418	8.37062	15.8338	11.5317	11.5342	10.286	17.6595	12.1461	12.1488	10.3117	18.8815	11.2206	11.223	9.24496	17.2229	12.624	12.6294	10.4853	19.1347	12.0324	12.0349	11.3104	18.0848	12.2079	12.2106	11.2128	18.8084	9.1612	9.1977	5.63902	14.2334	12.5474	12.5503	11.1573	20.1138	10.9708	11.0133	4.85984	16.4487	13.849	13.8522	12.2537	22.0035	14.5631
OAADC	0	0.000447	0	9.68653	0	0.000389	0	8.17595	0	0.000428	0	9.22649	0	0.000473	0	9.88834	0	0.000416	0	8.99415	0	0.000472	0	9.97657	0	0.000447	0	9.68704	0	0.000466	0	9.90765	0	0.000461	0	8.8081	0	0.00051	0	10.3009	0	0.00053	0	11.3463	0	0.000562	0	11.2923	0
OCBT	0.195193	0.195267	0.195193	2.01588	0.165614	0.165678	0.165614	1.71839	0.186319	0.18639	0.186319	1.87737	0.204067	0.204149	0.204067	2.11011	0.180404	0.180472	0.180404	1.88	0.198151	0.198226	0.198151	1.88819	0.195193	0.195271	0.195193	1.96253	0.201109	0.20119	0.201109	2.05397	0.15674	0.156822	0.15674	1.76361	0.221814	0.221903	0.221814	2.31893	0.162656	0.162764	0.162656	2.37416	0.24252	0.242617	0.24252	2.55415	0.257309
PANTS	0.00038	0.00038	0.00038	0.000403	0.000323	0.000323	0.000323	0.000374	0.000363	0.000363	0.000363	0.000392	0.000397	0.000397	0.000397	0.000432	0.000351	0.000351	0.000351	0.00038	0.000386	0.000386	0.000386	0.000415	0.00038	0.00038	0.00038	0.000386	0.000392	0.000392	0.000392	0.000409	0.000305	0.000305	0.000305	0.000334	0.000432	0.000432	0.000432	0.000467	0.000317	0.000317	0.000317	0.000369	0.000472	0.000472	0.000472	0.000507	0.000501
OGMEACPD	1e-06	1e-06	1e-06	1e-06	1e-06	1e-06	1e-06	1e-06	1e-06	1e-06	1e-06	1e-06	1e-06	1e-06	1e-06	1e-06	1e-06	1e-06	1e-06	1e-06	1e-06	1e-06	1e-06	1e-06	1e-06	1e-06	1e-06	1e-06	1e-06	1e-06	1e-06	1e-06	1e-06	1e-06	1e-06	1e-06	1e-06	1e-06	1e-06	1e-06	1e-06	1e-06	1e-06	1e-06	2e-06	2e-06	2e-06	2e-06	2e-06
OGMEACPR	1e-06	1e-06	1e-06	1e-06	1e-06	1e-06	1e-06	1e-06	1e-06	1e-06	1e-06	1e-06	1e-06	1e-06	1e-06	1e-06	1e-06	1e-06	1e-06	1e-06	1e-06	1e-06	1e-06	1e-06	1e-06	1e-06	1e-06	1e-06	1e-06	1e-06	1e-06	1e-06	1e-06	1e-06	1e-06	1e-06	1e-06	1e-06	1e-06	1e-06	1e-06	1e-06	1e-06	1e-06	2e-06	2e-06	2e-06	2e-06	2e-06
OGMEACPS	1e-06	1e-06	1e-06	1e-06	1e-06	1e-06	1e-06	1e-06	1e-06	1e-06	1e-06	1e-06	1e-06	1e-06	1e-06	1e-06	1e-06	1e-06	1e-06	1e-06	1e-06	1e-06	1e-06	1e-06	1e-06	1e-06	1e-06	1e-06	1e-06	1e-06	1e-06	1e-06	1e-06	1e-06	1e-06	1e-06	1e-06	1e-06	1e-06	1e-06	1e-06	1e-06	1e-06	1e-06	2e-06	2e-06	2e-06	2e-06	2e-06
OHPBAT	0.000147	0.000147	0.000147	0.000156	0.000125	0.000125	0.000125	0.000145	0.00014	0.00014	0.00014	0.000152	0.000154	0.000154	0.000154	0.000167	0.000136	0.000136	0.000136	0.000147	0.000149	0.000149	0.000149	0.000161	0.000147	0.000147	0.000147	0.000149	0.000152	0.000152	0.000152	0.000158	0.000118	0.000118	0.000118	0.000129	0.000167	0.000167	0.000167	0.000181	0.000123	0.000123	0.000123	0.000143	0.000183	0.000183	0.000183	0.000196	0.000194
OMCDC	0.297305	0.297451	0.297305	1.13803	0.252252	0.252379	0.252252	1.68306	0.283789	0.283929	0.283789	1.95084	0.310821	0.310976	0.310821	2.55844	0.274779	0.274914	0.274779	1.64859	0.301811	0.301945	0.301811	1.64113	0.297305	0.297451	0.297305	1.17115	0.306316	0.306468	0.306316	1.5415	0.238736	0.238831	0.238736	1.64665	0.337853	0.33802	0.337853	2.18205	0.247747	0.247856	0.247747	1.97715	0.36939	0.369574	0.36939	1.74355	0.391917
PAPPT3	0.018337	0.018382	0.018337	1.06884	0.015559	0.015598	0.015559	0.919887	0.017504	0.017547	0.017504	0.984418	0.019171	0.019221	0.019171	1.12804	0.016948	0.01699	0.016948	1.00552	0.018615	0.018662	0.018615	1.06624	0.018337	0.018385	0.018337	1.02898	0.018893	0.018943	0.018893	1.07833	0.014725	0.014777	0.014725	1.03055	0.020838	0.020893	0.020838	1.2569	0.015281	0.01534	0.015281	1.37853	0.022783	0.022843	0.022783	1.37382	0.024173
PAPSR	0.1608	0.163668	0	2.05499	0.136375	0.138868	0	1.74573	0.153482	0.156228	0	1.96815	0.168076	0.17111	0	2.12046	0.1486	0.151263	0	1.7608	0.16313	0.166136	0	1.79925	0.160801	0.163668	0	2.05519	0.165643	0.168629	0	2.11626	0.128843	0.131496	0	1.83365	0.182719	0.18599	0	2.31868	0.133428	0.136475	0	2.4451	0.199749	0.203352	0	2.53583	0.211607
OMPDC	0.218292	0.218381	0.218292	1.82051	0.185212	0.18529	0.185212	1.55134	0.208368	0.208453	0.208368	1.74642	0.228215	0.22831	0.228215	1.88727	0.201752	0.201835	0.201752	1.69807	0.2216	0.22169	0.2216	1.79701	0.218292	0.218381	0.218292	1.8239	0.224908	0.225001	0.224908	1.87895	0.175288	0.175376	0.175288	1.51083	0.248063	0.248165	0.248063	2.06445	0.181904	0.182005	0.181904	1.99006	0.271219	0.271331	0.271219	2.25508	0.287759
PDE1	0	0.000385	0	9.16329	0	0.000335	0	7.70119	0	0.000369	0	8.70101	0	0.000408	0	9.34264	0	0.000358	0	8.47928	0	0.000406	0	9.4751	0	0.000385	0	9.16425	0	0.000401	0	9.35536	0	0	0	0	0	0.000439	0	10.2213	0	0	0	0	0	0.000484	0	11.225	0
PDE4	0	0.000338	0	8.29129	0	0.000294	0	6.96246	0	0.000324	0	7.86638	0	0.000358	0	8.44646	0	0.000315	0	7.66592	0	0.000357	0	8.54654	0	0.000338	0	8.29216	0	0.000352	0	8.45796	0	0.000351	0	7.78039	0	0.000386	0	9.24086	0	0.000403	0	9.98082	0	0.000425	0	10.1483	0
PDH	7.09584	7.10067	0	23.1115	6.10177	6.10597	0	19.6586	6.79762	6.80225	0	22.0392	7.45837	7.46349	0	21.3944	6.61845	6.62294	0	21.5309	6.40578	6.44392	0	23.0576	7.09746	7.1023	0	23.101	7.32232	7.32736	0	23.8146	8.13042	9.35082	0	23.5087	8.15279	8.15831	0	26.4392	4.93682	7.65582	0	29.0055	8.83132	8.83739	0	28.8534	13.4102
OPHHX	0	0.000147	0	0.000156	0	0.000125	0	0.000145	0	0.00014	0	0.000152	0	0.000154	0	0.000167	0	0.000136	0	0.000147	0	0.000149	0	0.000161	0	0.000147	0	0.000149	0	0.000152	0	0.000158	0	0.000118	0	0.000129	0	0.000167	0	0.000181	0	0.000123	0	0.000143	0	0.000183	0	0.000196	0
OPMEACPD	1e-06	1e-06	1e-06	1e-06	1e-06	1e-06	1e-06	1e-06	1e-06	1e-06	1e-06	1e-06	1e-06	1e-06	1e-06	1e-06	1e-06	1e-06	1e-06	1e-06	1e-06	1e-06	1e-06	1e-06	1e-06	1e-06	1e-06	1e-06	1e-06	1e-06	1e-06	1e-06	1e-06	1e-06	1e-06	1e-06	1e-06	1e-06	1e-06	1e-06	1e-06	1e-06	1e-06	1e-06	2e-06	2e-06	2e-06	2e-06	2e-06
OPMEACPR	1e-06	1e-06	1e-06	1e-06	1e-06	1e-06	1e-06	1e-06	1e-06	1e-06	1e-06	1e-06	1e-06	1e-06	1e-06	1e-06	1e-06	1e-06	1e-06	1e-06	1e-06	1e-06	1e-06	1e-06	1e-06	1e-06	1e-06	1e-06	1e-06	1e-06	1e-06	1e-06	1e-06	1e-06	1e-06	1e-06	1e-06	1e-06	1e-06	1e-06	1e-06	1e-06	1e-06	1e-06	2e-06	2e-06	2e-06	2e-06	2e-06
PG160abcpp	0	0.000135	0	3.1654	0	0.000117	0	2.66118	0	0.000129	0	3.00667	0	0.000142	0	3.22839	0	0.000125	0	2.93005	0	0.000142	0	3.27705	0	0.000135	0	3.16573	0	0.00014	0	3.23279	0	0.000144	0	3.02633	0	0.000154	0	3.53202	0	0.000165	0	3.96096	0	0.000169	0	3.87885	0
PG161abcpp	0	0.000135	0	3.1654	0	0.000117	0	2.66118	0	0.000129	0	3.00667	0	0.000142	0	3.22839	0	0.000125	0	2.93005	0	0.000142	0	3.27705	0	0.000135	0	3.16573	0	0.00014	0	3.23279	0	0.000144	0	3.02633	0	0.000154	0	3.53202	0	0.000165	0	3.96096	0	0.000169	0	3.87885	0
PE161abcpp	0.013897	0.014032	0.013897	3.1793	0.011791	0.011909	0.011791	2.67297	0.013266	0.013395	0.013266	3.01994	0.014529	0.014672	0.014529	3.24292	0.012844	0.01297	0.012844	2.9429	0.014108	0.01425	0.014108	3.29116	0.013897	0.014032	0.013897	3.17963	0.014319	0.014459	0.014319	3.24711	0.01116	0.011303	0.01116	3.03749	0.015793	0.015947	0.015793	3.54782	0.011581	0.011746	0.011581	3.97254	0.017267	0.017436	0.017267	3.89612	0.01832
PG181abcpp	0	0.000135	0	3.1654	0	0.000117	0	2.66118	0	0.000129	0	3.00667	0	0.000142	0	3.22839	0	0.000125	0	2.93005	0	0.000142	0	3.27705	0	0.000135	0	3.16573	0	0.00014	0	3.23279	0	0.000144	0	3.02633	0	0.000154	0	3.53202	0	0.000165	0	3.96096	0	0.000169	0	3.87885	0
PE181abcpp	0	0.000135	0	3.1654	0	0.000117	0	2.66118	0	0.000129	0	3.00667	0	0.000142	0	3.22839	0	0.000125	0	2.93005	0	0.000142	0	3.27705	0	0.000135	0	3.16573	0	0.00014	0	3.23279	0	0.000144	0	3.02633	0	0.000154	0	3.53202	0	0.000165	0	3.96096	0	0.000169	0	3.87885	0
PGCD	1.09765	1.09956	0	8.99182	0.931308	0.932969	0	7.59989	1.04774	1.04957	0	8.56893	1.14754	1.14957	0	9.26241	1.01448	1.01625	0	8.34434	1.1143	1.12248	0	8.11282	1.09765	1.09956	0	8.99332	1.13091	1.1329	0	9.22752	0.88068	0.881952	0	7.09084	1.24735	1.24953	0	9.00842	0.913825	0.915287	0	9.10643	1.36378	1.36618	0	9.87162	1.44578
PGI	3.01603	3.02288	15.0386	15.346	2.57919	2.58515	12.8964	12.9713	2.88499	2.89155	14.3948	14.6052	3.41506	3.42231	14.7591	15.5075	2.80254	2.80891	13.995	14.2148	5.87424	5.89815	7.70653	16.9704	3.0228	3.02965	15.0431	15.338	3.21869	3.22582	15.5392	15.593	0.001252	1.74118	12.6801	15.5856	4.0854	4.09321	10.6801	16.5233	0.001439	3.26239	16.052	19.2711	4.31905	4.32765	10.7301	18.2333	0.002008
PGK	10.8878	10.8941	1.37328	13.9118	9.27843	9.28385	1.19639	13.5325	10.405	10.411	1.32263	15.424	11.9067	11.9133	1.75069	18.6596	10.093	10.0988	1.25311	14.2922	12.1061	12.1127	1.99496	15.4277	10.9014	10.9076	1.4151	14.2118	11.4404	11.4469	1.54168	15.6437	7.4816	8.68787	2.26882	20.8363	13.6889	13.696	3.16955	19.5552	9.2191	11.9265	2.02915	25.6419	14.6713	14.6791	3.29121	19.4867	11.7849
PGL	3.86253	3.86712	0	16.7863	3.27718	3.28118	0	14.2543	3.68693	3.69132	0	15.9903	4.03811	4.04297	0	17.0235	3.56986	3.57413	0	15.5663	0	0	0	0	3.86253	3.86712	0	16.7278	3.97958	3.98436	0	17.0521	6.48099	6.48903	0	12.8341	4.38931	4.39455	0	17.1547	6.72536	6.73459	0	15.5881	4.79902	4.80479	0	18.908	10.6395
PGM	9.79005	9.79628	0.420697	15.8621	8.347	8.35242	0.3256	14.5992	9.35715	9.36312	0.381155	16.3712	10.759	10.7656	0.156295	18.4082	9.07837	9.08417	0.39626	15.6021	10.9882	10.9983	0.8397	17.5532	9.80359	9.80983	0.387541	15.9434	10.3093	10.3158	0.314532	17.0999	6.60008	7.80652	0.984888	19.9548	12.4413	12.4485	1.16512	20.4709	8.3043	11.0117	0.565641	24.8816	13.3073	13.3152	1.07523	21.1579	10.3377
PGMT	0	0.000385	0	9.16329	0	0.000335	0	7.70119	0	0.000369	0	8.70101	0	0.000408	0	9.34264	0	0.000358	0	8.47928	0	0.000406	0	9.4751	0	0.000385	0	9.16425	0	0.000401	0	9.35536	0	0.000408	0	8.71683	0	0.000439	0	9.38322	0	0.000468	0	11.3432	0	0.000484	0	10.2962	0
PERD	0.000147	0.000147	0.000147	0.000156	0.000125	0.000125	0.000125	0.000145	0.00014	0.00014	0.00014	0.000152	0.000154	0.000154	0.000154	0.000167	0.000136	0.000136	0.000136	0.000147	0.000149	0.000149	0.000149	0.000161	0.000147	0.000147	0.000147	0.000149	0.000152	0.000152	0.000152	0.000158	0.000118	0.000118	0.000118	0.000129	0.000167	0.000167	0.000167	0.000181	0.000123	0.000123	0.000123	0.000143	0.000183	0.000183	0.000183	0.000196	0.000194
PFK	1.62922	2.79544	0	17.3595	1.3416	2.33127	0	14.6775	1.54296	2.65618	0	16.5413	2.18723	3.40658	0	17.9931	1.47562	2.55352	0	16.1003	3.23128	3.52658	0	18.6392	1.64114	2.80735	0	17.3644	1.88973	3.09138	0	17.8538	0.066111	1.27989	0	16.9254	3.07832	4.40362	0	19.8357	0.067634	2.7837	0	21.2608	3.15278	4.60188	0	21.6666	0.108864
PFK_3	0	1.16044	0	13.4994	0	0.984642	0	11.5182	0	1.10769	0	12.851	0	1.21322	0	14.064	0	1.07253	0	12.5376	0	0.261818	0	14.3794	0	1.16043	0	13.5042	0	1.19564	0	13.8912	0	0.002505	0	12.7081	0	1.31871	0	15.5336	0	0.002877	0	15.8349	0	1.44183	0	16.9774	0
PFL	0.06853	0.073389	0	17.451	0.058071	0.062295	0	14.9148	0.065404	0.070057	0	16.7001	0.071601	0.076742	0	17.9674	0.063317	0.067836	0	16.2503	0.057043	0.074555	0	17.2438	0.068531	0.073389	0	17.4565	0.070567	0.075628	0	18.0294	0.05754	0.128003	0	17.4173	0.077861	0.083404	0	20.0192	0.059675	0.140615	0	22.3835	0.085096	0.091201	0	21.8418	0.094472
LSERDHr	0	0.000278	0	6.74405	0	0.000241	0	5.6834	0	0.000266	0	6.41367	0	0.000294	0	6.87375	0	0.000258	0	6.25216	0	0.000259	0	6.04091	0	0.000277	0	6.74441	0	0.000289	0	6.88717	0	0.000283	0	5.32864	0	0.000317	0	6.78064	0	0.000325	0	6.95764	0	0.000349	0	7.43317	0
PGSA160	0	9.3e-05	0	2.23213	0	8.1e-05	0	1.87555	0	8.9e-05	0	2.11904	0	9.8e-05	0	2.27531	0	8.7e-05	0	2.06505	0	9.8e-05	0	2.30614	0	9.3e-05	0	2.23237	0	9.7e-05	0	2.2784	0	9.8e-05	0	2.11591	0	0.000106	0	2.4893	0	0.000113	0	2.74241	0	0.000117	0	2.73374	0
PGSA161	0	9.3e-05	0	2.23213	0	8.1e-05	0	1.87555	0	8.9e-05	0	2.11904	0	9.8e-05	0	2.27531	0	8.7e-05	0	2.06505	0	9.8e-05	0	2.30614	0	9.3e-05	0	2.23237	0	9.7e-05	0	2.2784	0	9.8e-05	0	2.11591	0	0.000106	0	2.4893	0	0.000113	0	2.74241	0	0.000117	0	2.73374	0
PGSA181	0	9.3e-05	0	2.23213	0	8.1e-05	0	1.87555	0	8.9e-05	0	2.11904	0	9.8e-05	0	2.27531	0	8.7e-05	0	2.06505	0	9.8e-05	0	2.30614	0	9.3e-05	0	2.23237	0	9.7e-05	0	2.2784	0	9.8e-05	0	2.11591	0	0.000106	0	2.4893	0	0.000113	0	2.74241	0	0.000117	0	2.73374	0
PHETA1	0.122256	0.122325	0.122256	0.678614	0.10373	0.103789	0.10373	1.0476	0.116698	0.116764	0.116698	1.21633	0.127814	0.127887	0.127814	1.39772	0.112993	0.113057	0.112993	1.01963	0.124109	0.124176	0.124109	1.02548	0.122256	0.122325	0.122256	0.700807	0.125962	0.126033	0.125962	0.942567	0.098172	0.098236	0.098172	1.08412	0.13893	0.139008	0.13893	1.3794	0.101877	0.101951	0.101877	1.32453	0.151899	0.151985	0.151899	1.06239	0.161162
PMEACPE	1e-06	1e-06	1e-06	1e-06	1e-06	1e-06	1e-06	1e-06	1e-06	1e-06	1e-06	1e-06	1e-06	1e-06	1e-06	1e-06	1e-06	1e-06	1e-06	1e-06	1e-06	1e-06	1e-06	1e-06	1e-06	1e-06	1e-06	1e-06	1e-06	1e-06	1e-06	1e-06	1e-06	1e-06	1e-06	1e-06	1e-06	1e-06	1e-06	1e-06	1e-06	1e-06	1e-06	1e-06	2e-06	2e-06	2e-06	2e-06	2e-06
PIt2rpp	0.635512	0.636774	5.43863	13.2166	0.539186	0.540283	4.58235	11.1179	0.606618	0.607826	5.17467	12.5631	0.66439	0.665726	5.56933	13.4806	0.587354	0.588528	5.03899	12.2455	0.6451	0.646432	5.64126	13.7372	0.635512	0.636774	5.43914	13.2181	0.654761	0.656076	5.56636	13.5061	0.509809	0.511395	5.18957	12.8714	0.722181	0.723621	6.08842	14.7516	0.528901	0.530723	6.79083	17.2025	0.789584	0.79117	6.68276	16.2026	0.83697
PMPK	0.000147	0.000681	0.000147	11.6043	0.000125	0.000589	0.000125	9.77571	0.00014	0.000651	0.00014	11.0449	0.000154	0.000718	0.000154	11.8593	0.000136	0.000632	0.000136	10.7634	0.000149	0.000713	0.000149	12.1057	0.000147	0.000681	0.000147	11.6055	0.000152	0.000707	0.000152	11.8755	0.000118	0.000723	0.000118	11.4306	0.000167	0.000776	0.000167	12.9747	0.000123	0.000817	0.000123	15.3979	0.000183	0.000853	0.000183	14.2488	0.000194
PNTK	0.00038	0.00038	0.00038	0.000403	0.000323	0.000323	0.000323	0.000374	0.000363	0.000363	0.000363	0.000392	0.000397	0.000397	0.000397	0.000432	0.000351	0.000351	0.000351	0.00038	0.000386	0.000386	0.000386	0.000415	0.00038	0.00038	0.00038	0.000386	0.000392	0.000392	0.000392	0.000409	0.000305	0.000305	0.000305	0.000334	0.000432	0.000432	0.000432	0.000467	0.000317	0.000317	0.000317	0.000369	0.000472	0.000472	0.000472	0.000507	0.000501
PItex	0.63656	0.636617	0.63656	1.80942	0.540097	0.540147	0.540097	1.62495	0.607621	0.607676	0.607621	1.82449	0.665499	0.66556	0.665499	1.98158	0.588328	0.588382	0.588328	1.77209	0.646206	0.646265	0.646206	1.93309	0.63656	0.636617	0.63656	1.85562	0.655853	0.655912	0.655853	1.96387	0.511158	0.511221	0.511158	1.70338	0.723377	0.723442	0.723377	2.16324	0.530451	0.530523	0.530451	2.13346	0.790901	0.790973	0.790901	2.35738	0.839133
POR5	0.070219	0.072024	4.72746	18.0746	0.059546	0.061115	3.97725	15.2514	0.067023	0.06875	4.48874	17.1739	0.073392	0.075301	4.89234	16.9433	0.06489	0.066568	4.37124	16.7397	0.071911	0.073122	4.72263	14.2429	0.07022	0.072024	4.72929	18.0965	0.07233	0.07421	4.85359	18.3705	0.055876	0.057988	4.97734	12.9943	0.07979	0.081848	5.42488	19.2585	0.05779	0.060216	6.77025	16.6602	0.087224	0.08949	5.92619	21.1715	0.091794
POX	0	0.000784	0	8.90977	0	0.000682	0	8.38563	0	0.000751	0	8.43859	0	0.001597	0	9.706	0	0.00073	0	8.9065	0	0.00082	0	9.70547	0	0.001509	0	8.76558	0	0.001572	0	9.24625	1.02879	2.31968	0	12.665	0	0.001722	0	11.0071	5.05638	7.85705	0	16.1621	0	0.001897	0	12.3211	1.4766
PPA	0	0.000868	0	12.22	0	0.000755	0	10.304	0	0.000831	0	11.6392	0	0.000918	0	12.5103	0	0.000807	0	11.3389	0	0.000917	0	12.7572	0	0.000868	0	12.2213	0	0.000904	0	12.517	0	0.001169	0	12.0046	0	0.00099	0	13.6823	0	0.001343	0	16.0339	0	0.001091	0	15.0224	0
PPA2	0	0.000534	0	11.6041	0	0.000464	0	9.77558	0	0.000511	0	11.0447	0	0.000565	0	11.8592	0	0.000496	0	10.7633	0	0.000563	0	12.1056	0	0.000533	0	11.6053	0	0.000556	0	11.8753	0	0.000605	0	11.4305	0	0.000609	0	12.9745	0	0.000694	0	15.3977	0	0.00067	0	14.2486	0
PPBNGS	0.001177	0.001229	0.001177	0.573476	0.000999	0.001044	0.000999	0.830083	0.001124	0.001174	0.001124	0.924525	0.001231	0.001286	0.001231	1.00982	0.001088	0.001137	0.001088	0.896662	0.001195	0.001247	0.001195	0.914713	0.001177	0.001229	0.001177	0.596022	0.001213	0.001267	0.001213	0.842033	0.000945	0.000988	0.000945	0.658761	0.001338	0.001397	0.001338	1.0925	0.000981	0.00103	0.000981	0.816042	0.001463	0.001528	0.001463	0.936885	0.001552
PPC	0.130329	0.135262	0	13.9085	0.069892	0.07418	0	11.7355	0.112207	0.116931	0	13.2451	0.620225	0.625444	0	14.3069	0.090305	0.094894	0	12.8978	1.95069	1.98342	0	15.7459	0.142246	0.147178	0	13.9109	0.345429	0.350567	0	14.2657	1.77783	1.77926	0	13.2864	1.37501	1.38063	0	15.6979	2.80651	2.80846	0	18.2053	1.29049	1.29669	0	17.1997	2.57404
PPCDC	0.00038	0.00038	0.00038	0.000403	0.000323	0.000323	0.000323	0.000374	0.000363	0.000363	0.000363	0.000392	0.000397	0.000397	0.000397	0.000432	0.000351	0.000351	0.000351	0.00038	0.000386	0.000386	0.000386	0.000415	0.00038	0.00038	0.00038	0.000386	0.000392	0.000392	0.000392	0.000409	0.000305	0.000305	0.000305	0.000334	0.000432	0.000432	0.000432	0.000467	0.000317	0.000317	0.000317	0.000369	0.000472	0.000472	0.000472	0.000507	0.000501
PPCK	0	0.000534	0	11.6041	0	0.000464	0	9.77558	0	0.000511	0	11.0447	0	0.000565	0	11.8592	0	0.000496	0	10.7633	0	0.000563	0	12.1056	0	0.000533	0	11.6053	0	0.000556	0	11.8753	0	0.000605	0	11.4305	0	0.000609	0	12.9745	0	0.000694	0	15.3977	0	0.00067	0	14.2486	0
PPGPPDP	0	0.000385	0	9.16329	0	0.000335	0	7.70119	0	0.000369	0	8.70101	0	0.000408	0	9.34264	0	0.000358	0	8.47928	0	0.000406	0	9.4751	0	0.000385	0	9.16425	0	0.000401	0	9.35536	0	0.000408	0	8.71683	0	0.000439	0	10.2213	0	0.000468	0	11.3432	0	0.000484	0	11.225	0
PPM	0.00023	0.617445	6.9615	18.3433	0.000202	0.523907	5.84171	15.4025	0.00022	0.589379	6.60013	17.3979	0.000244	0.645532	7.08683	18.7023	0.000214	0.57067	6.43194	16.9483	0.000247	0.626855	7.1459	18.5017	0.00023	0.617444	6.96626	18.3919	0.000241	0.636174	7.09648	18.7104	0.000251	0.392629	6.38262	14.2933	0.000263	0.701661	7.75336	20.4535	0.000299	0.407726	8.04007	17.3749	0.00029	0.76717	8.5147	22.4562	0.000398
PPNCL2	0.00038	0.00038	0.00038	0.000403	0.000323	0.000323	0.000323	0.000374	0.000363	0.000363	0.000363	0.000392	0.000397	0.000397	0.000397	0.000432	0.000351	0.000351	0.000351	0.00038	0.000386	0.000386	0.000386	0.000415	0.00038	0.00038	0.00038	0.000386	0.000392	0.000392	0.000392	0.000409	0.000305	0.000305	0.000305	0.000334	0.000432	0.000432	0.000432	0.000467	0.000317	0.000317	0.000317	0.000369	0.000472	0.000472	0.000472	0.000507	0.000501
PPND	0.091145	0.091216	0.091145	0.670767	0.077333	0.077395	0.077333	1.06068	0.087001	0.087069	0.087001	1.23262	0.095288	0.095364	0.095288	1.43731	0.084239	0.084305	0.084239	1.02879	0.092526	0.092596	0.092526	1.03138	0.091145	0.091216	0.091145	0.693888	0.093907	0.093981	0.093907	0.944659	0.073189	0.073253	0.073189	1.07419	0.103575	0.103657	0.103575	1.39592	0.075952	0.076025	0.075952	1.30707	0.113244	0.113333	0.113244	1.06181	0.12015
PPNDH	0.122256	0.122325	0.122256	0.678614	0.10373	0.103789	0.10373	1.0476	0.116698	0.116764	0.116698	1.21633	0.127814	0.127887	0.127814	1.39772	0.112993	0.113057	0.112993	1.01963	0.124109	0.124176	0.124109	1.02548	0.122256	0.122325	0.122256	0.700807	0.125962	0.126033	0.125962	0.942567	0.098172	0.098236	0.098172	1.08412	0.13893	0.139008	0.13893	1.3794	0.101877	0.101951	0.101877	1.32453	0.151899	0.151985	0.151899	1.06239	0.161162
PPPGO3	0	0.00016	0	0.143222	0	0.000136	0	0.207396	0	0.000153	0	0.230991	0	0.000168	0	0.2523	0	0.000148	0	0.22403	0	0.000162	0	0.228529	0	0.00016	0	0.148858	0	0.000165	0	0.210357	0	0.000129	0	0.164572	0	0.000182	0	0.272957	0	0.000135	0	0.203888	0	0.000199	0	0.234038	0
PPS	0	0.000661	0	10.7134	0	0.000575	0	9.02145	0	0.000633	0	10.19	0	0.000699	0	10.9393	0	0.000615	0	9.92804	0	0.000698	0	11.1492	0	0.000661	0	10.7142	0	0.000688	0	10.953	0	0.000877	0	10.5946	0	0.000754	0	11.9485	0	0.001007	0	14.4559	0	0.00083	0	13.1244	0
PRAGSr	0.295792	0.295838	0.295792	1.39087	0.250968	0.251009	0.250968	1.17229	0.282345	0.282389	0.282345	1.32328	0.309239	0.309288	0.309239	1.42694	0.27338	0.273423	0.27338	1.28779	0.300275	0.300322	0.300275	1.36364	0.295792	0.295838	0.295792	1.39098	0.304757	0.304805	0.304757	1.42398	0.237521	0.237562	0.237521	1.06145	0.336134	0.336186	0.336134	1.55318	0.246486	0.246539	0.246486	1.2947	0.36751	0.367568	0.36751	1.71015	0.389922
PRAIS	0.295792	0.295838	0.295792	1.39087	0.250968	0.251009	0.250968	1.17229	0.282345	0.282389	0.282345	1.32328	0.309239	0.309288	0.309239	1.42694	0.27338	0.273423	0.27338	1.28779	0.300275	0.300322	0.300275	1.36364	0.295792	0.295838	0.295792	1.39098	0.304757	0.304805	0.304757	1.42398	0.237521	0.237562	0.237521	1.06145	0.336134	0.336186	0.336134	1.55318	0.246486	0.246539	0.246486	1.2947	0.36751	0.367568	0.36751	1.71015	0.389922
PRAIi	0.037511	0.037567	0.037511	0.60894	0.031826	0.031876	0.031826	0.885805	0.035805	0.03586	0.035805	0.986922	0.039216	0.039276	0.039216	1.07695	0.034669	0.034721	0.034669	0.951888	0.038079	0.038137	0.038079	0.970212	0.037511	0.037567	0.037511	0.631735	0.038648	0.038706	0.038648	0.877375	0.030121	0.030174	0.030121	0.850185	0.042627	0.042691	0.042627	1.16654	0.031258	0.031319	0.031258	1.05584	0.046606	0.046677	0.046606	0.981764	0.049448
PRAMPC	0.062518	0.062568	0.062518	0.949434	0.053044	0.053088	0.053044	0.855391	0.059675	0.059724	0.059675	0.959984	0.06536	0.065413	0.06536	1.03975	0.057781	0.057827	0.057781	0.933657	0.063465	0.063516	0.063465	0.973882	0.062518	0.062568	0.062518	0.984815	0.064412	0.064465	0.064412	1.03261	0.050202	0.050252	0.050202	0.824717	0.071044	0.071101	0.071044	1.13869	0.052096	0.052159	0.052096	1.06092	0.077676	0.077739	0.077676	1.23915	0.082413
PRASCSi	0.295645	0.295691	0.295645	1.39072	0.250844	0.250884	0.250844	1.17217	0.282205	0.282249	0.282205	1.32314	0.309086	0.309134	0.309086	1.42678	0.273244	0.273287	0.273244	1.28765	0.300125	0.300173	0.300125	1.36349	0.295645	0.295691	0.295645	1.39083	0.304605	0.304653	0.304605	1.42382	0.237403	0.237444	0.237403	1.06133	0.335966	0.336019	0.335966	1.55301	0.246363	0.246417	0.246363	1.29458	0.367327	0.367385	0.367327	1.70996	0.389728
PRATPP	0.062518	0.062568	0.062518	0.949434	0.053044	0.053088	0.053044	0.855391	0.059675	0.059724	0.059675	0.959984	0.06536	0.065413	0.06536	1.03975	0.057781	0.057827	0.057781	0.933657	0.063465	0.063516	0.063465	0.973882	0.062518	0.062568	0.062518	0.984815	0.064412	0.064465	0.064412	1.03261	0.050202	0.050252	0.050202	0.824717	0.071044	0.071101	0.071044	1.13869	0.052096	0.052159	0.052096	1.06092	0.077676	0.077739	0.077676	1.23915	0.082413
PRFGS	0.295792	0.295838	0.295792	1.39087	0.250968	0.251009	0.250968	1.17229	0.282345	0.282389	0.282345	1.32328	0.309239	0.309288	0.309239	1.42694	0.27338	0.273423	0.27338	1.28779	0.300275	0.300322	0.300275	1.36364	0.295792	0.295838	0.295792	1.39098	0.304757	0.304805	0.304757	1.42398	0.237521	0.237562	0.237521	1.06145	0.336134	0.336186	0.336134	1.55318	0.246486	0.246539	0.246486	1.2947	0.36751	0.367568	0.36751	1.71015	0.389922
PRMICI	0.062518	0.062568	0.062518	0.949434	0.053044	0.053088	0.053044	0.855391	0.059675	0.059724	0.059675	0.959984	0.06536	0.065413	0.06536	1.03975	0.057781	0.057827	0.057781	0.933657	0.063465	0.063516	0.063465	0.973882	0.062518	0.062568	0.062518	0.984815	0.064412	0.064465	0.064412	1.03261	0.050202	0.050252	0.050202	0.824717	0.071044	0.071101	0.071044	1.13869	0.052096	0.052159	0.052096	1.06092	0.077676	0.077739	0.077676	1.23915	0.082413
PROD2	0	0.001548	0	6.04948	0	0.001346	0	5.18124	0	0.001482	0	5.79084	0	0.001638	0	6.28409	0	0.00144	0	5.62803	0	0.000944	0	5.5621	0	0.001547	0	6.04949	0	0.001612	0	6.2219	0	0.001753	0	4.98198	0	0.001766	0	6.71539	0	0.002014	0	6.41135	0	0.001945	0	7.35821	0
PRPPS	0.001385	0.616289	8.90731	17.7273	0.001204	0.522905	7.48513	14.8798	0.001326	0.588273	8.4544	16.8098	0.001466	0.644311	9.09048	18.0582	0.001288	0.569596	8.23527	16.3789	0.00146	0.625642	9.17189	17.8763	0.001385	0.616289	8.90817	17.7759	0.001443	0.634971	9.09265	18.0757	0.102067	0.494947	8.27505	13.7986	0.00158	0.700343	9.94089	19.7534	0.105641	0.513667	10.4941	16.8615	0.00174	0.76572	10.9137	21.6908	0.167652
PSCVT	0.2515	0.251572	0.2515	0.831122	0.213389	0.21345	0.213389	1.19673	0.240067	0.240135	0.240067	1.38569	0.262934	0.263009	0.262934	1.60495	0.232444	0.232511	0.232444	1.177	0.255312	0.255381	0.255312	1.19416	0.2515	0.251572	0.2515	0.854244	0.259123	0.259197	0.259123	1.10987	0.201955	0.202019	0.201955	1.20296	0.285801	0.285882	0.285801	1.57814	0.209577	0.209651	0.209577	1.4407	0.312479	0.312569	0.312479	1.26105	0.331535
RPE	2.06138	2.06485	3.04319	10.0737	1.74896	1.75197	2.55985	8.56616	1.96766	1.97098	2.88758	9.54323	2.15507	2.15874	3.06899	9.72081	1.90518	1.9084	2.81535	9.35649	0.251672	0.268175	3.53836	5.16021	2.06138	2.06485	3.04574	9.90044	2.12383	2.12744	3.0932	9.95117	0.410532	0.411455	2.97411	4.43666	2.34251	2.34647	3.33186	9.80188	0.425951	0.427012	4.23672	5.144	2.56115	2.56551	3.66707	10.9752	0.673968
RPI	1.77257	1.77431	0.45001	6.53597	1.50394	1.50544	0.349746	5.5325	1.69199	1.69365	0.390954	6.22951	1.85314	1.85498	0.419566	6.70353	1.63826	1.63987	0.389239	6.06003	0.878962	0.887213	0.431987	5.67414	1.77257	1.77431	0.448603	6.53553	1.82628	1.82809	0.447314	6.68799	0.39012	0.390467	0.315557	5.21827	2.01432	2.0163	0.470789	7.25901	0.404844	0.405242	0.313522	6.34811	2.20234	2.20452	0.544907	7.96664	0.640434
S7PI	0	1.7e-05	0	0.113097	0	1.4e-05	0	0.192478	0	1.6e-05	0	0.224257	0	1.8e-05	0	0.310443	0	1.5e-05	0	0.18481	0	1.7e-05	0	0.18391	0	1.7e-05	0	0.117553	0	1.7e-05	0	0.166162	0	1.4e-05	0	0.264516	0	1.9e-05	0	0.252391	0	1.6e-05	0	0.3242	0	2.1e-05	0	0.184857	0
PYK	0	0.001385	0	17.3536	0	0.001204	0	14.7745	0	0.001326	0	16.4572	0	0.001466	0	18.0987	0	0.001288	0	16.1593	0	0.00146	0	18.4478	0	0.001385	0	17.2428	0	0.001443	0	17.8391	0	0.001096	0	16.4707	0	0.00158	0	18.9748	0	0.001259	0	20.2502	0	0.00174	0	20.7366	0
SADT2	0.163571	0.163668	0.163571	2.05499	0.138784	0.138868	0.138784	1.74573	0.156135	0.156228	0.156135	1.96815	0.171007	0.17111	0.171007	2.12046	0.151177	0.151263	0.151177	1.7608	0.166049	0.166136	0.166049	1.79925	0.163571	0.163668	0.163571	2.05519	0.168528	0.168629	0.168528	2.11626	0.131347	0.131496	0.131347	1.83365	0.185879	0.18599	0.185879	2.31868	0.136305	0.136475	0.136305	2.4451	0.20323	0.203352	0.20323	2.53583	0.215624
PYNP2r	0.000338	0.000447	7.57087	9.16329	0.000294	0.000389	6.35309	7.70119	0.000324	0.000428	7.1779	8.70101	0.000358	0.000473	7.70721	9.34264	0.000315	0.000416	6.99498	8.47928	0.000357	0.000472	7.78378	9.4751	0.000338	0.000447	7.57166	9.16425	0.000352	0.000466	7.7177	9.35536	0.000351	0.000487	7.01259	8.71683	0.000386	0.00051	8.43208	10.2213	0.000403	0.000559	8.906	11.3432	0.000425	0.000562	9.26007	11.225	0.000562
PSD181	0	5.7e-05	0	1.4331	0	4.9e-05	0	1.20471	0	5.4e-05	0	1.36084	0	6e-05	0	1.46302	0	5.3e-05	0	1.32625	0	5.8e-05	0	1.42205	0	5.7e-05	0	1.43329	0	5.9e-05	0	1.46386	0	5.9e-05	0	1.27405	0	6.5e-05	0	1.60305	0	6.8e-05	0	1.68031	0	7.1e-05	0	1.75929	0
SDPDS	0.244789	0.24486	0.244789	1.03647	0.207694	0.207756	0.207694	1.40378	0.233661	0.233728	0.233661	1.56598	0.255918	0.255992	0.255918	1.70709	0.226242	0.226307	0.226242	1.51082	0.248499	0.248566	0.248499	1.4837	0.244789	0.24486	0.244789	1.06766	0.252208	0.252282	0.252208	1.41534	0.196566	0.196641	0.196566	1.3375	0.278175	0.278255	0.278175	1.82929	0.203985	0.204071	0.203985	1.71993	0.304141	0.30423	0.304141	1.59814	0.322689
SDPTA	0.244789	0.24486	0.244789	1.03647	0.207694	0.207756	0.207694	1.40378	0.233661	0.233728	0.233661	1.56598	0.255918	0.255992	0.255918	1.70709	0.226242	0.226307	0.226242	1.51082	0.248499	0.248566	0.248499	1.4837	0.244789	0.24486	0.244789	1.06766	0.252208	0.252282	0.252208	1.41534	0.196566	0.196641	0.196566	1.3375	0.278175	0.278255	0.278175	1.82929	0.203985	0.204071	0.203985	1.71993	0.304141	0.30423	0.304141	1.59814	0.322689
PSERT	1.09765	1.09956	0	8.99182	0.931308	0.932969	0	7.59989	1.04774	1.04957	0	8.56893	1.14754	1.14957	0	9.26241	1.01448	1.01625	0	8.34434	1.1143	1.12248	0	8.11282	1.09765	1.09956	0	8.99332	1.13091	1.1329	0	9.22752	0.88068	0.881952	0	7.09084	1.24735	1.24953	0	9.00842	0.913825	0.915287	0	9.10643	1.36378	1.36618	0	9.87162	1.44578
PSP_L	1.09765	1.09956	0	8.99182	0.931308	0.932969	0	7.59989	1.04774	1.04957	0	8.56893	1.14754	1.14957	0	9.26241	1.01448	1.01625	0	8.34434	1.1143	1.12248	0	8.11282	1.09765	1.09956	0	8.99332	1.13091	1.1329	0	9.22752	0.88068	0.881952	0	7.09084	1.24735	1.24953	0	9.00842	0.913825	0.915287	0	9.10643	1.36378	1.36618	0	9.87162	1.44578
PYRt2rpp	0	0.000932	0	2.56761	0	0.00081	0	4.36977	0	0.000892	0	5.09125	0	0.000986	0	7.0479	0	0.000867	0	4.19568	0	0.000975	0	4.15895	0	0.000931	0	2.66876	0	0.00097	0	3.77233	0	0.000438	0	6.72175	0	0.001063	0	5.70416	0	0.000504	0	7.91143	0	0.001171	0	4.19676	0
SERASr	0	0.000197	0	4.66339	0	0.000171	0	3.91991	0	0.000189	0	4.42882	0	0.000209	0	4.75541	0	0.000183	0	4.31596	0	0.000208	0	4.82492	0	0.000197	0	4.66388	0	0.000205	0	4.76189	0	0.00021	0	4.44711	0	0.000225	0	5.20266	0	0.000241	0	5.80339	0	0.000248	0	5.71354	0
PYRtex	0	0.000932	0	2.56761	0	0.00081	0	4.36977	0	0.000892	0	5.09125	0	0.000986	0	7.0479	0	0.000867	0	4.19568	0	0.000975	0	4.15895	0	0.000931	0	2.66876	0	0.00097	0	3.77233	0	0.000438	0	6.72175	0	0.001063	0	5.70416	0	0.000504	0	7.91143	0	0.001171	0	4.19676	0
SERAT	0.163571	0.163778	0.163571	4.69513	0.138784	0.138963	0.138784	4.31701	0.156135	0.156333	0.156135	4.36756	0.171007	0.171248	0.171007	4.97423	0.151177	0.15137	0.151177	4.63234	0.166049	0.166247	0.166049	4.60161	0.163571	0.163798	0.163571	4.56044	0.168528	0.168765	0.168528	4.77396	0.131347	0.131598	0.131347	4.69681	0.185879	0.186139	0.185879	5.47155	0.136305	0.136593	0.136305	6.30371	0.20323	0.203516	0.20323	6.12731	0.215624
PSSA181	0	5.7e-05	0	1.4331	0	4.9e-05	0	1.20471	0	5.4e-05	0	1.36084	0	6e-05	0	1.46302	0	5.3e-05	0	1.32625	0	5.8e-05	0	1.42205	0	5.7e-05	0	1.43329	0	5.9e-05	0	1.46386	0	5.9e-05	0	1.27405	0	6.5e-05	0	1.60305	0	6.8e-05	0	1.68031	0	7.1e-05	0	1.75929	0
PTAr	0.001203	0.001633	9.55323	19.5807	0.001046	0.001419	8.01828	17.6991	0.001152	0.001563	8.93789	16.6955	1.00638	1.00971	8.90903	19.4863	0.001119	0.001519	8.82503	19.1711	0.001292	0.001678	11.0033	20.105	0.023949	0.02709	9.27118	17.5118	0.432234	0.435507	9.23631	18.3758	5.63151	6.9224	5.17352	21.4063	2.5413	2.54489	8.95127	22.2325	2.34249	5.14316	7.48811	26.7045	2.27035	2.2743	10.1183	25.4774	9.30788
SERD_D	0	0.000278	0	6.74405	0	0.000241	0	5.6834	0	0.000266	0	6.41367	0	0.000294	0	6.87375	0	0.000258	0	6.25216	0	0.000259	0	6.04091	0	0.000277	0	6.74441	0	0.000289	0	6.88717	0	0.000283	0	5.32864	0	0.000317	0	6.78064	0	0.000325	0	6.95764	0	0.000349	0	7.43317	0
SERD_L	0	0.000308	0	7.85125	0	0.000268	0	6.63209	0	0.000295	0	7.48015	0	0.000326	0	8.0699	0	0.000287	0	7.29012	0	0.000284	0	6.95536	0	0.000308	0	7.85274	0	0.000321	0	8.0523	0	0.000319	0	6.19581	0	0.000352	0	7.71745	0	0.000366	0	8.18625	0	0.000388	0	8.46014	0
PTPATi	0.00038	0.00038	0.00038	0.000403	0.000323	0.000323	0.000323	0.000374	0.000363	0.000363	0.000363	0.000392	0.000397	0.000397	0.000397	0.000432	0.000351	0.000351	0.000351	0.00038	0.000386	0.000386	0.000386	0.000415	0.00038	0.00038	0.00038	0.000386	0.000392	0.000392	0.000392	0.000409	0.000305	0.000305	0.000305	0.000334	0.000432	0.000432	0.000432	0.000467	0.000317	0.000317	0.000317	0.000369	0.000472	0.000472	0.000472	0.000507	0.000501
PTRCTA	0	0.00015	0	3.29382	0	0.00013	0	2.80719	0	0.000144	0	3.13053	0	0.000175	0	3.43768	0	0.000139	0	3.07237	0	0.000169	0	3.48573	0	0.000165	0	3.2811	0	0.000172	0	3.39646	0	0.000104	0	1.68257	0	0.000188	0	3.7241	0	0.000143	0	2.16638	0	0.000207	0	4.105	0
SHCHD2	0.000147	0.000147	0.000147	0.000156	0.000125	0.000125	0.000125	0.000145	0.00014	0.00014	0.00014	0.000152	0.000154	0.000154	0.000154	0.000167	0.000136	0.000136	0.000136	0.000147	0.000149	0.000149	0.000149	0.000161	0.000147	0.000147	0.000147	0.000149	0.000152	0.000152	0.000152	0.000158	0.000118	0.000118	0.000118	0.000129	0.000167	0.000167	0.000167	0.000181	0.000123	0.000123	0.000123	0.000143	0.000183	0.000183	0.000183	0.000196	0.000194
SHCHF	0.000147	0.000147	0.000147	0.000156	0.000125	0.000125	0.000125	0.000145	0.00014	0.00014	0.00014	0.000152	0.000154	0.000154	0.000154	0.000167	0.000136	0.000136	0.000136	0.000147	0.000149	0.000149	0.000149	0.000161	0.000147	0.000147	0.000147	0.000149	0.000152	0.000152	0.000152	0.000158	0.000118	0.000118	0.000118	0.000129	0.000167	0.000167	0.000167	0.000181	0.000123	0.000123	0.000123	0.000143	0.000183	0.000183	0.000183	0.000196	0.000194
PUNP1	0.00023	0.000892	7.57079	9.16374	0.000202	0.000766	6.35302	7.70156	0.00022	0.000852	7.17782	8.70144	0.000244	0.000938	7.70712	9.3431	0.000214	0.000827	6.99491	8.47969	0.000247	0.000923	7.7837	9.47555	0.00023	0.000891	7.57158	9.1647	0.000241	0.000924	7.71762	9.35582	0.000251	0.000844	7.01252	8.71719	0.000263	0.001015	8.43199	10.2218	0.000299	0.00093	8.90592	11.3436	0.00029	0.001114	9.25997	11.2256	0.000398
PUNP2	0.000198	0.000338	3.41108	4.78071	0.000172	0.000294	2.8627	4.02241	0.00019	0.000324	3.23435	4.54195	0.00021	0.000358	3.47286	4.92535	0.000184	0.000315	3.15193	4.42413	0.000191	0.000357	3.17023	4.67927	0.000198	0.000338	3.41144	4.78219	0.000206	0.000352	3.47759	4.90201	0.000202	0.000358	2.91893	4.94537	0.000226	0.000386	3.79949	5.44237	0.000336	0.000412	3.88954	6.71574	0.000249	0.000425	4.17258	5.95292	0.000323
SHK3Dr	0.2515	0.251572	0.2515	0.831122	0.213389	0.21345	0.213389	1.19673	0.240067	0.240135	0.240067	1.38569	0.262934	0.263009	0.262934	1.60495	0.232444	0.232511	0.232444	1.177	0.255312	0.255381	0.255312	1.19416	0.2515	0.251572	0.2515	0.854244	0.259123	0.259197	0.259123	1.10987	0.201955	0.202019	0.201955	1.20296	0.285801	0.285882	0.285801	1.57814	0.209577	0.209651	0.209577	1.4407	0.312479	0.312569	0.312479	1.26105	0.331535
SHKK	0.2515	0.251572	0.2515	0.831122	0.213389	0.21345	0.213389	1.19673	0.240067	0.240135	0.240067	1.38569	0.262934	0.263009	0.262934	1.60495	0.232444	0.232511	0.232444	1.177	0.255312	0.255381	0.255312	1.19416	0.2515	0.251572	0.2515	0.854244	0.259123	0.259197	0.259123	1.10987	0.201955	0.202019	0.201955	1.20296	0.285801	0.285882	0.285801	1.57814	0.209577	0.209651	0.209577	1.4407	0.312479	0.312569	0.312479	1.26105	0.331535
SHSL1	0.101566	0.101587	0.101566	0.382972	0.086175	0.086193	0.086175	0.455983	0.096949	0.096969	0.096949	0.503731	0.106183	0.106206	0.106183	0.563599	0.09387	0.093889	0.09387	0.483058	0.103105	0.103125	0.103105	0.490522	0.101566	0.101587	0.101566	0.394197	0.104644	0.104667	0.104644	0.517683	0.081557	0.081582	0.081557	0.459005	0.115418	0.115442	0.115418	0.612388	0.084636	0.084664	0.084636	0.59594	0.126192	0.126219	0.126192	0.586719	0.133887
PUNP3	0.000308	0.000338	4.78071	7.57087	0.000268	0.000294	4.02241	6.35309	0.000295	0.000324	4.54195	7.1779	0.000326	0.000358	4.91515	7.70721	0.000287	0.000315	4.42413	6.99498	0.000318	0.000357	4.54655	7.78378	0.000308	0.000338	4.78219	7.57166	0.000321	0.000352	4.90045	7.7177	0.000338	0.000351	4.80565	7.01259	0.000352	0.000386	5.40878	8.43208	0.000388	0.000403	6.37172	8.906	0.000388	0.000425	5.92658	9.26007	0.000542
PUNP4	0	0.000308	0	4.78071	0	0.000268	0	4.02241	0	0.000295	0	4.54195	0	0.000326	0	4.91515	0	0.000287	0	4.42413	0	0.000318	0	4.54655	0	0.000308	0	4.78219	0	0.000321	0	4.90045	0	0.000338	0	4.80565	0	0.000352	0	5.40878	0	0.000388	0	6.37172	0	0.000388	0	5.92658	0
PUNP5	0.000385	0.000447	7.57087	9.16329	0.000335	0.000389	6.35309	7.70119	0.000369	0.000428	7.1779	8.70101	0.000408	0.000473	7.70721	9.34264	0.000358	0.000416	6.99498	8.47928	0.000406	0.000472	7.78378	9.4751	0.000385	0.000447	7.57166	9.16425	0.000401	0.000466	7.7177	9.35536	0.000408	0.000487	7.01259	8.71683	0.000439	0.00051	8.43208	10.2213	0.000468	0.000559	8.906	11.3432	0.000484	0.000562	9.26007	11.225	0.000654
PUNP6	0	0.000198	0	3.41108	0	0.000172	0	2.8627	0	0.00019	0	3.23435	0	0.00021	0	3.47286	0	0.000184	0	3.15193	0	0.000191	0	3.17023	0	0.000198	0	3.41144	0	0.000206	0	3.47759	0	0.000202	0	2.91893	0	0.000226	0	3.79949	0	0.000336	0	3.88954	0	0.000249	0	4.17258	0
PUNP7	0.000338	0.000447	7.57087	9.16329	0.000294	0.000389	6.35309	7.70119	0.000324	0.000428	7.1779	8.70101	0.000358	0.000473	7.70721	9.34264	0.000315	0.000416	6.99498	8.47928	0.000357	0.000472	7.78378	9.4751	0.000338	0.000447	7.57166	9.16425	0.000352	0.000466	7.7177	9.35536	0.000351	0.000487	7.01259	8.71683	0.000386	0.00051	8.43208	10.2213	0.000403	0.000559	8.906	11.3432	0.000425	0.000562	9.26007	11.225	0.000562
SO4t2pp	0.165385	0.166531	0	2.05786	0.140301	0.141297	0	1.74816	0.157864	0.15896	0	1.97088	0.172891	0.174102	0	2.12345	0	0	0	0	0.167849	0.169042	0	1.80216	0.165386	0.16653	0	2.05805	0.170386	0.171579	0	2.11922	0.132297	0.133795	0	1.83595	0.187937	0.189243	0	2.32193	0.137141	0.138861	0	2.44749	0.20547	0.206909	0	2.53939	0.217235
SO4tex	0.166433	0.166531	0.166433	2.05786	0.141212	0.141297	0.141212	1.74816	0.158867	0.15896	0.158867	1.97088	0.174	0.174102	0.174	2.12345	0.153823	0.153906	0.153823	1.76344	0.168955	0.169042	0.168955	1.80216	0.166433	0.16653	0.166433	2.05805	0.171478	0.171579	0.171478	2.11922	0.133646	0.133795	0.133646	1.83595	0.189132	0.189243	0.189132	2.32193	0.13869	0.138861	0.13869	2.44749	0.206787	0.206909	0.206787	2.53939	0.219397
QUINDH	0	0.000169	0	0.81674	0	0.000146	0	1.38562	0	0.000161	0	1.61428	0	0.000178	0	2.23477	0	0.000157	0	1.33096	0	0.000174	0	1.33555	0	0.000168	0	0.849321	0	0.000176	0	1.19879	0	0.00015	0	2.73984	0	0.000192	0	1.82103	0	0.000172	0	3.37162	0	0.000212	0	1.33662	0
SOTA	0	7.4e-05	0	1.82069	0	6.4e-05	0	1.55278	0	7.1e-05	0	1.69105	0	8.2e-05	0	1.90605	0	6.9e-05	0	1.6996	0	7.5e-05	0	1.69004	0	7.7e-05	0	1.76733	0	8.1e-05	0	1.85286	0	8.2e-05	0	1.60687	0	8.8e-05	0	2.09712	0	0.000108	0	2.21151	0	9.7e-05	0	2.31163	0
QULNS	0.001503	0.001503	0.001503	0.001595	0.001275	0.001275	0.001275	0.001481	0.001435	0.001435	0.001435	0.001549	0.001572	0.001572	0.001572	0.001709	0.001389	0.001389	0.001389	0.001504	0.001526	0.001526	0.001526	0.00164	0.001503	0.001503	0.001503	0.001526	0.001549	0.001549	0.001549	0.001618	0.001207	0.001207	0.001207	0.001321	0.001708	0.001708	0.001708	0.001845	0.001253	0.001253	0.001253	0.001458	0.001868	0.001868	0.001868	0.002005	0.001982
SPMS	0	2.1e-05	0	0.281406	0	1.8e-05	0	0.369809	0	2e-05	0	0.406783	0	2.3e-05	0	0.457416	0	1.9e-05	0	0.389188	0	2e-05	0	0.387417	0	2.2e-05	0	0.292631	0	2.2e-05	0	0.413039	0	2.5e-05	0	0.377448	0	2.5e-05	0	0.49697	0	2.9e-05	0	0.511304	0	2.7e-05	0	0.460528	0
SSALx	0	0.000513	0	5.87308	0	0.000446	0	5.0167	0	0.000491	0	5.5706	0	0.000543	0	5.56876	0	0.000477	0	5.47761	0	0.000698	0	6.16085	0	0.000513	0	5.74254	0	0.000534	0	5.74782	0	0.00017	0	2.35212	0	0.000585	0	5.49052	0	0.000264	0	2.88244	0	0.000644	0	6.17192	0
THRD	0	0.000143	0	3.05003	0	0.000124	0	2.57406	0	0.000137	0	2.90219	0	0.000151	0	3.13761	0	0.000133	0	2.82591	0	0.000126	0	2.73026	0	0.000143	0	3.05052	0	0.000149	0	3.12534	0	0.000771	0	2.75624	0	0.000163	0	3.42882	0	0.000885	0	3.61731	0	0.000179	0	3.75727	0
THRD_L	0.19172	0.191817	0.19172	2.32529	0.162667	0.162751	0.162667	1.96244	0.183004	0.183097	0.183004	2.21403	0.200436	0.200538	0.200436	2.37721	0.177194	0.177284	0.177194	2.15706	0.194625	0.194715	0.194625	2.0834	0.19172	0.191817	0.19172	2.3254	0.197531	0.197632	0.197531	2.37851	0.153951	0.154067	0.153951	1.8806	0.217868	0.217978	0.217868	2.58136	0.159762	0.159923	0.159762	2.59217	0.238205	0.238326	0.238205	2.82914	0.252731
THRS	0.359128	0.359271	0.359128	3.40915	0.304707	0.304831	0.304707	2.87876	0.342802	0.342938	0.342802	3.24499	0.375455	0.375606	0.375455	3.51306	0.331917	0.33205	0.331917	3.15783	0.36457	0.364696	0.36457	3.09483	0.359128	0.359271	0.359128	3.40965	0.370012	0.370161	0.370012	3.49535	0.28838	0.289225	0.28838	3.05218	0.408108	0.408271	0.408108	3.83693	0.299264	0.300235	0.299264	3.93415	0.446203	0.446382	0.446203	4.20347	0.473413
SSALy	0	0.000601	0	5.86905	0	0.000522	0	4.9961	0	0.000575	0	5.55316	0	0.000636	0	5.56835	0	0.000559	0	5.45769	0	0.001395	0	6.39416	0	0.000601	0	5.74106	0	0.000626	0	5.74506	0	0.000175	0	2.36938	0	0.000685	0	5.50905	0	0.000275	0	2.87829	0	0.000755	0	6.20752	0
SUCCt2_2pp	0	0.00076	0	16.191	0	0.000661	0	13.6468	0	0.000728	0	15.4185	0	0.000804	0	16.5555	0	0.000707	0	15.0256	0	0.000802	0	16.9238	0	0.00076	0	16.1927	0	0.000792	0	16.578	0	0.000877	0	16.0687	0	0.000867	0	18.1125	0	0.001007	0	21.7213	0	0.000955	0	19.8911	0
SUCCt2_3pp	0	0.000661	0	13.3871	0	0.000575	0	11.2971	0	0.000633	0	12.7637	0	0.000699	0	13.705	0	0.000615	0	12.4385	0	0.000698	0	14.0568	0	0.000661	0	13.3885	0	0.000688	0	13.7236	0	0.000797	0	13.4612	0	0.000754	0	14.9939	0	0.000915	0	18.3714	0	0.00083	0	16.4663	0
SUCCt3pp	0	0.00076	0	16.191	0	0.000661	0	13.6468	0	0.000728	0	15.4185	0	0.000804	0	16.5555	0	0.000707	0	15.0256	0	0.000802	0	16.9238	0	0.00076	0	16.1927	0	0.000792	0	16.578	0.207395	0.210777	0	16.2786	0	0.000867	0	18.1125	1.17702	1.18091	0	22.9012	0	0.000955	0	19.8911	0
SUCCtex	0	0.000314	0	1.72649	0	0.000273	0	2.92903	0	0.0003	0	3.41239	0	0.000332	0	4.72403	0	0.000292	0	2.81348	0	0.000331	0	2.82214	0	0.000313	0	1.79535	0	0.000327	0	2.53409	0.2099	0.21017	0.2099	0.2501	0	0.000358	0	3.84943	1.1799	1.18012	1.1799	1.7001	0	0.000394	0	2.82328	0
SUCDi	2.16439	2.16913	0	30.3819	1.87699	1.88111	0	25.9149	2.07818	2.08272	0	28.9557	1.77876	1.78377	0	30.6335	2.03052	2.03493	0	28.2527	3.24345	3.25509	0	29.7989	2.15247	2.15722	0	30.1889	2.01879	2.02372	0	30.7319	0	0.001252	0	20.8443	1.23266	1.23807	0	31.979	0	0.001439	0	23.4054	1.56054	1.5665	0	35.2282	0
SUCOAS	0.00229	0.003508	4.72048	30.9316	0.00199	0.003049	3.97813	26.0234	0.002192	0.003358	4.48831	29.3538	0.002422	0.003711	4.81767	30.9774	0.002129	0.003262	4.37322	28.6147	2.86963	2.90163	4.35397	32.1136	0.002289	0.003506	4.72071	30.9986	0.002385	0.003653	4.82142	31.3062	0.275619	0.27834	4.20448	22.3324	0.002612	0.004001	5.25164	33.0559	0.285743	0.288869	5.40755	27.4121	0.002876	0.004407	5.76595	36.5474	0.452559
TKT1	1.15651	1.15825	1.39577	5.16267	0.981234	0.982742	1.17317	4.38984	1.10393	1.1056	1.32369	4.89172	1.20908	1.21091	1.40295	4.99195	1.06888	1.07049	1.29139	4.79453	0.253567	0.261818	1.64145	3.06195	1.15651	1.15825	1.39704	5.07604	1.19155	1.19336	1.41696	5.10522	0.10423	0.104691	1.38602	2.31937	1.31424	1.31622	1.52295	5.04392	0.108126	0.108656	2.01351	2.67685	1.43691	1.43909	1.6772	5.64395	0.171119
RBFK	0.000147	0.000147	0.000147	0.000156	0.000125	0.000125	0.000125	0.000145	0.00014	0.00014	0.00014	0.000152	0.000154	0.000154	0.000154	0.000167	0.000136	0.000136	0.000136	0.000147	0.000149	0.000149	0.000149	0.000161	0.000147	0.000147	0.000147	0.000149	0.000152	0.000152	0.000152	0.000158	0.000118	0.000118	0.000118	0.000129	0.000167	0.000167	0.000167	0.000181	0.000123	0.000123	0.000123	0.000143	0.000183	0.000183	0.000183	0.000196	0.000194
TKT2	0.904866	0.906601	1.76103	4.91102	0.767721	0.769228	1.65711	4.17632	0.863727	0.865387	1.86502	4.65151	0.945989	0.947824	2.08599	4.72886	0.836299	0.837912	1.7602	4.56195	0.001895	0.006357	2.14582	2.45237	0.904867	0.906601	1.77758	4.82439	0.932278	0.934084	1.89288	4.84595	0.306303	0.306764	2.11729	2.14758	1.02827	1.03025	2.16758	4.75795	0.317826	0.318356	2.46715	2.75115	1.12424	1.12642	2.22491	5.33129	0.502849
RBFSa	0.000589	0.000589	0.000589	0.000624	0.000499	0.000499	0.000499	0.00058	0.000562	0.000562	0.000562	0.000607	0.000615	0.000615	0.000615	0.000669	0.000544	0.000544	0.000544	0.000589	0.000598	0.000598	0.000598	0.000642	0.000589	0.000589	0.000589	0.000598	0.000606	0.000606	0.000606	0.000633	0.000473	0.000473	0.000473	0.000517	0.000669	0.000669	0.000669	0.000723	0.000491	0.000491	0.000491	0.000571	0.000731	0.000731	0.000731	0.000785	0.000776
T2DECAI	0	0.000111	0	1.07364	0	9.7e-05	0	0.908635	0	0.000106	0	1.02542	0	0.000118	0	1.10658	0	0.000103	0	0.996792	0	9.7e-05	0	1.02556	0	0.000111	0	1.07373	0	0.000116	0	1.10346	0	0.00013	0	0.917521	0	0.000127	0	1.2087	0	0.000149	0	1.15725	0	0.00014	0	1.32444	0
TALA	0.002771	1.15825	5.12844	13.0183	0.002408	0.982742	4.359	10.9902	0.002653	1.1056	4.85406	12.3779	0.002931	1.21091	4.93142	13.2203	0.002577	1.07049	4.76111	12.0487	0.002919	0.261818	3.06195	14.5116	0.00277	1.15825	5.03675	13.0223	0.002886	1.19336	5.05454	13.354	0.10423	0.107076	2.25705	12.8126	0.003161	1.31622	4.95689	14.8182	0.108126	0.111396	2.6048	15.9434	0.003481	1.43909	5.5566	16.1834	0.171119
TMDK1	0	0.000534	0	11.6041	0	0.000464	0	9.77558	0	0.000511	0	11.0447	0	0.000565	0	11.8592	0	0.000496	0	10.7633	0	0.000563	0	12.1056	0	0.000533	0	11.6053	0	0.000556	0	11.8753	0	0.000605	0	11.4305	0	0.000609	0	12.9745	0	0.000694	0	15.3977	0	0.00067	0	14.2486	0
TMDPP	0	5.9e-05	0	1.10434	0	5.1e-05	0	0.955948	0	5.7e-05	0	1.0738	0	6.3e-05	0	1.16092	0	5.5e-05	0	1.04466	0	5.8e-05	0	1.06919	0	5.9e-05	0	1.12096	0	6.2e-05	0	1.15478	0	7.1e-05	0	0.951077	0	6.7e-05	0	1.27204	0	8.1e-05	0	1.27854	0	7.4e-05	0	1.38529	0
TMDS	0.017267	0.017326	0.017267	1.12161	0.01465	0.014702	0.01465	0.970599	0.016482	0.016539	0.016482	1.09028	0.018052	0.018114	0.018052	1.17898	0.015959	0.016014	0.015959	1.06062	0.017529	0.017586	0.017529	1.08672	0.017267	0.017326	0.017267	1.13823	0.01779	0.017852	0.01779	1.17257	0.013865	0.013936	0.013865	0.964942	0.019622	0.019689	0.019622	1.29166	0.014389	0.01447	0.014389	1.29293	0.021454	0.021528	0.021454	1.40675	0.022762
RBFSb	0.000294	0.000294	0.000294	0.000312	0.00025	0.00025	0.00025	0.00029	0.000281	0.000281	0.000281	0.000303	0.000308	0.000308	0.000308	0.000335	0.000272	0.000272	0.000272	0.000294	0.000299	0.000299	0.000299	0.000321	0.000294	0.000294	0.000294	0.000299	0.000303	0.000303	0.000303	0.000317	0.000236	0.000236	0.000236	0.000259	0.000334	0.000334	0.000334	0.000361	0.000245	0.000245	0.000245	0.000285	0.000366	0.000366	0.000366	0.000393	0.000388
TMPK	0.000147	0.000681	0.000147	11.6043	0.000125	0.000589	0.000125	9.77571	0.00014	0.000651	0.00014	11.0449	0.000154	0.000718	0.000154	11.8593	0.000136	0.000632	0.000136	10.7634	0.000149	0.000713	0.000149	12.1057	0.000147	0.000681	0.000147	11.6055	0.000152	0.000707	0.000152	11.8755	0.000118	0.000723	0.000118	11.4306	0.000167	0.000776	0.000167	12.9747	0.000123	0.000817	0.000123	15.3979	0.000183	0.000853	0.000183	14.2488	0.000194
TMPPP	0.000147	0.000147	0.000147	0.000156	0.000125	0.000125	0.000125	0.000145	0.00014	0.00014	0.00014	0.000152	0.000154	0.000154	0.000154	0.000167	0.000136	0.000136	0.000136	0.000147	0.000149	0.000149	0.000149	0.000161	0.000147	0.000147	0.000147	0.000149	0.000152	0.000152	0.000152	0.000158	0.000118	0.000118	0.000118	0.000129	0.000167	0.000167	0.000167	0.000181	0.000123	0.000123	0.000123	0.000143	0.000183	0.000183	0.000183	0.000196	0.000194
TPI	4.92359	4.92958	5.32464	7.0824	4.19768	4.20289	4.51816	6.87358	4.70584	4.71157	5.09931	7.83275	5.40934	5.41568	5.55383	9.46204	4.56557	4.57114	4.95822	7.26299	5.98446	5.99187	4.97557	7.84228	4.93037	4.93635	5.3269	7.2324	5.18406	5.19031	5.51334	7.95216	0.001252	1.20501	5.64141	10.5197	6.25312	6.25996	5.13607	9.92134	0.001439	2.70599	7.54618	12.9264	6.68912	6.69664	5.63909	9.90051	0.002008
TDPDRE	0	4e-06	0	0.028274	0	4e-06	0	0.04812	0	4e-06	0	0.056064	0	4e-06	0	0.077611	0	4e-06	0	0.046202	0	4e-06	0	0.045978	0	4e-06	0	0.029388	0	4e-06	0	0.041541	0	4e-06	0	0.066129	0	5e-06	0	0.063098	0	4e-06	0	0.08105	0	5e-06	0	0.046214	0
TDPDRR	0	4e-06	0	0.028274	0	4e-06	0	0.04812	0	4e-06	0	0.056064	0	4e-06	0	0.077611	0	4e-06	0	0.046202	0	4e-06	0	0.045978	0	4e-06	0	0.029388	0	4e-06	0	0.041541	0	4e-06	0	0.066129	0	5e-06	0	0.063098	0	4e-06	0	0.08105	0	5e-06	0	0.046214	0
TRDR	0.1608	0.165119	0	6.19639	0.136375	0.140129	0	5.29725	0.153482	0.157617	0	5.95325	0.168076	0.172644	0	6.35861	0.1486	0.152617	0	5.79068	0.16313	0.166994	0	5.73161	0.160801	0.165118	0	6.21382	0.165643	0.17014	0	6.36934	0.128843	0.133101	0	5.3289	0.182719	0.187645	0	6.81311	0.133428	0.138319	0	7.12882	0.199749	0.205175	0	7.48593	0.211607
THD2pp	0	0.002122	0	22.173	0	0.001844	0	18.6554	0	0.002032	0	21.0811	0	0	0	0	0	0.001973	0	20.5255	3.76733	3.81183	0	25.7138	0	0.002121	0	22.1793	0	0.00221	0	22.7535	0	0.002192	0	23.4544	0	0.00242	0	25.2319	0	0.002518	0	29.3168	0	0.002666	0	27.6215	0
THDPS	0.244789	0.24486	0.244789	1.03647	0.207694	0.207756	0.207694	1.40378	0.233661	0.233728	0.233661	1.56598	0.255918	0.255992	0.255918	1.70709	0.226242	0.226307	0.226242	1.51082	0.248499	0.248566	0.248499	1.4837	0.244789	0.24486	0.244789	1.06766	0.252208	0.252282	0.252208	1.41534	0.196566	0.196641	0.196566	1.3375	0.278175	0.278255	0.278175	1.82929	0.203985	0.204071	0.203985	1.71993	0.304141	0.30423	0.304141	1.59814	0.322689
TRPAS2	0.037114	0.037563	0.503995	7.2324	0.031481	0.031872	0.793414	6.10455	0.035425	0.035855	0.886709	6.88522	0.038796	0.039271	0.969463	7.40211	0.034299	0.034717	0.79485	6.7105	0.037726	0.038132	0.797887	6.43593	0.037114	0.037563	0.522604	7.23377	0.038234	0.038702	0.723339	7.41179	0.029693	0.030168	0.735562	5.70628	0.042174	0.042686	1.05308	7.18441	0.030767	0.031312	0.89937	7.50201	0.046107	0.046671	0.810019	7.87591	0.048762
TRPS1	0	0.000397	0	0.587489	0	0.000345	0	0.788383	0	0.00038	0	0.878385	0	0.00042	0	0.95764	0	0.000369	0	0.854432	0	0.000353	0	0.895487	0	0.000397	0	0.609481	0	0.000413	0	0.846467	0	0.000428	0	0.757149	0	0.000453	0	1.03731	0	0.000491	0	0.953652	0	0.000499	0	0.947179	0
TRPS2	0	0.000347	0	7.26709	0	0.000302	0	6.13396	0	0.000332	0	6.91831	0	0.000367	0	7.43814	0	0.000323	0	6.74254	0	0.000315	0	6.47133	0	0.000347	0	7.26846	0	0.000362	0	7.4475	0	0.000365	0	5.73413	0	0.000396	0	7.22428	0	0.00042	0	7.53071	0	0.000436	0	7.9195	0
TRPS3	0.037114	0.037567	0	0.60894	0.031481	0.031876	0	0.885805	0.035425	0.03586	0	0.986922	0.038796	0.039276	0	1.07695	0.034299	0.034721	0	0.951888	0.037726	0.038137	0	0.970212	0.037114	0.037567	0	0.631735	0.038234	0.038706	0	0.877375	0.029693	0.030174	0	0.850185	0.042174	0.042691	0	1.16654	0.030767	0.031319	0	1.05584	0.046107	0.046677	0	0.981764	0.048762
TYRL	0.000147	0.000147	0.000147	0.000156	0.000125	0.000125	0.000125	0.000145	0.00014	0.00014	0.00014	0.000152	0.000154	0.000154	0.000154	0.000167	0.000136	0.000136	0.000136	0.000147	0.000149	0.000149	0.000149	0.000161	0.000147	0.000147	0.000147	0.000149	0.000152	0.000152	0.000152	0.000158	0.000118	0.000118	0.000118	0.000129	0.000167	0.000167	0.000167	0.000181	0.000123	0.000123	0.000123	0.000143	0.000183	0.000183	0.000183	0.000196	0.000194
TYRTA	0.091145	0.091216	0.091145	0.670767	0.077333	0.077395	0.077333	1.06068	0.087001	0.087069	0.087001	1.23262	0.095288	0.095364	0.095288	1.43731	0.084239	0.084305	0.084239	1.02879	0.092526	0.092596	0.092526	1.03138	0.091145	0.091216	0.091145	0.693888	0.093907	0.093981	0.093907	0.944659	0.073189	0.073253	0.073189	1.07419	0.103575	0.103657	0.103575	1.39592	0.075952	0.076025	0.075952	1.30707	0.113244	0.113333	0.113244	1.06181	0.12015
UAAGDS	0.018337	0.018375	0.018337	0.896139	0.015559	0.015591	0.015559	0.762977	0.017504	0.01754	0.017504	0.825911	0.019171	0.019213	0.019171	0.937963	0.016948	0.016983	0.016948	0.83586	0.018615	0.018654	0.018615	0.893748	0.018337	0.018377	0.018337	0.863213	0.018893	0.018934	0.018893	0.904653	0.014725	0.014768	0.014725	0.857582	0.020838	0.020883	0.020838	1.03717	0.015281	0.01533	0.015281	1.14496	0.022783	0.022833	0.022783	1.13892	0.024173
URIK2	0	0.000447	0	10.2403	0	0.000389	0	8.61528	0	0.000428	0	9.73377	0	0.000473	0	10.4516	0	0.000416	0	9.48573	0	0.000472	0	10.63	0	0.000447	0	10.2413	0	0.000466	0	10.4658	0	0.000487	0	9.90002	0	0.00051	0	11.4345	0	0.000559	0	13.1324	0	0.000562	0	12.5574	0
UAGCVT	0.018337	0.018382	0.018337	1.06884	0.015559	0.015598	0.015559	0.919887	0.017504	0.017547	0.017504	0.984418	0.019171	0.019221	0.019171	1.12804	0.016948	0.01699	0.016948	1.00552	0.018615	0.018662	0.018615	1.06624	0.018337	0.018385	0.018337	1.02898	0.018893	0.018943	0.018893	1.07833	0.014725	0.014777	0.014725	1.03055	0.020838	0.020893	0.020838	1.2569	0.015281	0.01534	0.015281	1.37853	0.022783	0.022843	0.022783	1.37382	0.024173
UAGPT3	0.018337	0.018382	0.018337	1.06884	0.015559	0.015598	0.015559	0.919887	0.017504	0.017547	0.017504	0.984418	0.019171	0.019221	0.019171	1.12804	0.016948	0.01699	0.016948	1.00552	0.018615	0.018662	0.018615	1.06624	0.018337	0.018385	0.018337	1.02898	0.018893	0.018943	0.018893	1.07833	0.014725	0.014777	0.014725	1.03055	0.020838	0.020893	0.020838	1.2569	0.015281	0.01534	0.015281	1.37853	0.022783	0.022843	0.022783	1.37382	0.024173
UAMAGS	0.018337	0.018375	0.018337	0.896139	0.015559	0.015591	0.015559	0.762977	0.017504	0.01754	0.017504	0.825911	0.019171	0.019213	0.019171	0.937963	0.016948	0.016983	0.016948	0.83586	0.018615	0.018654	0.018615	0.893748	0.018337	0.018377	0.018337	0.863213	0.018893	0.018934	0.018893	0.904653	0.014725	0.014768	0.014725	0.857582	0.020838	0.020883	0.020838	1.03717	0.015281	0.01533	0.015281	1.14496	0.022783	0.022833	0.022783	1.13892	0.024173
UAMAS	0.018337	0.018375	0.018337	0.896139	0.015559	0.015591	0.015559	0.762977	0.017504	0.01754	0.017504	0.825911	0.019171	0.019213	0.019171	0.937963	0.016948	0.016983	0.016948	0.83586	0.018615	0.018654	0.018615	0.893748	0.018337	0.018377	0.018337	0.863213	0.018893	0.018934	0.018893	0.904653	0.014725	0.014768	0.014725	0.857582	0.020838	0.020883	0.020838	1.03717	0.015281	0.01533	0.015281	1.14496	0.022783	0.022833	0.022783	1.13892	0.024173
UAPGR	0.018337	0.018382	0.018337	1.06884	0.015559	0.015598	0.015559	0.919887	0.017504	0.017547	0.017504	0.984418	0.019171	0.019221	0.019171	1.12804	0.016948	0.01699	0.016948	1.00552	0.018615	0.018662	0.018615	1.06624	0.018337	0.018385	0.018337	1.02898	0.018893	0.018943	0.018893	1.07833	0.014725	0.014777	0.014725	1.03055	0.020838	0.020893	0.020838	1.2569	0.015281	0.01534	0.015281	1.37853	0.022783	0.022843	0.022783	1.37382	0.024173
UDCPDPS	3.6e-05	3.6e-05	3.6e-05	3.9e-05	3.1e-05	3.1e-05	3.1e-05	3.2e-05	3.5e-05	3.5e-05	3.5e-05	3.7e-05	3.8e-05	3.8e-05	3.8e-05	4.1e-05	3.4e-05	3.4e-05	3.4e-05	3.5e-05	3.7e-05	3.7e-05	3.7e-05	3.8e-05	3.6e-05	3.6e-05	3.6e-05	3.7e-05	3.7e-05	3.7e-05	3.7e-05	3.9e-05	2.9e-05	2.9e-05	2.9e-05	3.2e-05	4.1e-05	4.1e-05	4.1e-05	4.5e-05	3e-05	3e-05	3e-05	3.4e-05	4.5e-05	4.5e-05	4.5e-05	4.8e-05	4.8e-05
RHAT1	0	4e-06	0	0.028274	0	4e-06	0	0.04812	0	4e-06	0	0.056064	0	4e-06	0	0.077611	0	4e-06	0	0.046202	0	4e-06	0	0.045978	0	4e-06	0	0.029388	0	4e-06	0	0.041541	0	4e-06	0	0.066129	0	5e-06	0	0.063098	0	4e-06	0	0.08105	0	5e-06	0	0.046214	0
RHCCE	0.000296	0.000423	0.000296	1.03252	0.000251	0.000361	0.000251	1.75144	0.000282	0.000404	0.000282	2.04046	0.000309	0.000443	0.000309	2.82266	0.000273	0.000391	0.000273	1.68238	0.0003	0.000433	0.0003	1.68756	0.000296	0.000423	0.000296	1.0736	0.000305	0.000437	0.000305	1.51537	0.000237	0.000357	0.000237	2.3463	0.000336	0.000481	0.000336	2.3018	0.000246	0.000384	0.000246	2.98934	0.000367	0.000527	0.000367	1.68819	0.00039
XPPT	0	0.000385	0	7.57087	0	0.000335	0	6.35309	0	0.000369	0	7.1779	0	0.000408	0	7.70721	0	0.000358	0	6.99498	0	0.000406	0	7.78378	0	0.000385	0	7.57166	0	0.000401	0	7.7177	0	0.000408	0	7.01259	0	0.000439	0	8.43208	0	0.000468	0	8.906	0	0.000484	0	9.26007	0
ZN2tpp	0	0.001312	0	27.8464	0	0.001136	0	23.3672	0	0.001256	0	26.4009	0	0.001386	0	28.3477	0	0.001219	0	25.7281	0	0.001375	0	28.584	0	0.001312	0	27.8654	0	0.001364	0	28.3863	0	0.001277	0	25.5308	0	0.001496	0	31.0138	0	0.001446	0	32.1606	0	0.001646	0	34.0593	0
Zn2tex	0.000225	0.000225	0.000225	0.000239	0.000191	0.000191	0.000191	0.000222	0.000215	0.000215	0.000215	0.000232	0.000235	0.000235	0.000235	0.000256	0.000208	0.000208	0.000208	0.000225	0.000228	0.000228	0.000228	0.000246	0.000225	0.000225	0.000225	0.000229	0.000232	0.000232	0.000232	0.000242	0.000181	0.000181	0.000181	0.000198	0.000256	0.000256	0.000256	0.000276	0.000188	0.000188	0.000188	0.000218	0.00028	0.00028	0.00028	0.0003	0.000297
UGMDDS	0.018337	0.018382	0.018337	1.06884	0.015559	0.015598	0.015559	0.919887	0.017504	0.017547	0.017504	0.984418	0.019171	0.019221	0.019171	1.12804	0.016948	0.01699	0.016948	1.00552	0.018615	0.018662	0.018615	1.06624	0.018337	0.018385	0.018337	1.02898	0.018893	0.018943	0.018893	1.07833	0.014725	0.014777	0.014725	1.03055	0.020838	0.020893	0.020838	1.2569	0.015281	0.01534	0.015281	1.37853	0.022783	0.022843	0.022783	1.37382	0.024173
UMPK	0.24913	0.249853	0.232201	9.41276	0.21137	0.211999	0.197014	7.91285	0.237803	0.238496	0.221645	8.93914	0.260451	0.261217	0.242757	9.60345	0.230251	0.230924	0.214607	8.70985	0.252892	0.253655	0.23572	9.72835	0.24913	0.249853	0.232201	9.41372	0.256676	0.25743	0.239238	9.61239	0.199972	0.200731	0.186458	8.91715	0.283106	0.283931	0.26387	10.5048	0.207481	0.208352	0.193495	11.5511	0.309529	0.310438	0.288501	11.535	0.328294
UPP3S	0.000294	0.000307	0.000294	0.143369	0.00025	0.000261	0.00025	0.207521	0.000281	0.000293	0.000281	0.231131	0.000308	0.000321	0.000308	0.252454	0.000272	0.000284	0.000272	0.224166	0.000299	0.000312	0.000299	0.228678	0.000294	0.000307	0.000294	0.149005	0.000303	0.000317	0.000303	0.210508	0.000236	0.000247	0.000236	0.16469	0.000334	0.000349	0.000334	0.273124	0.000245	0.000258	0.000245	0.20401	0.000366	0.000382	0.000366	0.234221	0.000388
UPPDC1	0.000147	0.00016	0.000147	0.143222	0.000125	0.000136	0.000125	0.207396	0.00014	0.000153	0.00014	0.230991	0.000154	0.000168	0.000154	0.2523	0.000136	0.000148	0.000136	0.22403	0.000149	0.000162	0.000149	0.228529	0.000147	0.00016	0.000147	0.148858	0.000152	0.000165	0.000152	0.210357	0.000118	0.000129	0.000118	0.164572	0.000167	0.000182	0.000167	0.272957	0.000123	0.000135	0.000123	0.203888	0.000183	0.000199	0.000183	0.234038	0.000194
UPPRT	0	0.000338	0	7.57087	0	0.000294	0	6.35309	0	0.000324	0	7.1779	0	0.000358	0	7.70721	0	0.000315	0	6.99498	0	0.000357	0	7.78378	0	0.000338	0	7.57166	0	0.000352	0	7.7177	0	0.000351	0	7.01259	0	0.000386	0	8.43208	0	0.000403	0	8.906	0	0.000425	0	9.26007	0
RNDR1	0	0.000993	0	4.79625	0	0.000863	0	4.03558	0	0.000951	0	4.55678	0	0.001051	0	4.93086	0	0.000924	0	4.43849	0	0.000713	0	4.25667	0	0.000993	0	4.79774	0	0.001034	0	4.91593	0	0.001031	0	4.69152	0	0.001133	0	5.42539	0	0.001185	0	6.15054	0	0.001248	0	5.94473	0
RNDR2	0	0.001548	0	4.79765	0	0.001346	0	4.03677	0	0.001482	0	4.55812	0	0.001638	0	4.93234	0	0.00144	0	4.43978	0	0.000944	0	4.25798	0	0.001547	0	4.79913	0	0.001612	0	4.91738	0	0.001753	0	4.69282	0	0.001766	0	5.427	0	0.002014	0	6.15188	0	0.001945	0	5.9465	0
RNDR3	0	0.001548	0	2.54231	0	0.001346	0	2.13855	0	0.001482	0	2.41559	0	0.001638	0	2.59757	0	0.00144	0	2.354	0	0.000944	0	2.38891	0	0.001547	0	2.54265	0	0.001612	0	2.59857	0	0.001753	0	2.4417	0	0.001766	0	2.8459	0	0.002014	0	3.2046	0	0.001945	0	3.12313	0
[truncated: 19 more columns]
