# Supplementary material for: Maximizing multi-reaction dependencies provides more accurate and precise predictions of intracellular fluxes than the principle of parsimony
Source: PLoS Comput Biol. 2023 Sep 18;19(9):e1011489. doi: 10.1371/journal.pcbi.1011489 (PMC10538754; doi:10.1371/journal.pcbi.1011489)
Supplement: S2 Table — (XLSX) [file pcbi.1011489.s002.xlsx]

## Sheet: Sheet1
Table S2. The mean and confidence intervals of intracellular of reactions (E. coli).
pgi1			pgi2			pgi3			pgi4			pgi5			pgi6			pgi7			pgi8			sdh1			sdh2			sdh3			pts1			pts2			pts3			pts4			tph2			tpi3
rxn_id	sampling_ave	sampling_var	rxn_id	sampling_ave	sampling_var	rxn_id	sampling_ave	sampling_var	rxn_id	sampling_ave	sampling_var	rxn_id	sampling_ave	sampling_var	rxn_id	sampling_ave	sampling_var	rxn_id	sampling_ave	sampling_var	rxn_id	sampling_ave	sampling_var	rxn_id	sampling_ave	sampling_var	rxn_id	sampling_ave	sampling_var	rxn_id	sampling_ave	sampling_var	rxn_id	sampling_ave	sampling_var	rxn_id	sampling_ave	sampling_var	rxn_id	sampling_ave	sampling_var	rxn_id	sampling_ave	sampling_var	rxn_id	sampling_ave	sampling_var	rxn_id	sampling_ave
EX_5mtr_e	0.00454649	1.5e-09	EX_5mtr_e	0.00401101	7.51e-09	EX_5mtr_e	0.00425508	4.06e-08	EX_5mtr_e	0.00478015	7.66e-09	EX_5mtr_e	0.00427129	6.83e-09	EX_5mtr_e	0.00469026	3.98e-09	EX_5mtr_e	0.00448383	2.79e-10	EX_5mtr_e	0.00465214	3e-09	EX_5mtr_e	0.00591027	1.01e-09	EX_5mtr_e	0.00613953	7.68e-10	EX_5mtr_e	0.00613205	5.86e-09	EX_5mtr_e	0.00370382	8.59e-09	EX_5mtr_e	0.00519956	1e-08	EX_5mtr_e	0.00395961	2.17e-08	EX_5mtr_e	0.00561518	8.53e-09	EX_5mtr_e	0.00327529	0	EX_5mtr_e	0.00309678
GLBRAN2	1.10157	0.672073	GLBRAN2	0.220274	0.0296775	GK1	0.454092	0.291378	GLBRAN2	0.626568	0.194588	GLBRAN2	0.292767	0.0123068	GLBRAN2	0.444749	0.0678501	GLBRAN2	0.604787	0.0898421	GLBRAN2	1.84e-05	2.48e-10	GLBRAN2	1.50098	0.513335	GLBRAN2	1.01935	0.359594	GLBRAN2	0.3796	0.0391622	GLBRAN2	1.84197	0.434809	GLBRAN2	0.977505	0.329054	GLBRAN2	0.856034	0.354392	GLBRAN2	0.647708	0.360208	GLBRAN2	0.24844	0.0289247	GLBRAN2	2.76653
GK1	0.585265	0.130143	GK1	2.52801	2.34805	CELLENV_9	0.102249	2.34e-05	GK1	0.494236	0.139729	GK1	0.909748	0.0464902	GK1	0.164507	4.9e-06	GK1	0.574576	0.165403	GK1	0.165986	8.84e-06	GK1	1.38279	0.112037	GK1	0.93933	0.621223	GK1	0.345392	0.0494987	GK1	1.07898	0.419246	GK1	0.58535	0.413229	GK1	0.894216	0.234803	GK1	1.21047	0.791748	GK1	0.257817	0.00744898	GK1	0.138362
CELLENV_9	0.109251	8.68e-07	CELLENV_9	0.0963838	4.33e-06	ACALDtex	-0.19506	0.0299965	CELLENV_9	0.114866	4.43e-06	CELLENV_9	0.102638	3.94e-06	CELLENV_9	0.112706	2.3e-06	CELLENV_9	0.107746	1.61e-07	CELLENV_9	0.11179	1.73e-06	CELLENV_9	0.142023	5.84e-07	CELLENV_9	0.147532	4.43e-07	CELLENV_9	0.147352	3.39e-06	CELLENV_9	0.0890021	4.96e-06	CELLENV_9	0.124944	5.77e-06	CELLENV_9	0.0951486	1.25e-05	CELLENV_9	0.134932	4.93e-06	CELLENV_9	0.0787046	5.21e-09	CELLENV_9	0.074415
ACALDtex	2.56e-06	0	ACALDtex	3.66e-08	0	MPTG2	0.000424625	4.04e-10	ACALDtex	-6.11e-08	0	ACALDtex	1.7e-07	0	ACALDtex	-1.03e-06	0	ACALDtex	1.97e-07	0	ACALDtex	-1.25e-06	1.21e-10	ACALDtex	-1.81e-07	0	ACALDtex	5.59e-07	0	ACALDtex	-1.58e-07	0	ACALDtex	-3.28e-07	0	ACALDtex	-6.5e-08	0	ACALDtex	2.48e-06	0	ACALDtex	-4.77e-07	0	ACALDtex	1.3e-07	0	ACALDtex	3.54e-06
MPTG2	0.000453705	0	MPTG2	0.000400268	0	GHBDHx	-2.04e-10	0	MPTG2	0.000477022	0	MPTG2	0.000426243	0	MPTG2	0.000468052	0	MPTG2	0.000447453	0	MPTG2	0.000464248	0	MPTG2	0.0005898	0	MPTG2	0.000612679	0	MPTG2	0.000611932	0	MPTG2	0.000369613	0	MPTG2	0.000518876	0	MPTG2	0.000395139	2.16e-10	MPTG2	0.000560353	0	MPTG2	0.000326849	0	MPTG2	0.000309035
GHBDHx	0	0	GHBDHx	0	0	MEOHtrpp	-1.26e-06	0	GHBDHx	0	0	GHBDHx	0	0	GHBDHx	0	0	GHBDHx	0	0	GHBDHx	0	0	GHBDHx	0	0	GHBDHx	0	0	GHBDHx	0	0	GHBDHx	0	0	GHBDHx	0	0	GHBDHx	0	0	GHBDHx	0	0	GHBDHx	0	0	GHBDHx	0
MEOHtrpp	-1.35e-06	0	MEOHtrpp	-1.19e-06	0	ALAALAabcpp	0.0488263	0.00315808	MEOHtrpp	-1.42e-06	0	MEOHtrpp	-1.27e-06	0	MEOHtrpp	-1.39e-06	0	MEOHtrpp	-1.33e-06	0	MEOHtrpp	-1.38e-06	0	MEOHtrpp	-1.75e-06	0	MEOHtrpp	-1.82e-06	0	MEOHtrpp	-1.82e-06	0	MEOHtrpp	-1.1e-06	0	MEOHtrpp	-1.54e-06	0	MEOHtrpp	-1.17e-06	0	MEOHtrpp	-1.67e-06	0	MEOHtrpp	-9.71e-07	0	MEOHtrpp	-9.18e-07
ALAALAabcpp	0.000416661	4.16e-10	ALAALAabcpp	0.00191894	2.25e-09	METOX2s	0.0621255	0.0585282	ALAALAabcpp	0.00120447	1.71e-08	ALAALAabcpp	0.000508878	1.42e-08	ALAALAabcpp	0.00225635	2.88e-09	ALAALAabcpp	0.00217718	1.32e-10	ALAALAabcpp	0.00115714	3.09e-07	ALAALAabcpp	0.00288575	8.48e-10	ALAALAabcpp	0.0029957	1.97e-10	ALAALAabcpp	0.000598456	7.93e-10	ALAALAabcpp	0.000442763	3.22e-09	ALAALAabcpp	0.00250412	3.08e-09	ALAALAabcpp	0.000520806	8.63e-09	ALAALAabcpp	0.0027092	2.51e-09	ALAALAabcpp	0.00159845	0	ALAALAabcpp	0.00147407
METOX2s	0.162744	0.0995865	METOX2s	0.000401232	0.00521438	GLYCPHOSPHOLIPID_7	0.027865	1.74e-06	METOX2s	0.131074	0.054297	METOX2s	1.59e-06	0	METOX2s	2.25e-06	0	METOX2s	0.131282	0.0530936	METOX2s	8.1e-06	4.86e-10	METOX2s	0.16726	0.173746	METOX2s	0.139982	0.154783	METOX2s	-0.00629289	0.0103451	METOX2s	0.139565	0.15253	METOX2s	0.35139	0.212428	METOX2s	0.0107219	0.03696	METOX2s	0.0135682	0.0712412	METOX2s	-0.00373144	0.001229	METOX2s	-0.0042341
GLYCPHOSPHOLIPID_7	0.0297733	6.45e-08	GLYCPHOSPHOLIPID_7	0.0262666	3.22e-07	5DOAN	0.000286448	1.84e-10	GLYCPHOSPHOLIPID_7	0.0313034	3.29e-07	GLYCPHOSPHOLIPID_7	0.0279711	2.93e-07	GLYCPHOSPHOLIPID_7	0.0307148	1.71e-07	GLYCPHOSPHOLIPID_7	0.029363	1.2e-08	GLYCPHOSPHOLIPID_7	0.0304652	1.29e-07	GLYCPHOSPHOLIPID_7	0.0387042	4.34e-08	GLYCPHOSPHOLIPID_7	0.0402056	3.29e-08	GLYCPHOSPHOLIPID_7	0.0401566	2.51e-07	GLYCPHOSPHOLIPID_7	0.024255	3.68e-07	GLYCPHOSPHOLIPID_7	0.03405	4.29e-07	GLYCPHOSPHOLIPID_7	0.02593	9.29e-07	GLYCPHOSPHOLIPID_7	0.0367718	3.66e-07	GLYCPHOSPHOLIPID_7	0.0214487	3.87e-10	GLYCPHOSPHOLIPID_7	0.0202797
5DOAN	0.000306066	0	5DOAN	0.000270018	0	CELLENV_5	0.0450847	4.56e-06	5DOAN	0.000321795	0	5DOAN	0.00028754	0	5DOAN	0.000315744	0	5DOAN	0.000301848	0	5DOAN	0.000313178	0	5DOAN	0.000397874	0	5DOAN	0.000413308	0	5DOAN	0.000412804	0	5DOAN	0.000249338	0	5DOAN	0.00035003	0	5DOAN	0.000266557	0	5DOAN	0.000378009	0	5DOAN	0.00022049	0	5DOAN	0.000208472
CELLENV_5	0.0481723	1.69e-07	CELLENV_5	0.0424986	8.43e-07	MOLYBDOPTERIN_1	0.000155212	0	CELLENV_5	0.050648	8.6e-07	CELLENV_5	0.0452564	7.66e-07	CELLENV_5	0.0496956	4.47e-07	CELLENV_5	0.0475084	3.13e-08	CELLENV_5	0.0492917	3.37e-07	CELLENV_5	0.0626222	1.14e-07	CELLENV_5	0.0650514	8.62e-08	CELLENV_5	0.0649721	6.58e-07	CELLENV_5	0.0392438	9.64e-07	CELLENV_5	0.0550919	1.12e-06	CELLENV_5	0.041954	2.43e-06	CELLENV_5	0.0594956	9.58e-07	CELLENV_5	0.0347033	1.01e-09	CELLENV_5	0.0328119
MOLYBDOPTERIN_1	0.000165842	0	MOLYBDOPTERIN_1	0.000146309	0	hom_DASH_L_and_cyst_DASH_L_to_pyr_hcys_DASH_L	0.0986195	2.18e-05	MOLYBDOPTERIN_1	0.000174365	0	MOLYBDOPTERIN_1	0.000155803	0	MOLYBDOPTERIN_1	0.000171086	0	MOLYBDOPTERIN_1	0.000163556	0	MOLYBDOPTERIN_1	0.000169696	0	MOLYBDOPTERIN_1	0.000215588	0	MOLYBDOPTERIN_1	0.000223951	0	MOLYBDOPTERIN_1	0.000223678	0	MOLYBDOPTERIN_1	0.000135104	0	MOLYBDOPTERIN_1	0.000189664	0	MOLYBDOPTERIN_1	0.000144434	0	MOLYBDOPTERIN_1	0.000204824	0	MOLYBDOPTERIN_1	0.000119472	0	MOLYBDOPTERIN_1	0.000112961
hom_DASH_L_and_cyst_DASH_L_to_pyr_hcys_DASH_L	0.105374	8.08e-07	hom_DASH_L_and_cyst_DASH_L_to_pyr_hcys_DASH_L	0.0929628	4.03e-06	MDH3	0.362287	0.191599	hom_DASH_L_and_cyst_DASH_L_to_pyr_hcys_DASH_L	0.110789	4.12e-06	hom_DASH_L_and_cyst_DASH_L_to_pyr_hcys_DASH_L	0.0989953	3.67e-06	hom_DASH_L_and_cyst_DASH_L_to_pyr_hcys_DASH_L	0.108706	2.14e-06	hom_DASH_L_and_cyst_DASH_L_to_pyr_hcys_DASH_L	0.103921	1.5e-07	hom_DASH_L_and_cyst_DASH_L_to_pyr_hcys_DASH_L	0.107822	1.61e-06	hom_DASH_L_and_cyst_DASH_L_to_pyr_hcys_DASH_L	0.136982	5.44e-07	hom_DASH_L_and_cyst_DASH_L_to_pyr_hcys_DASH_L	0.142295	4.12e-07	hom_DASH_L_and_cyst_DASH_L_to_pyr_hcys_DASH_L	0.142122	3.15e-06	hom_DASH_L_and_cyst_DASH_L_to_pyr_hcys_DASH_L	0.0858431	4.61e-06	hom_DASH_L_and_cyst_DASH_L_to_pyr_hcys_DASH_L	0.12051	5.37e-06	hom_DASH_L_and_cyst_DASH_L_to_pyr_hcys_DASH_L	0.0917714	1.16e-05	hom_DASH_L_and_cyst_DASH_L_to_pyr_hcys_DASH_L	0.130143	4.58e-06	hom_DASH_L_and_cyst_DASH_L_to_pyr_hcys_DASH_L	0.0759111	4.85e-09	hom_DASH_L_and_cyst_DASH_L_to_pyr_hcys_DASH_L	0.0717737
MDH3	0.388087	0.144435	MDH3	0.0888768	0.0185542	SUCDi	6.84599	27.0449	MDH3	0.277798	0.082381	MDH3	1.46e-06	0	MDH3	2.28e-06	0	MDH3	0.19939	0.0714765	MDH3	5.53e-06	5.65e-10	MDH3	0.167333	0.181812	MDH3	0.451213	0.278208	MDH3	0.141489	0.0363646	MDH3	0.330078	0.250732	MDH3	0.361147	0.243456	MDH3	0.379378	0.145573	MDH3	0.440906	0.298013	MDH3	0.0548093	0.00478824	MDH3	0.0295604
SUCDi	6.02064	5.98118	SUCDi	3.37743	0.117072	3pg_to_ser_DASH_L	5.10829	1.64852	SUCDi	6.55476	1.10017	SUCDi	2.48126	0.0228895	SUCDi	4.15523	0.0444074	SUCDi	2.88377	0.168098	SUCDi	3.26998	0.0403894	SUCDi	0.317645	0.0741774	SUCDi	0.254869	0.0228972	SUCDi	0.26698	0.0220548	SUCDi	0.72997	0.0462487	SUCDi	3.77659	0.0301389	SUCDi	0.103731	0.00853777	SUCDi	3.43229	0.0952893	SUCDi	4.78141	0.517568	SUCDi	2.6957
3pg_to_ser_DASH_L	1.15133	0.549432	3pg_to_ser_DASH_L	1.32463	0.80766	Zn2tex	0.000204425	0	3pg_to_ser_DASH_L	1.49967	0.455449	3pg_to_ser_DASH_L	1.43666	0.164256	3pg_to_ser_DASH_L	0.653619	0.0254427	3pg_to_ser_DASH_L	1.33165	0.0887236	3pg_to_ser_DASH_L	1.24067	0.0885207	3pg_to_ser_DASH_L	1.33194	0.525136	3pg_to_ser_DASH_L	0.894437	0.70454	3pg_to_ser_DASH_L	2.02533	0.920367	3pg_to_ser_DASH_L	0.817112	0.558293	3pg_to_ser_DASH_L	1.47106	0.721253	3pg_to_ser_DASH_L	1.26572	0.8061	3pg_to_ser_DASH_L	1.95383	0.12969	3pg_to_ser_DASH_L	2.73858	0.207374	3pg_to_ser_DASH_L	3.82754
Zn2tex	0.000218426	0	Zn2tex	0.0001927	0	chor_and_prpp_to_3ig3p	0.0348495	2.72e-06	Zn2tex	0.000229651	0	Zn2tex	0.000205204	0	Zn2tex	0.000225333	0	Zn2tex	0.000215416	0	Zn2tex	0.000223501	0	Zn2tex	0.000283945	0	Zn2tex	0.00029496	0	Zn2tex	0.0002946	0	Zn2tex	0.000177942	0	Zn2tex	0.000249801	0	Zn2tex	0.00019023	0	Zn2tex	0.000269769	0	Zn2tex	0.000157354	0	Zn2tex	0.000148778
chor_and_prpp_to_3ig3p	0.0372362	1.01e-07	chor_and_prpp_to_3ig3p	0.0328505	5.03e-07	CLPNS160pp	0.0018575	7.73e-09	chor_and_prpp_to_3ig3p	0.0391498	5.14e-07	chor_and_prpp_to_3ig3p	0.0349823	4.58e-07	chor_and_prpp_to_3ig3p	0.0384137	2.67e-07	chor_and_prpp_to_3ig3p	0.036723	1.87e-08	chor_and_prpp_to_3ig3p	0.0381015	2.01e-07	chor_and_prpp_to_3ig3p	0.0484057	6.79e-08	chor_and_prpp_to_3ig3p	0.0502834	5.15e-08	chor_and_prpp_to_3ig3p	0.0502221	3.93e-07	chor_and_prpp_to_3ig3p	0.0303347	5.76e-07	chor_and_prpp_to_3ig3p	0.0425849	6.7e-07	chor_and_prpp_to_3ig3p	0.0324296	1.45e-06	chor_and_prpp_to_3ig3p	0.0459889	5.72e-07	chor_and_prpp_to_3ig3p	0.026825	6.05e-10	chor_and_prpp_to_3ig3p	0.0253629
CLPNS160pp	0.00198471	2.86e-10	CLPNS160pp	0.00175095	1.43e-09	PAPSR	0.156384	5.48e-05	CLPNS160pp	0.00208671	1.46e-09	CLPNS160pp	0.00186457	1.3e-09	CLPNS160pp	0.00204747	7.59e-10	CLPNS160pp	0.00195736	0	CLPNS160pp	0.00203083	5.72e-10	CLPNS160pp	0.00258005	1.93e-10	CLPNS160pp	0.00268013	1.46e-10	CLPNS160pp	0.00267686	1.12e-09	CLPNS160pp	0.00161685	1.64e-09	CLPNS160pp	0.00226979	1.9e-09	CLPNS160pp	0.00172851	4.13e-09	CLPNS160pp	0.00245123	1.63e-09	CLPNS160pp	0.00142978	0	CLPNS160pp	0.00135186
PAPSR	0.167094	2.03e-06	PAPSR	0.147414	1.01e-05	GTPDPK	0.505978	0.189284	PAPSR	0.175681	1.04e-05	PAPSR	0.15698	9.22e-06	PAPSR	0.172377	5.38e-06	PAPSR	0.164791	3.77e-07	PAPSR	0.170977	4.06e-06	PAPSR	0.217216	1.37e-06	PAPSR	0.225642	1.04e-06	PAPSR	0.225367	7.92e-06	PAPSR	0.136124	1.16e-05	PAPSR	0.191095	1.35e-05	PAPSR	0.145524	2.93e-05	PAPSR	0.20637	1.15e-05	PAPSR	0.120374	1.22e-08	PAPSR	0.113814
GTPDPK	0.198864	0.100577	GTPDPK	0.1561	0.0169833	ADSK	0.156384	5.48e-05	GTPDPK	0.259947	0.0731288	GTPDPK	2.08e-06	0	GTPDPK	-1.45e-06	0	GTPDPK	0.246392	0.0656826	GTPDPK	1.85e-05	2.88e-10	GTPDPK	0.557557	0.284893	GTPDPK	0.537332	0.279056	GTPDPK	0.082467	0.0243433	GTPDPK	0.428554	0.245022	GTPDPK	0.254651	0.205187	GTPDPK	0.25588	0.123134	GTPDPK	0.401615	0.243405	GTPDPK	0.110379	0.00370045	GTPDPK	0.0480187
ADSK	0.167094	2.03e-06	ADSK	0.147414	1.01e-05	GMPR	0.327383	0.197244	ADSK	0.175681	1.04e-05	ADSK	0.15698	9.22e-06	ADSK	0.172377	5.38e-06	ADSK	0.164791	3.77e-07	ADSK	0.170977	4.06e-06	ADSK	0.217216	1.37e-06	ADSK	0.225642	1.04e-06	ADSK	0.225367	7.92e-06	ADSK	0.136124	1.16e-05	ADSK	0.191095	1.35e-05	ADSK	0.145524	2.93e-05	ADSK	0.20637	1.15e-05	ADSK	0.120374	1.22e-08	ADSK	0.113814
GMPR	-0.466831	0.192783	GMPR	0.171476	0.0259245	SERD_L	2.69696	2.80007	GMPR	-1.03962	0.552819	GMPR	0.00158616	2.63e-06	GMPR	0.000598441	3.62e-07	GMPR	0.203564	0.079023	GMPR	0.014318	0.00018252	GMPR	0.231239	0.890249	GMPR	-0.515913	1.29549	GMPR	0.136353	0.0381384	GMPR	0.268516	0.254498	GMPR	0.105786	0.351581	GMPR	0.31376	0.161008	GMPR	0.228656	0.34188	GMPR	0.0724238	0.00593393	GMPR	0.0381067
SERD_L	0.025024	0.534156	SERD_L	-0.430283	0.794033	P5CR	0.104986	0.0119501	SERD_L	0.401478	0.440406	SERD_L	0.522083	0.165356	SERD_L	0.164444	0.024967	SERD_L	0.259657	0.0773574	SERD_L	0.776713	0.0877508	SERD_L	-0.150721	0.459993	SERD_L	-0.642617	0.628267	SERD_L	0.24505	0.92138	SERD_L	-0.116181	0.577395	SERD_L	-0.028742	0.53648	SERD_L	-1.02213	0.621482	SERD_L	0.0863951	0.0399875	SERD_L	0.228227	0.0450865	SERD_L	0.163403
P5CR	0.145323	1.53e-06	P5CR	0.127974	7.66e-06	ACALDtpp	-0.19506	0.0299965	P5CR	0.152406	7.8e-06	P5CR	0.136044	6.93e-06	P5CR	0.149384	4.04e-06	P5CR	0.142814	2.83e-07	P5CR	0.148457	3.06e-06	P5CR	0.188245	1.03e-06	P5CR	0.195548	7.8e-07	P5CR	0.195315	5.95e-06	P5CR	0.117997	8.71e-06	P5CR	0.165846	1.02e-05	P5CR	0.126138	2.2e-05	P5CR	0.179133	8.67e-06	P5CR	0.104319	9.16e-09	P5CR	0.0987824
ACALDtpp	2.56e-06	0	ACALDtpp	3.66e-08	0	GUACYC	0.287953	0.158263	ACALDtpp	-6.11e-08	0	ACALDtpp	1.7e-07	0	ACALDtpp	-1.03e-06	0	ACALDtpp	1.97e-07	0	ACALDtpp	-1.25e-06	1.21e-10	ACALDtpp	-1.81e-07	0	ACALDtpp	5.59e-07	0	ACALDtpp	-1.58e-07	0	ACALDtpp	-3.28e-07	0	ACALDtpp	-6.5e-08	0	ACALDtpp	2.48e-06	0	ACALDtpp	-4.77e-07	0	ACALDtpp	1.3e-07	0	ACALDtpp	3.54e-06
GUACYC	0.173573	0.1001	GUACYC	0.149712	0.019368	NTD12	-0.189293	0.0052695	GUACYC	0.0707028	0.0409736	GUACYC	1.36e-06	0	GUACYC	3.42e-06	0	GUACYC	0.141812	0.0590517	GUACYC	1.3e-05	5.63e-10	GUACYC	0.197891	0.170427	GUACYC	0.423055	0.245518	GUACYC	0.0859618	0.0272198	GUACYC	0.289325	0.199797	GUACYC	0.122222	0.155738	GUACYC	0.294965	0.111807	GUACYC	0.240008	0.230302	GUACYC	0.0323758	0.00325851	GUACYC	0.0101407
NTD12	0.0034059	2.74e-05	NTD12	0.00102002	5.28e-06	RNDR2	0.181806	0.0142448	NTD12	0.00462974	3.35e-05	NTD12	8.32e-07	0	NTD12	-1.07e-05	2.5e-10	NTD12	0.00442019	2.92e-05	NTD12	6.65e-06	7.95e-10	NTD12	0.00436196	4.27e-05	NTD12	0.00498377	5.12e-05	NTD12	0.00516847	5.74e-05	NTD12	0.000697801	3.49e-07	NTD12	0.00409867	4.08e-05	NTD12	0.000936337	7.77e-07	NTD12	0.00578568	4.96e-05	NTD12	0.00308257	1.49e-05	NTD12	0.00240844
RNDR2	0.0256549	2.29e-05	RNDR2	0.0281316	6.07e-06	ASNS1	0.24666	0.151658	RNDR2	0.0268142	4.03e-05	RNDR2	0.0161485	1.12e-07	RNDR2	0.0177885	5.86e-08	RNDR2	0.0255946	2.69e-05	RNDR2	0.0204501	4.68e-06	RNDR2	0.0300681	4.57e-05	RNDR2	0.0234137	0.0001449	RNDR2	0.0222727	0.00015383	RNDR2	0.0153326	8e-07	RNDR2	0.0289452	5.32e-05	RNDR2	0.0168486	1.88e-06	RNDR2	0.0312637	5.62e-05	RNDR2	0.0124384	3.7e-05	RNDR2	0.0171318
ASNS1	-0.0574662	0.0293239	ASNS1	0.151459	0.0179773	AKGDH	0.00607406	0.117433	ASNS1	0.0315144	0.0278216	ASNS1	1.94e-06	0	ASNS1	6.64e-07	0	ASNS1	0.191185	0.0548518	ASNS1	8.5e-06	9.67e-10	ASNS1	0.0379209	0.109065	ASNS1	0.232673	0.193789	ASNS1	0.141038	0.0267395	ASNS1	0.168732	0.156155	ASNS1	0.234031	0.205276	ASNS1	0.176415	0.10821	ASNS1	0.175585	0.182671	ASNS1	0.0819532	0.00412069	ASNS1	0.0358163
AKGDH	0.00786353	0.00812762	AKGDH	0.0266011	0.0291568	CRNCDH	-9.61e-10	0	AKGDH	0.757205	0.385986	AKGDH	0.11309	0.00230826	AKGDH	0.490527	0.00840562	AKGDH	1.59184	0.236534	AKGDH	0.0330529	0.0463338	AKGDH	0.12228	0.0376876	AKGDH	0.107334	0.0577634	AKGDH	0.36601	0.0385616	AKGDH	0.00631385	0.20591	AKGDH	2.23414	0.414477	AKGDH	0.184797	0.242925	AKGDH	0.853769	0.549444	AKGDH	2.52455	0.33338	AKGDH	1.18877
CRNCDH	0	0	CRNCDH	0	0	SUCCt2_3pp	0.262727	0.114284	CRNCDH	0	0	CRNCDH	0	0	CRNCDH	0	0	CRNCDH	0	0	CRNCDH	0	0	CRNCDH	0	0	CRNCDH	0	0	CRNCDH	0	0	CRNCDH	0	0	CRNCDH	0	0	CRNCDH	0	0	CRNCDH	0	0	CRNCDH	0	0	CRNCDH	0
SUCCt2_3pp	0.225673	0.094545	SUCCt2_3pp	0.13325	0.0156624	VALTA	-0.536127	0.076669	SUCCt2_3pp	0.177819	0.0486263	SUCCt2_3pp	9.17e-07	0	SUCCt2_3pp	7.86e-07	0	SUCCt2_3pp	0.181974	0.0518192	SUCCt2_3pp	4.47e-06	2.45e-10	SUCCt2_3pp	0.198903	0.163822	SUCCt2_3pp	0.48703	0.199034	SUCCt2_3pp	0.16887	0.032506	SUCCt2_3pp	0.341147	0.215254	SUCCt2_3pp	0.187478	0.132524	SUCCt2_3pp	0.190013	0.108975	SUCCt2_3pp	0.369319	0.194833	SUCCt2_3pp	0.0288376	0.00258627	SUCCt2_3pp	0.0196638
MCTP1Bpp	1.13e-06	0	VALTA	-0.355857	0.0111005	MCTP1Bpp	0.0104927	0.000227251	VALTA	-0.607849	0.0266864	VALTA	-0.608371	0.000258177	VALTA	-0.287194	1.6e-05	MCTP1Bpp	0.000886817	0	MCTP1Bpp	0.000280708	9.79e-08	VALTA	-1.0539	0.107231	VALTA	-0.887534	0.167253	VALTA	-0.852535	0.00718934	VALTA	-0.840703	0.13936	MCTP1Bpp	0.00101349	7.7e-10	MCTP1Bpp	5.85e-05	1.81e-09	MCTP1Bpp	0.00110638	6.76e-10	VALTA	-0.456975	0.000881652	MCTP1Bpp	0.000593561
EX_ac_e	0.302798	0.0423994	MCTP1Bpp	0.000778531	4.9e-10	EX_ac_e	0.725044	0.0390049	MCTP1Bpp	0.000748492	1.73e-08	MCTP1Bpp	3.8e-05	3.51e-09	MCTP1Bpp	0.000899702	1.16e-09	EX_ac_e	0.497561	0.00278362	EX_ac_e	1.01621	0.0127899	MCTP1Bpp	0.00117692	0	MCTP1Bpp	0.00122269	0	MCTP1Bpp	1.79e-05	1.12e-10	MCTP1Bpp	3.79e-05	7.8e-10	EX_ac_e	3.30483	0.0217991	EX_ac_e	10.7663	0.0135779	EX_ac_e	4.19757	0.185964	MCTP1Bpp	0.000652164	0	EX_ac_e	2.85629
EX_fum_e	0	0	EX_ac_e	0.967282	0.302298	EX_fum_e	0	0	EX_ac_e	1.85641	0.0482018	EX_ac_e	0.285009	0.00997239	EX_ac_e	0.163186	0.00106075	EX_fum_e	0	0	EX_fum_e	0	0	EX_ac_e	13.2492	0.0299082	EX_fum_e	0	0	EX_fum_e	0	0	EX_ac_e	10.3558	0.366144	EX_fum_e	0	0	EX_fum_e	0	0	EX_fum_e	0	0	EX_ac_e	2.84314	0.00536749	EX_fum_e	0
PPKr	-2.4306	0.539228	EX_fum_e	0	0	PPKr	-1.59929	0.457201	EX_fum_e	0	0	EX_fum_e	0	0	EX_fum_e	0	0	PPKr	-4.4321	0.916973	PPKr	-2.50486	0.0131796	EX_fum_e	0	0	NTD8	-4.9e-06	0.000144772	PPKr	-3.27815	0.469432	EX_fum_e	0	0	PPKr	-2.93692	0.705259	NTD8	0.00101326	7.77e-07	NTD8	0.00644126	5.25e-05	EX_fum_e	0	0	NTD8	0.00342052
NTD8	0.00407708	2.62e-05	PPKr	-4.61963	6.33227	NTD8	-0.0156198	0.0136209	PPKr	-1.95339	0.563687	PPKr	-9.12167	7.9181	NTD8	-1.53e-05	1.71e-09	NTD8	0.00469591	2.68e-05	NTD8	0.00277606	4.57e-06	NTD8	0.00468093	4.26e-05	MLDCP2Bpp	2.21e-06	0	NTD8	-0.00123115	0.000153608	NTD8	0.000708371	3.37e-07	NTD8	0.00535206	4.54e-05	MLDCP2Bpp	0.000750905	2.58e-09	MLDCP2Bpp	2.51e-05	2.4e-10	PPKr	-6.88996	2.66879	MLDCP2Bpp	2.96e-05
MLDCP2Bpp	0.000903257	1.59e-10	NTD8	0.00903939	9.58e-06	MLDCP2Bpp	-0.0125353	0.000448832	NTD8	0.00459281	3.46e-05	NTD8	-7.37e-05	1.36e-08	MLDCP2Bpp	3.22e-05	8.33e-10	MLDCP2Bpp	9.16e-06	0	MLDCP2Bpp	0.000652388	9.82e-08	MLDCP2Bpp	1.37e-06	1.11e-10	NADSYN_aerobic	0.00207473	0	MLDCP2Bpp	0.00121155	3.44e-10	MLDCP2Bpp	0.000714871	1.12e-09	MLDCP2Bpp	2.91e-05	2.55e-10	NADSYN_aerobic	0.00133807	2.47e-09	NADSYN_aerobic	0.00189754	9.74e-10	NTD8	1.19e-05	1.26e-10	NADSYN_aerobic	0.00104649
NADSYN_aerobic	0.0015364	1.72e-10	MLDCP2Bpp	2.58e-05	1.4e-10	NADSYN_aerobic	0.00143792	4.63e-09	MLDCP2Bpp	0.000948544	3.62e-10	MLDCP2Bpp	0.000815184	3.82e-09	NADSYN_aerobic	0.00158498	4.55e-10	NADSYN_aerobic	0.00151522	0	NADSYN_aerobic	0.0015721	3.43e-10	NADSYN_aerobic	0.00199726	1.16e-10	LSERDHr	-1.61e-07	0	NADSYN_aerobic	0.00207221	6.69e-10	NADSYN_aerobic	0.00125163	9.8e-10	NADSYN_aerobic	0.00175709	1.14e-09	LSERDHr	4.93e-07	0	LSERDHr	0.098765	0.0430571	MLDCP2Bpp	1.31e-06	0	LSERDHr	4.12e-06
LSERDHr	1.14e-06	0	NADSYN_aerobic	0.00135544	8.57e-10	LSERDHr	-0.0879434	0.0281398	NADSYN_aerobic	0.00161535	8.75e-10	NADSYN_aerobic	0.0014434	7.8e-10	LSERDHr	-3.41e-07	0	LSERDHr	-3.57e-07	0	LSERDHr	1.12e-06	0	LSERDHr	0.13242	0.00706924	EX_ca2_e	-0.00450815	4.14e-10	LSERDHr	0.0551513	0.000879657	LSERDHr	3.1e-08	0	LSERDHr	-1.19e-07	0	EX_ca2_e	-0.00290747	1.17e-08	EX_ca2_e	-0.00412313	4.6e-09	NADSYN_aerobic	0.00110682	0	EX_ca2_e	-0.00227391
EX_ca2_e	-0.00333841	8.11e-10	LSERDHr	1.09e-07	0	EX_ca2_e	-0.00312443	2.19e-08	LSERDHr	2.72e-08	0	LSERDHr	5.54e-08	0	EX_ca2_e	-0.00344397	2.15e-09	EX_ca2_e	-0.0032924	1.5e-10	EX_ca2_e	-0.00341598	1.62e-09	EX_ca2_e	-0.00433981	5.46e-10	ADNK1	0.0427	0.00100308	EX_ca2_e	-0.00450266	3.16e-09	EX_ca2_e	-0.00271965	4.63e-09	EX_ca2_e	-0.00381794	5.39e-09	ADNK1	1.52592	2.39468	ADNK1	0.436591	0.747068	LSERDHr	6.39e-08	0	ADNK1	0.0919524
ADNK1	0.10795	0.00782876	EX_ca2_e	-0.00294521	4.05e-09	ADNK1	0.915441	0.343895	EX_ca2_e	-0.00350998	4.13e-09	EX_ca2_e	-0.00313634	3.68e-09	ADNK1	0.0111047	7.42e-06	ADNK1	0.0156533	0.000191118	ADNK1	0.0188798	0.000149866	ADNK1	0.744988	0.408514	FESD1s	0.0033676	3.02e-10	ADNK1	0.660667	0.0686597	ADNK1	2.76398	0.978755	ADNK1	0.601678	0.179281	FESD1s	0.00015108	1.69e-08	FESD1s	0.00295452	8.03e-07	EX_ca2_e	-0.00240499	0	FESD1s	0.00161222
FESD1s	0.00248648	6.78e-10	ADNK1	0.222022	0.0181653	FESD1s	0.0834222	0.00478205	ADNK1	0.325389	0.0773692	ADNK1	1.58e-06	0	FESD1s	0.00257387	1.45e-09	FESD1s	0.00244769	4.03e-10	FESD1s	0.00174458	1.79e-08	FESD1s	0.00324744	5.17e-10	DATPHs	0.00498377	5.12e-05	FESD1s	0.00329764	8.12e-09	FESD1s	0.000115795	1.19e-08	FESD1s	0.00244852	3.93e-07	DATPHs	0.000936337	7.77e-07	DATPHs	0.00578568	4.96e-05	ADNK1	0.141427	0.0110737	DATPHs	0.00240844
DATPHs	0.0034059	2.74e-05	FESD1s	0.00216056	3.92e-09	DATPHs	-0.189293	0.0052695	FESD1s	0.00260056	2.93e-09	FESD1s	1.7e-06	0	DATPHs	-1.07e-05	2.5e-10	DATPHs	0.00442019	2.92e-05	DATPHs	6.65e-06	7.95e-10	DATPHs	0.00436196	4.27e-05	udp_to_dump_aerobic	0.00724269	6.09e-05	DATPHs	0.00516847	5.74e-05	DATPHs	0.000697801	3.49e-07	DATPHs	0.00409867	4.08e-05	udp_to_dump_aerobic	0.00104862	7.84e-07	udp_to_dump_aerobic	-0.00434581	0.000106274	FESD1s	0.0018017	0	udp_to_dump_aerobic	-0.00317512
udp_to_dump_aerobic	-0.00389631	6.42e-05	DATPHs	0.00102002	5.28e-06	udp_to_dump_aerobic	-0.0224903	0.0186718	DATPHs	0.00462974	3.35e-05	DATPHs	8.32e-07	0	udp_to_dump_aerobic	0.0172667	5.58e-08	udp_to_dump_aerobic	0.000524429	2.87e-07	udp_to_dump_aerobic	1.39e-05	2.25e-09	udp_to_dump_aerobic	-0.00213225	0.000122364	SUCCt3pp	0.713796	0.256311	udp_to_dump_aerobic	0.00638594	6.22e-05	udp_to_dump_aerobic	0.0105207	2.02e-06	udp_to_dump_aerobic	-0.00423965	9.57e-05	SUCCt3pp	1.55527	0.194824	SUCCt3pp	0.240655	0.196452	DATPHs	0.00308257	1.49e-05	SUCCt3pp	0.0549355
SUCCt3pp	0.265212	0.111452	udp_to_dump_aerobic	0.000283566	7.14e-08	SUCCt3pp	0.13683	0.117076	udp_to_dump_aerobic	-0.00266593	7.43e-05	udp_to_dump_aerobic	0.0157564	1.05e-07	SUCCt3pp	-2.21e-06	0	SUCCt3pp	0.181828	0.0566377	SUCCt3pp	1.72e-05	3.3e-10	SUCCt3pp	0.403091	0.182875	AP4AH	0.20668	0.221045	SUCCt3pp	0.509964	0.0499668	SUCCt3pp	0.506422	0.232704	SUCCt3pp	0.0822775	0.137139	AP4AH	0.391522	0.139703	AP4AH	0.229213	0.221121	udp_to_dump_aerobic	0.00443918	1.78e-05	AP4AH	0.041122
AP4AH	-0.0168926	0.0501953	SUCCt3pp	0.119447	0.0159911	AP4AH	0.480354	0.19867	SUCCt3pp	0.234508	0.0620992	SUCCt3pp	1.68e-06	0	AP4AH	1.31e-07	0	AP4AH	0.171801	0.0657718	AP4AH	6.77e-06	4.14e-10	AP4AH	0.122615	0.170884	NTP1	0.250375	0.180505	AP4AH	0.145832	0.0299269	AP4AH	0.124431	0.155206	AP4AH	0.114183	0.145152	NTP1	0.0217995	0.0494316	NTP1	0.0720366	0.0976742	SUCCt3pp	0.048979	0.00246848	NTP1	0.0367526
NTP1	0.286882	0.101372	AP4AH	0.146517	0.0193331	NTP1	0.671925	0.156388	AP4AH	0.115414	0.0508653	AP4AH	1.24e-06	0	NTP1	-1.77e-06	0	NTP1	0.0143511	0.0225438	NTP1	9.12e-06	3.29e-10	NTP1	0.198229	0.137575	Kt2pp	0.169047	5.82e-07	NTP1	0.202709	0.0284908	NTP1	0.202654	0.13661	NTP1	0.237858	0.143704	Kt2pp	0.109024	1.64e-05	Kt2pp	0.154609	6.47e-06	AP4AH	0.0783532	0.00439078	Kt2pp	0.0852671
Kt2pp	0.125184	1.14e-06	NTP1	0.129163	0.0143251	Kt2pp	0.11716	3.08e-05	NTP1	0.358319	0.0612835	NTP1	2.13e-06	0	Kt2pp	0.129142	3.02e-06	Kt2pp	0.123458	2.12e-07	Kt2pp	0.128093	2.28e-06	Kt2pp	0.162734	7.67e-07	CO2tpp	-21.1841	0.719527	Kt2pp	0.168841	4.44e-06	Kt2pp	0.101981	6.51e-06	Kt2pp	0.143165	7.58e-06	CO2tpp	-16.9238	0.58237	CO2tpp	-19.0683	0.366646	NTP1	0.117141	0.00296275	CO2tpp	-21.2715
CO2tpp	-17.6697	0.227671	Kt2pp	0.11044	5.69e-06	CO2tpp	-19.1324	1.52651	Kt2pp	0.131617	5.81e-06	Kt2pp	0.117606	5.18e-06	CO2tpp	-20.7732	0.393434	CO2tpp	-16.8542	0.243599	CO2tpp	-19.1471	0.346302	CO2tpp	-19.1915	0.326062	IPMD	0.39854	3.24e-06	CO2tpp	-19.989	0.168813	CO2tpp	-17.7432	0.748517	CO2tpp	-19.7706	0.286884	IPMD	0.257033	9.12e-05	IPMD	0.364502	3.59e-05	Kt2pp	0.0901822	6.84e-09	IPMD	0.201023
IPMD	0.29513	6.34e-06	CO2tpp	-17.1479	1.01587	IPMD	0.276213	0.000171004	CO2tpp	-23.4077	1.66793	CO2tpp	-16.6343	0.192831	IPMD	0.304462	1.68e-05	IPMD	0.291062	1.18e-06	IPMD	0.301988	1.27e-05	IPMD	0.383657	4.26e-06	HYD3pp	0.00837725	0.000106547	IPMD	0.398054	2.47e-05	IPMD	0.240429	3.62e-05	IPMD	0.337523	4.21e-05	HYD3pp	-0.00013675	0.0124002	HYD3pp	0.0526054	0.0195933	CO2tpp	-20.8584	2.43355	HYD3pp	0.0532237
HYD3pp	0.107471	0.0830547	IPMD	0.260369	3.16e-05	HYD3pp	0.193965	0.142127	IPMD	0.310297	3.23e-05	IPMD	0.277265	2.88e-05	HYD3pp	9.11e-07	0	HYD3pp	0.0238084	0.0265236	HYD3pp	1.06e-05	9.91e-10	HYD3pp	0.0240722	0.00348947	e4p_and_pep_to_3dhq	0.338588	2.33e-06	HYD3pp	0.00259395	9.76e-05	HYD3pp	0.0218521	0.00763826	HYD3pp	0.00823518	0.00118834	e4p_and_pep_to_3dhq	0.218368	6.59e-05	e4p_and_pep_to_3dhq	0.309671	2.59e-05	IPMD	0.212611	3.8e-08	e4p_and_pep_to_3dhq	0.170784
e4p_and_pep_to_3dhq	0.250734	4.57e-06	HYD3pp	0.0840879	0.0170977	e4p_and_pep_to_3dhq	0.234663	0.000123426	HYD3pp	0.237008	0.0723698	HYD3pp	1.09e-06	0	e4p_and_pep_to_3dhq	0.258662	1.21e-05	e4p_and_pep_to_3dhq	0.247278	8.49e-07	e4p_and_pep_to_3dhq	0.25656	9.13e-06	e4p_and_pep_to_3dhq	0.325945	3.08e-06	GLDBRAN2	0.590163	0.189731	e4p_and_pep_to_3dhq	0.338176	1.78e-05	e4p_and_pep_to_3dhq	0.204262	2.61e-05	e4p_and_pep_to_3dhq	0.28675	3.04e-05	GLDBRAN2	0.564987	0.323847	GLDBRAN2	0.415859	0.185563	HYD3pp	0.0729295	0.00529457	GLDBRAN2	2.76038
GLDBRAN2	0.755901	0.616194	e4p_and_pep_to_3dhq	0.221203	2.28e-05	PGMT	-0.122997	3.39e-05	e4p_and_pep_to_3dhq	0.26362	2.33e-05	e4p_and_pep_to_3dhq	0.235557	2.08e-05	GLDBRAN2	0.444749	0.0678502	GLDBRAN2	0.400336	0.0497352	GLDBRAN2	1.26e-05	1.64e-10	GLDBRAN2	0.908099	0.24802	PGMT	-0.177469	6.41e-07	GLDBRAN2	0.231916	0.0318625	GLDBRAN2	0.96791	0.380439	GLDBRAN2	0.699756	0.211348	PGMT	-0.114456	1.81e-05	PGMT	-0.162312	7.13e-06	e4p_and_pep_to_3dhq	0.180629	2.75e-08	PGMT	-0.0895155
PGMT	-0.131421	1.26e-06	GLDBRAN2	0.125327	0.0148267	GLYCPHOSPHOLIPID_8	0.0382673	3.28e-06	GLDBRAN2	0.423555	0.115832	GLDBRAN2	0.126986	0.00448719	PGMT	-0.135577	3.33e-06	PGMT	-0.12961	2.33e-07	PGMT	-0.134475	2.51e-06	PGMT	-0.170842	8.45e-07	GLYCPHOSPHOLIPID_8	0.0552149	6.21e-08	PGMT	-0.177253	4.9e-06	PGMT	-0.107063	7.17e-06	PGMT	-0.150298	8.35e-06	GLYCPHOSPHOLIPID_8	0.03561	1.75e-06	GLYCPHOSPHOLIPID_8	0.0504992	6.9e-07	GLDBRAN2	0.0661505	0.00355366	GLYCPHOSPHOLIPID_8	0.0278504
GLYCPHOSPHOLIPID_8	0.0408881	1.22e-07	PGMT	-0.115942	6.27e-06	NDPK1	-0.0333077	0.118921	PGMT	-0.138175	6.4e-06	PGMT	-0.123466	5.7e-06	GLYCPHOSPHOLIPID_8	0.042181	3.22e-07	GLYCPHOSPHOLIPID_8	0.0403246	2.26e-08	GLYCPHOSPHOLIPID_8	0.0418382	2.43e-07	GLYCPHOSPHOLIPID_8	0.053153	8.18e-08	NDPK1	0.52495	0.0478478	GLYCPHOSPHOLIPID_8	0.0551476	4.74e-07	GLYCPHOSPHOLIPID_8	0.0333097	6.94e-07	GLYCPHOSPHOLIPID_8	0.0467613	8.08e-07	NDPK1	0.375641	0.0155017	NDPK1	0.937378	0.270738	PGMT	-0.0946756	7.54e-09	GSPMDA	0.0438715
NDPK1	2.0366	0.582278	GLYCPHOSPHOLIPID_8	0.0360723	6.07e-07	GSPMDA	0.583999	0.173644	GLYCPHOSPHOLIPID_8	0.0429894	6.2e-07	GLYCPHOSPHOLIPID_8	0.0384131	5.52e-07	NDPK1	2.07225	0.000785748	NDPK1	1.75846	0.407635	NDPK1	0.618172	0.00202309	NDPK1	0.027269	8.75e-05	GSPMDA	0.359437	0.189631	NDPK1	0.805594	0.037481	NDPK1	0.398774	0.0275847	NDPK1	0.740173	0.0572699	GSPMDA	0.0894595	0.0758978	GSPMDA	0.125657	0.158	GLYCPHOSPHOLIPID_8	0.0294558	7.3e-10	EX_fe2_e	-0.00694343
GSPMDA	0.0740107	0.0741821	NDPK1	5.95995	2.58653	EX_fe2_e	-0.171954	0.0191458	NDPK1	1.83355	0.0676229	NDPK1	2.00706	0.129338	GSPMDA	-2.11e-06	0	GSPMDA	0.183994	0.0590723	GSPMDA	1.36e-05	1.98e-10	GSPMDA	0.11809	0.130654	EX_fe2_e	-0.0141083	4.27e-09	GSPMDA	0.152862	0.0309978	GSPMDA	0.314094	0.221111	GSPMDA	0.210808	0.202406	EX_fe2_e	-0.00505733	1e-07	EX_fe2_e	-0.0126524	3.22e-06	NDPK1	3.92881	2.24189	Ec_biomass_iJO1366_WT_53p95M	0.45919
EX_fe2_e	-0.0104329	8.71e-09	GSPMDA	0.169126	0.0195448	Ec_biomass_iJO1366_WT_53p95M	0.630943	0.000892273	GSPMDA	0.227783	0.0636571	GSPMDA	2.12e-06	0	EX_fe2_e	-0.0107804	2.17e-08	EX_fe2_e	-0.0102801	2.72e-09	EX_fe2_e	-0.009076	8e-08	EX_fe2_e	-0.0135926	5.97e-09	Ec_biomass_iJO1366_WT_53p95M	0.91037	1.69e-05	EX_fe2_e	-0.0139594	5.66e-08	EX_fe2_e	-0.00467958	5.92e-08	EX_fe2_e	-0.0111413	1.58e-06	Ec_biomass_iJO1366_WT_53p95M	0.58713	0.000476129	Ec_biomass_iJO1366_WT_53p95M	0.832619	0.000187545	GSPMDA	0.0782011	0.00410675	MG2tex	0.0037897
Ec_biomass_iJO1366_WT_53p95M	0.674154	3.31e-05	EX_fe2_e	-0.00913802	4.62e-08	MG2tex	0.00520717	6.08e-08	EX_fe2_e	-0.0109417	4.3e-08	EX_fe2_e	-0.00513287	9.86e-09	Ec_biomass_iJO1366_WT_53p95M	0.695471	8.75e-05	Ec_biomass_iJO1366_WT_53p95M	0.664863	6.14e-06	Ec_biomass_iJO1366_WT_53p95M	0.689819	6.6e-05	Ec_biomass_iJO1366_WT_53p95M	0.876374	2.22e-05	MG2tex	0.00751328	1.15e-09	Ec_biomass_iJO1366_WT_53p95M	0.909261	0.000128898	Ec_biomass_iJO1366_WT_53p95M	0.549203	0.000188759	Ec_biomass_iJO1366_WT_53p95M	0.77099	0.000219778	MG2tex	0.00484559	3.24e-08	MG2tex	0.00687161	1.28e-08	EX_fe2_e	-0.00753676	0	HXPRT	0.0295298
MG2tex	0.00556379	2.25e-09	Ec_biomass_iJO1366_WT_53p95M	0.594752	0.000165013	HXPRT	-0.382118	0.054852	Ec_biomass_iJO1366_WT_53p95M	0.7088	0.000168524	Ec_biomass_iJO1366_WT_53p95M	0.633347	0.000150094	MG2tex	0.00573973	5.96e-09	MG2tex	0.00548711	4.18e-10	MG2tex	0.00569308	4.5e-09	MG2tex	0.00723272	1.52e-09	HXPRT	0.0520841	0.00412089	MG2tex	0.00750413	8.78e-09	MG2tex	0.00453257	1.29e-08	MG2tex	0.00636298	1.5e-08	HXPRT	0.128295	1.93747	HXPRT	0.0286584	0.00108578	Ec_biomass_iJO1366_WT_53p95M	0.48566	1.98e-07	ALAALAD	0.4784
HXPRT	0.00671606	0.00017111	MG2tex	0.00490849	1.12e-08	ALAALAD	-1.30742	7.86304	MG2tex	0.00584972	1.15e-08	MG2tex	0.00522701	1.02e-08	HXPRT	0.000719409	5.27e-07	HXPRT	-0.00072119	6.96e-05	HXPRT	0.00686408	0.00014115	HXPRT	0.0384666	0.00225307	ALAALAD	-1.38744	6.80978	HXPRT	0.0892906	0.00611428	HXPRT	0.0740555	0.711484	HXPRT	0.0749486	0.020706	ALAALAD	-1.85965	9.09654	ALAALAD	-1.95522	2.51585	MG2tex	0.00400815	0	DADK	0.0129373
ALAALAD	0.549944	4.32899	HXPRT	0.0104777	0.00011377	DADK	-0.288451	0.0337561	HXPRT	0.000760866	0.000513073	HXPRT	-2.97e-05	6.62e-07	ALAALAD	3.31e-05	9.62e-10	ALAALAD	-1.04383	2.73634	ALAALAD	0.000751079	4.84e-07	ALAALAD	-1.26822	6.18667	DADK	0.48247	0.161218	ALAALAD	0.200431	0.0339611	ALAALAD	-0.646809	11.0974	ALAALAD	-0.486314	1.75536	DADK	0.10879	0.00979177	DADK	0.00169349	0.035574	HXPRT	0.0239556	0.00110002	METOX1s	-0.00761552
DADK	0.317641	0.0901866	ALAALAD	1.52477	5.1866	METOX1s	-0.405402	0.0256307	ALAALAD	1.81549	11.0677	ALAALAD	0.11418	0.0021405	DADK	-2.04e-05	1.68e-09	DADK	0.0455971	0.00261862	DADK	-0.00565436	1.31e-06	DADK	0.148226	0.0255842	METOX1s	0.129968	0.206847	DADK	0.0310462	0.00393161	DADK	0.187145	0.0147461	DADK	0.128598	0.0244073	METOX1s	-0.0808117	0.039899	METOX1s	-0.138069	0.0785461	ALAALAD	0.883768	0.725857	DSERDHr	-4.12e-06
METOX1s	0.0808588	0.132632	DADK	0.0342678	0.00134519	DSERDHr	0.0879434	0.0281398	DADK	0.0559052	0.00496817	DADK	-2.21e-05	1.16e-08	METOX1s	0.000943742	7.82e-07	METOX1s	0.0459961	0.0558145	METOX1s	7.93e-05	6.31e-05	METOX1s	0.102606	0.240001	DSERDHr	1.61e-07	0	METOX1s	-0.0590131	0.0112209	METOX1s	0.12072	0.211245	METOX1s	-0.218578	0.0709391	DSERDHr	-4.93e-07	0	DSERDHr	-0.098765	0.0430571	DADK	0.0177699	0.000409139	GAPD	8.34384
DSERDHr	-1.14e-06	0	METOX1s	-0.0338224	0.00584756	GAPD	6.02523	1.38134	METOX1s	0.127152	0.0700238	METOX1s	0.00252908	6.19e-06	DSERDHr	3.41e-07	0	DSERDHr	3.57e-07	0	DSERDHr	-1.12e-06	0	DSERDHr	-0.13242	0.00706924	LIPOPOLYSACCHARIDE_2	0.0296817	1.79e-08	DSERDHr	-0.0551513	0.000879657	DSERDHr	-3.1e-08	0	DSERDHr	1.19e-07	0	GAPD	20.5566	1.3484	GAPD	16.727	0.412215	METOX1s	-0.014315	0.00152041	LIPOPOLYSACCHARIDE_2	0.0149714
GAPD	10.0014	0.314644	DSERDHr	-1.09e-07	0	LIPOPOLYSACCHARIDE_2	0.0205713	9.49e-07	DSERDHr	-2.72e-08	0	DSERDHr	-5.54e-08	0	GAPD	11.3139	0.0379939	GAPD	10.5886	0.222124	GAPD	11.081	0.051014	LIPOPOLYSACCHARIDE_2	0.0285733	2.36e-08	EX_glyclt_e	5.48e-07	0	LIPOPOLYSACCHARIDE_2	0.0296455	1.37e-07	GAPD	16.7555	0.64289	GAPD	15.676	0.292048	LIPOPOLYSACCHARIDE_2	0.0191428	5.06e-07	LIPOPOLYSACCHARIDE_2	0.0271467	1.99e-07	DSERDHr	-6.39e-08	0	EX_glyclt_e	2.07e-06
LIPOPOLYSACCHARIDE_2	0.0219801	3.51e-08	GAPD	8.6954	0.945195	EX_glyclt_e	-0.263965	0.0468884	GAPD	11.8921	0.547345	GAPD	10.172	0.0328236	LIPOPOLYSACCHARIDE_2	0.0226751	9.31e-08	LIPOPOLYSACCHARIDE_2	0.0216772	6.52e-09	LIPOPOLYSACCHARIDE_2	0.0224909	7.02e-08	EX_glyclt_e	-5.41e-07	0	NTD6	0.00428156	4.71e-05	EX_glyclt_e	3.9e-08	0	LIPOPOLYSACCHARIDE_2	0.0179062	2.01e-07	LIPOPOLYSACCHARIDE_2	0.0251374	2.34e-07	EX_glyclt_e	2.06e-06	0	EX_glyclt_e	-2.35e-07	0	GAPD	7.41179	0.131538	NTD6	0.0035788
EX_glyclt_e	2.24e-06	0	LIPOPOLYSACCHARIDE_2	0.0193913	1.75e-07	NTD6	0.00639249	0.00830189	LIPOPOLYSACCHARIDE_2	0.0231097	1.79e-07	LIPOPOLYSACCHARIDE_2	0.0206496	1.6e-07	EX_glyclt_e	-1.41e-06	0	EX_glyclt_e	2.41e-07	0	EX_glyclt_e	2.52e-06	2.69e-10	NTD6	0.00450529	4.48e-05	Ktex	0.169047	5.82e-07	NTD6	0.00551986	5.91e-05	EX_glyclt_e	5.14e-07	0	EX_glyclt_e	1.01e-07	0	NTD6	0.000995089	7.7e-07	NTD6	0.00448785	4.45e-05	LIPOPOLYSACCHARIDE_2	0.0158345	2.11e-10	Ktex	0.0852671
NTD6	0.00380256	2.84e-05	EX_glyclt_e	-4.73e-08	0	Ktex	0.11716	3.08e-05	EX_glyclt_e	1.19e-08	0	EX_glyclt_e	-1.54e-08	0	NTD6	1.86e-05	1.5e-09	NTD6	0.00450297	2.98e-05	NTD6	0.00566361	1.31e-06	Ktex	0.162734	7.67e-07	OCBT	0.260934	4.88e-07	Ktex	0.168841	4.44e-06	NTD6	0.000514618	2.94e-07	NTD6	0.00485357	4.22e-05	Ktex	0.109024	1.64e-05	Ktex	0.154609	6.47e-06	EX_glyclt_e	3.99e-08	0	EX_h_e	10.4934
Ktex	0.125184	1.14e-06	NTD6	0.000274409	8.03e-08	EX_h_e	6.23035	0.0703569	NTD6	0.00430691	3.15e-05	NTD6	2.37e-05	1.16e-08	Ktex	0.129142	3.02e-06	Ktex	0.123458	2.12e-07	Ktex	0.128093	2.28e-06	OCBT	0.2967	0.00510615	OAADC	0.431241	0.296264	OCBT	0.26186	7.68e-06	Ktex	0.101981	6.51e-06	Ktex	0.143165	7.58e-06	EX_h_e	21.9447	0.255918	EX_h_e	11.5856	0.18277	NTD6	0.00241568	1.34e-05	OCBT	0.116111
EX_h_e	6.28452	0.0406451	Ktex	0.11044	5.69e-06	OCBT	-0.211927	0.0480104	Ktex	0.131617	5.81e-06	Ktex	0.117606	5.18e-06	EX_h_e	6.33401	0.00786897	EX_h_e	6.39684	0.00330242	EX_h_e	7.13853	0.017539	OAADC	0.453428	0.307177	RNDR3	0.0292928	5.76e-05	OAADC	0.23949	0.0409259	EX_h_e	17.508	0.434748	EX_h_e	10.1466	0.0385266	OCBT	0.156255	0.00325854	OCBT	0.23863	2.48e-05	Ktex	0.0901822	6.84e-09	OAADC	0.0323272
OCBT	0.298065	0.0304282	EX_h_e	6.24453	0.280827	OAADC	0.158362	0.103938	EX_h_e	8.14555	0.0589587	EX_h_e	5.90931	0.0182612	OCBT	0.200657	7.72e-06	OCBT	0.190449	1.4e-06	OCBT	0.214068	0.000260106	RNDR3	0.0298268	5.73e-05	GLCP2	0.429184	0.175417	RNDR3	0.0297832	6.48e-05	OCBT	0.151158	3.77e-05	OCBT	0.223326	2.17e-05	OAADC	0.191489	0.123963	OAADC	0.104906	0.16894	EX_h_e	9.23732	0.0308074	RNDR3	0.0149679
OAADC	0.125405	0.0391572	OCBT	0.170155	0.000168552	RNDR3	0.0715549	0.0167617	OCBT	0.18323	0.000527615	OCBT	0.183949	1.64e-05	OAADC	9.14e-07	0	OAADC	0.0939672	0.0326337	OAADC	1.52e-05	8.84e-10	GLCP2	0.592877	0.1971	FOMETRi	1.0313	0.276729	GLCP2	0.147684	0.0257036	OAADC	-0.00812242	0.100802	OAADC	0.718203	0.190543	RNDR3	0.0248103	5.51e-06	RNDR3	0.0261118	4.79e-05	OCBT	0.13959	1.77e-08	GLCP2	0.00614341
RNDR3	0.0222882	3.43e-05	OAADC	0.095519	0.0190242	GLCP2	0.499295	0.202982	OAADC	0.2021	0.0731112	OAADC	1.74e-06	0	RNDR3	0.0178128	5.76e-08	RNDR3	0.0155067	5.7e-05	RNDR3	0.026312	3.34e-06	FOMETRi	0.944652	0.328672	PG160abcpp	0.00981379	1.96e-09	FOMETRi	0.612525	0.219115	RNDR3	0.0146896	5.17e-07	RNDR3	0.0249598	4.6e-05	GLCP2	0.291047	0.119986	GLCP2	0.231848	0.157945	OAADC	0.0520762	0.00471348	O2tpp	20.3419
GLCP2	0.34567	0.121329	RNDR3	0.0155088	1.83e-07	O2tpp	18.1976	1.29355	RNDR3	0.0208044	5.92e-06	RNDR3	0.0162233	9.85e-08	GLCP2	-1.22e-08	0	GLCP2	0.204451	0.0406527	GLCP2	5.79e-06	1.56e-10	PG160abcpp	0.00944731	2.59e-09	LCARR	0	0	PG160abcpp	0.00980183	1.5e-08	GLCP2	0.874064	0.207713	GLCP2	0.277749	0.174105	O2tpp	16.5007	0.589796	O2tpp	17.318	0.380358	RNDR3	0.0145484	4.67e-06	FOMETRi	1.21339
O2tpp	16.3143	0.223399	GLCP2	0.0949477	0.0110261	FOMETRi	0.294296	1.01102	GLCP2	0.203014	0.0758797	GLCP2	0.165781	0.00753564	O2tpp	19.3581	0.400901	O2tpp	15.4989	0.236473	O2tpp	17.7442	0.341534	LCARR	0	0	NAt3pp	0.304178	0.161448	LCARR	0	0	O2tpp	16.7485	0.759831	O2tpp	18.1954	0.286082	FOMETRi	1.82154	1.70386	FOMETRi	0.688086	1.45302	GLCP2	0.18229	0.0255587	PG160abcpp	0.00495007
FOMETRi	1.3516	1.0115	O2tpp	15.9385	1.01967	PG160abcpp	0.00680156	1.04e-07	O2tpp	21.9681	1.66967	O2tpp	15.3442	0.187516	FOMETRi	0.708758	0.164528	FOMETRi	1.05552	0.641287	FOMETRi	0.33268	0.0358188	NAt3pp	0.274061	0.139346	NTPP5	0.486752	0.161028	NAt3pp	0.222537	0.0253696	FOMETRi	1.29509	1.14786	FOMETRi	0.969614	1.63451	PG160abcpp	0.00632926	5.53e-08	PG160abcpp	0.00897563	2.18e-08	O2tpp	19.8648	2.43024	LCARR	0
PG160abcpp	0.00726738	3.84e-09	FOMETRi	0.22864	0.0775099	LCARR	3.22e-10	0	FOMETRi	0.496339	0.165032	FOMETRi	0.594562	0.0920024	PG160abcpp	0.00749718	1.02e-08	PG160abcpp	0.00716722	7.13e-10	PG160abcpp	0.00743625	7.67e-09	NTPP5	0.152731	0.0255021	EX_succ_e	0.353421	0.00126311	NTPP5	0.036566	0.00398766	PG160abcpp	0.0059204	2.19e-08	PG160abcpp	0.00831127	2.55e-08	LCARR	0	0	LCARR	0	0	FOMETRi	0.668479	0.120557	NAt3pp	0.610357
LCARR	0	0	PG160abcpp	0.00641143	1.92e-08	NAt3pp	0.306838	0.207779	PG160abcpp	0.00764086	1.96e-08	PG160abcpp	0.00682748	1.74e-08	LCARR	0	0	LCARR	0	0	LCARR	0	0	EX_succ_e	0.349824	0.0575031	G3PD6	0.0282797	0.0649903	EX_succ_e	0.389399	0.00377387	LCARR	0	0	LCARR	0	0	NAt3pp	1.1452	1.09186	NAt3pp	0.179283	0.975462	PG160abcpp	0.00523542	0	NTPP5	0.0165161
NAt3pp	1.12865	0.507216	LCARR	0	0	NTPP5	-0.282059	0.0206805	LCARR	0	0	LCARR	0	0	NAt3pp	-2.17e-07	1.13e-10	NAt3pp	1.53669	0.874735	NAt3pp	1.91e-05	3.75e-10	G3PD6	0.256063	0.0791924	MLDEP1pp	0.00122223	0	G3PD6	0.0606354	0.00965182	NAt3pp	0.317725	0.461718	NAt3pp	0.180866	0.116311	NTPP5	0.109785	0.00979361	NTPP5	0.00618133	0.0356525	LCARR	0	0	EX_succ_e	4.52e-06
NTPP5	0.321444	0.0901567	NAt3pp	0.0669157	0.00938511	EX_succ_e	0.0667866	0.0454179	NAt3pp	0.205187	0.0661801	NAt3pp	0.160048	0.00535673	NTPP5	-1.84e-06	2.31e-10	NTPP5	0.0501	0.00263738	NTPP5	9.25e-06	2.2e-09	MLDEP1pp	0.00117735	1.14e-10	EX_cu2_e	-0.000613589	0	MLDEP1pp	1.14e-05	1.13e-10	NTPP5	0.18766	0.01475	NTPP5	0.133451	0.0244131	EX_succ_e	1.43267	0.0213423	EX_succ_e	-8.13e-07	0	NAt3pp	0.0426134	0.00248641	G3PD6	0.0116418
EX_succ_e	2.91e-06	0	NTPP5	0.0345422	0.0013457	G3PD6	0.042964	0.0733083	NTPP5	0.0602121	0.00499097	NTPP5	1.62e-06	0	EX_succ_e	-3.11e-06	0	EX_succ_e	2.94e-07	0	EX_succ_e	1.95e-06	3.07e-10	EX_cu2_e	-0.000590676	0	MDDEP1pp	0.00502542	1.14e-07	EX_cu2_e	-0.000612842	0	EX_succ_e	0.22978	0.000116365	EX_succ_e	-1.26e-07	0	G3PD6	0.111493	0.045982	G3PD6	-0.0324583	0.0807529	NTPP5	0.0201856	0.000414798	MLDEP1pp	0.000587987
G3PD6	0.402443	0.0951437	EX_succ_e	-7.31e-08	0	MLDEP1pp	0.0133839	0.000448235	EX_succ_e	5.35e-09	0	EX_succ_e	-2.97e-07	0	G3PD6	-8.98e-07	0	G3PD6	0.0287541	0.0240023	G3PD6	7.17e-06	7.39e-10	MDDEP1pp	1.45e-05	5.88e-10	GLYCPHOSPHOLIPID_6	0.0312712	1.99e-08	MDDEP1pp	0.00595487	7.48e-09	G3PD6	0.232436	0.0825391	G3PD6	0.15219	0.0806613	MLDEP1pp	3.88e-05	1.65e-09	MLDEP1pp	0.00109475	5.21e-10	EX_succ_e	1.35e-07	0	EX_cu2_e	-0.000309494
MLDEP1pp	3.48e-06	0	G3PD6	0.118915	0.0179521	EX_cu2_e	-0.000425257	4.05e-10	G3PD6	0.174538	0.0545125	G3PD6	1.39e-06	0	MLDEP1pp	0.000903162	9.63e-10	MLDEP1pp	0.00088508	0	MLDEP1pp	0.000275419	9.83e-08	GLYCPHOSPHOLIPID_6	0.0301035	2.62e-08	PPBNGS	0.00243615	1.21e-10	GLYCPHOSPHOLIPID_6	0.0312331	1.52e-07	MLDEP1pp	2.38e-05	7.01e-10	MLDEP1pp	0.00100786	6.59e-10	EX_cu2_e	-0.000395726	2.16e-10	EX_cu2_e	-0.000561185	0	G3PD6	0.00971735	0.00193395	MDDEP1pp	0.00233036
EX_cu2_e	-0.00045438	0	MLDEP1pp	0.000774126	4.34e-10	MDDEP1pp	-0.0141434	0.000191648	MLDEP1pp	4.79e-06	0	MLDEP1pp	3.67e-05	3.51e-09	EX_cu2_e	-0.000468748	0	EX_cu2_e	-0.000448117	0	EX_cu2_e	-0.000464938	0	PPBNGS	0.00234518	1.59e-10	ICYSDS	0.0016068	0	PPBNGS	0.00243318	9.23e-10	EX_cu2_e	-0.000370163	0	EX_cu2_e	-0.000519647	0	MDDEP1pp	0.00340689	5.2e-08	MDDEP1pp	0.000119245	3.33e-09	MLDEP1pp	0.000651903	0	GLYCPHOSPHOLIPID_6	0.0157732
MDDEP1pp	0.00448709	2.72e-09	EX_cu2_e	-0.000400863	0	GLYCPHOSPHOLIPID_6	0.0216729	1.05e-06	EX_cu2_e	-0.000477731	0	EX_cu2_e	-0.000426876	0	MDDEP1pp	2.74e-05	6.91e-10	MDDEP1pp	0.00350744	8.63e-09	MDDEP1pp	0.00416363	1.01e-07	ICYSDS	0.0015468	0	MCTP2App	0.000612679	0	ICYSDS	0.00160484	4.02e-10	MDDEP1pp	0.00331522	2.28e-08	MDDEP1pp	9.13e-05	6.86e-09	GLYCPHOSPHOLIPID_6	0.0201679	5.62e-07	GLYCPHOSPHOLIPID_6	0.0286005	2.21e-07	EX_cu2_e	-0.000327335	0	PPBNGS	0.00122879
GLYCPHOSPHOLIPID_6	0.0231572	3.9e-08	MDDEP1pp	0.000143505	2.5e-09	PPBNGS	0.0016884	6.39e-09	MDDEP1pp	7.3e-05	3.22e-08	MDDEP1pp	3.92e-05	1.33e-09	GLYCPHOSPHOLIPID_6	0.0238894	1.03e-07	GLYCPHOSPHOLIPID_6	0.022838	7.24e-09	GLYCPHOSPHOLIPID_6	0.0236953	7.79e-08	MCTP2App	0.0005898	0	APPLDHr	0	0	MCTP2App	0.000611932	0	GLYCPHOSPHOLIPID_6	0.0188651	2.23e-07	GLYCPHOSPHOLIPID_6	0.0264835	2.59e-07	PPBNGS	0.00157116	3.41e-09	PPBNGS	0.00222809	1.34e-09	MDDEP1pp	0.00260843	0	ICYSDS	0.000810471
PPBNGS	0.00180404	2.37e-10	GLYCPHOSPHOLIPID_6	0.0204297	1.95e-07	ICYSDS	0.00111362	2.78e-09	GLYCPHOSPHOLIPID_6	0.0243473	1.99e-07	GLYCPHOSPHOLIPID_6	0.0217555	1.77e-07	PPBNGS	0.00186108	6.27e-10	PPBNGS	0.00177917	0	PPBNGS	0.00184596	4.73e-10	APPLDHr	0	0	MLDCP1Bpp	1.76e-06	0	APPLDHr	0	0	PPBNGS	0.00146967	1.35e-09	PPBNGS	0.00206317	1.57e-09	ICYSDS	0.00103629	1.48e-09	ICYSDS	0.00146957	5.84e-10	GLYCPHOSPHOLIPID_6	0.0166824	2.34e-10	MCTP2App	0.000309035
ICYSDS	0.00118988	1.03e-10	PPBNGS	0.00159156	1.18e-09	MCTP2App	0.000424625	4.04e-10	PPBNGS	0.00189675	1.21e-09	PPBNGS	0.00169484	1.07e-09	ICYSDS	0.00122751	2.73e-10	ICYSDS	0.00117348	0	ICYSDS	0.00121753	2.06e-10	MLDCP1Bpp	5.38e-07	3.23e-10	NACODA	-0.0386567	0.0939786	MLDCP1Bpp	0.00118601	6.23e-10	ICYSDS	0.000969343	5.88e-10	ICYSDS	0.0013608	6.85e-10	MCTP2App	0.000395139	2.16e-10	MCTP2App	0.000560353	0	PPBNGS	0.00129963	0	APPLDHr	0
MCTP2App	0.000453705	0	ICYSDS	0.00104974	5.14e-10	APPLDHr	-7.96e-10	0	ICYSDS	0.00125103	5.25e-10	ICYSDS	0.00111786	4.68e-10	MCTP2App	0.000468052	0	MCTP2App	0.000447453	0	MCTP2App	0.000464248	0	NACODA	0.204098	0.277446	NADPPPS	0.0016678	0	NACODA	0.0102228	0.0162477	MCTP2App	0.000369613	0	MCTP2App	0.000518876	0	APPLDHr	0	0	APPLDHr	0	0	ICYSDS	0.00085719	0	MLDCP1Bpp	9.33e-06
APPLDHr	0	0	MCTP2App	0.000400268	0	MLDCP1Bpp	-0.0342121	0.00126427	MCTP2App	0.000477022	0	MCTP2App	0.000426243	0	APPLDHr	0	0	APPLDHr	0	0	APPLDHr	0	0	NADPPPS	0.00160552	0	ASTPathway	-0.000724416	1.88e-06	NADPPPS	0.00166577	4.33e-10	APPLDHr	0	0	APPLDHr	0	0	MLDCP1Bpp	0.000662883	5.55e-09	MLDCP1Bpp	9.17e-06	2.21e-10	MCTP2App	0.000326849	0	NACODA	0.0302294
MLDCP1Bpp	0.000901418	3.85e-10	APPLDHr	0	0	NACODA	-0.0295814	0.0583718	APPLDHr	0	0	APPLDHr	0	0	MLDCP1Bpp	2.98e-06	5.64e-10	MLDCP1Bpp	4.38e-06	0	MLDCP1Bpp	0.00046343	9.87e-08	ASTPathway	0.0448122	0.00511068	NADH10	0.311132	0.196904	ASTPathway	0.000520017	1.86e-05	MLDCP1Bpp	0.000651989	2.18e-09	MLDCP1Bpp	7.17e-06	2.08e-10	NACODA	0.0663827	0.0800334	NACODA	0.00427628	0.189201	APPLDHr	0	0	NADPPPS	0.000841237
NACODA	0.0146256	0.092278	MLDCP1Bpp	1.5e-05	1.78e-10	NADPPPS	0.00115589	2.99e-09	MLDCP1Bpp	0.000182483	1.7e-08	MLDCP1Bpp	0.000762817	6.77e-09	NACODA	0.000550128	3.05e-07	NACODA	-0.0949227	0.0205161	NACODA	0.0123994	0.000145266	NADH10	0.0432965	0.10682	MLDEP2pp	4.53e-07	0	NADH10	0.0516924	0.0200716	NACODA	0.318596	0.28864	NACODA	-0.110278	0.102201	NADPPPS	0.00107562	1.6e-09	NADPPPS	0.00152536	6.29e-10	MLDCP1Bpp	4.92e-07	0	ASTPathway	-0.0158691
NADPPPS	0.00123505	1.11e-10	NACODA	-0.0119972	0.00646187	ASTPathway	-0.393273	0.0479877	NACODA	-0.00492279	0.0287467	NACODA	0.00177747	2.23e-06	NADPPPS	0.0012741	2.94e-10	NADPPPS	0.00121803	0	NADPPPS	0.00126375	2.22e-10	MLDEP2pp	-4.38e-07	0	TMDK1	0.249763	0.220431	MLDEP2pp	6.53e-06	0	NADPPPS	0.00100614	6.34e-10	NADPPPS	0.00141245	7.38e-10	ASTPathway	-0.012498	0.00328977	ASTPathway	-0.000681842	4.03e-05	NACODA	-0.0241015	0.000793647	NADH10	0.0456768
ASTPathway	0.1043	0.0304447	NADPPPS	0.00108959	5.54e-10	NADH10	0.657502	0.167968	NADPPPS	0.00129852	5.66e-10	NADPPPS	0.00116029	5.04e-10	ASTPathway	0.00076415	5.36e-07	ASTPathway	-0.000646097	1.95e-06	ASTPathway	0.0158006	0.000257063	TMDK1	0.42113	0.245963	NTPP9	0.386762	0.270785	TMDK1	0.236804	0.0351287	ASTPathway	-0.00669429	5.36e-05	ASTPathway	0.00172806	3.98e-05	NADH10	0.339602	0.133132	NADH10	0.101363	0.150281	NADPPPS	0.000889729	0	MLDEP2pp	5.57e-06
NADH10	0.269069	0.0998681	ASTPathway	-0.00078868	0.000181679	MLDEP2pp	-0.0028912	4.29e-05	ASTPathway	-0.0204933	0.000542847	ASTPathway	0.00191271	4.24e-06	NADH10	9.23e-07	0	NADH10	0.389197	0.0574253	NADH10	4.17e-06	3.8e-10	NTPP9	0.186679	0.186756	PG161abcpp	0.00763345	1.19e-09	NTPP9	0.0964681	0.0261917	NADH10	0.533616	0.296445	NADH10	0.192388	0.178554	MLDEP2pp	1.97e-05	1.22e-09	MLDEP2pp	1.16e-05	2.23e-10	ASTPathway	1.2e-06	3.5e-08	TMDK1	0.0433706
MLDEP2pp	-2.35e-06	0	NADH10	0.166638	0.0205146	TMDK1	0.602625	0.204239	NADH10	0.352514	0.0746361	NADH10	1.88e-06	0	MLDEP2pp	-3.46e-06	2.06e-10	MLDEP2pp	1.74e-06	0	MLDEP2pp	5.29e-06	4.73e-10	PG161abcpp	0.0073484	1.56e-09	METSOXR2	0.139982	0.154783	PG161abcpp	0.00762415	9.06e-09	MLDEP2pp	1.41e-05	5.66e-10	MLDEP2pp	5.63e-06	1.74e-10	TMDK1	0.283354	0.126777	TMDK1	0.539069	0.308022	NADH10	0.0760044	0.00526867	NTPP9	0.0438731
TMDK1	0.276521	0.129018	MLDEP2pp	4.41e-06	1.06e-10	NTPP9	0.361385	0.17885	MLDEP2pp	0.000743701	1.74e-08	MLDEP2pp	1.31e-06	0	TMDK1	-1.92e-06	0	TMDK1	0.336399	0.0738584	TMDK1	1.23e-05	1.79e-10	METSOXR2	0.16726	0.173746	DTMPK	0.228845	0.0490711	METSOXR2	-0.00629289	0.0103451	TMDK1	0.512519	0.274469	TMDK1	0.448459	0.249694	NTPP9	-0.107511	0.846295	NTPP9	-0.0951199	0.237119	MLDEP2pp	2.62e-07	0	PG161abcpp	0.00385031
NTPP9	-0.00583708	0.0671696	TMDK1	0.0929641	0.0163383	PG161abcpp	0.00529046	6.27e-08	TMDK1	0.367881	0.076119	TMDK1	1.77e-06	0	NTPP9	4.12e-06	0	NTPP9	0.179014	0.0661266	NTPP9	0.0598454	0.00124222	DTMPK	0.266553	0.0367349	NDPK4	0.236265	0.0490709	DTMPK	0.0776018	0.00497435	NTPP9	0.352099	0.260264	NTPP9	-0.039489	0.102147	PG161abcpp	0.00492309	3.35e-08	PG161abcpp	0.00698151	1.32e-08	TMDK1	0.0955625	0.00453897	METSOXR2	-0.0042341
PG161abcpp	0.00565278	2.32e-09	NTPP9	0.16049	0.0224179	METSOXR2	0.0621255	0.0585282	NTPP9	0.0489446	0.038855	NTPP9	1.61e-06	0	PG161abcpp	0.00583153	6.15e-09	PG161abcpp	0.00557487	4.31e-10	PG161abcpp	0.00578413	4.64e-09	NDPK4	0.273696	0.0367346	CHORS	0.338588	2.33e-06	NDPK4	0.0850132	0.00497415	PG161abcpp	0.00460506	1.33e-08	PG161abcpp	0.00646475	1.55e-08	METSOXR2	0.0107219	0.03696	METSOXR2	0.0135682	0.0712412	NTPP9	2.97817	2.24443	DTMPK	0.0177019
METSOXR2	0.162744	0.0995865	PG161abcpp	0.004987	1.16e-08	DTMPK	-0.235035	0.0364197	PG161abcpp	0.00594329	1.18e-08	PG161abcpp	0.00531062	1.06e-08	METSOXR2	2.25e-06	0	METSOXR2	0.131282	0.0530936	METSOXR2	8.1e-06	4.86e-10	CHORS	0.325945	3.08e-06	IPPMIb	-0.39854	3.24e-06	CHORS	0.338176	1.78e-05	METSOXR2	0.139565	0.15253	METSOXR2	0.35139	0.212428	DTMPK	0.158019	0.0259925	DTMPK	0.291509	0.0499199	PG161abcpp	0.00407226	0	NDPK4	0.0214448
DTMPK	0.255378	0.0946312	METSOXR2	0.000401232	0.00521438	NDPK4	-0.229893	0.0364256	METSOXR2	0.131074	0.054297	METSOXR2	1.59e-06	0	DTMPK	0.0172533	5.41e-08	DTMPK	0.162589	0.00633528	DTMPK	0.0171206	4.14e-08	IPPMIb	-0.383657	4.26e-06	EX_mn2_e	-0.000599023	0	IPPMIb	-0.398054	2.47e-05	DTMPK	0.584826	0.229911	DTMPK	0.130673	0.0325009	NDPK4	0.162804	0.0259939	NDPK4	0.298296	0.049919	METSOXR2	-0.00373144	0.001229	CHORS	0.170784
NDPK4	0.260873	0.094631	DTMPK	0.0842249	0.00251108	CHORS	0.234663	0.000123426	DTMPK	0.149948	0.0084276	DTMPK	0.0157119	9.23e-08	NDPK4	0.0229221	9.53e-08	NDPK4	0.168009	0.00633534	NDPK4	0.0227433	7.21e-08	GLUSy	6.91375	1.56539	GSNK	0.526297	0.262798	EX_mn2_e	-0.000598293	0	NDPK4	0.589302	0.229912	NDPK4	0.136957	0.0325002	CHORS	0.218368	6.59e-05	CHORS	0.309671	2.59e-05	DTMPK	0.0430784	0.000496294	IPPMIb	-0.201023
CHORS	0.250734	4.57e-06	NDPK4	0.0890728	0.00251083	IPPMIb	-0.276213	0.000171004	NDPK4	0.155726	0.00842691	NDPK4	0.0208743	1.63e-07	CHORS	0.258662	1.21e-05	CHORS	0.247278	8.49e-07	CHORS	0.25656	9.13e-06	EX_mn2_e	-0.000576654	0	NI2tpp	0.000279484	0	GSNK	0.23216	0.0345018	CHORS	0.204262	2.61e-05	CHORS	0.28675	3.04e-05	IPPMIb	-0.257033	9.12e-05	IPPMIb	-0.364502	3.59e-05	NDPK4	0.047037	0.000496292	EX_mn2_e	-0.000302147
IPPMIb	-0.29513	6.34e-06	CHORS	0.221203	2.28e-05	GLUSy	7.65495	2.56767	CHORS	0.26362	2.33e-05	CHORS	0.235557	2.08e-05	IPPMIb	-0.304462	1.68e-05	IPPMIb	-0.291062	1.18e-06	IPPMIb	-0.301988	1.27e-05	GSNK	1.06428	0.360358	GLYCtex	6.94e-08	0	NI2tpp	0.000279143	0	IPPMIb	-0.240429	3.62e-05	IPPMIb	-0.337523	4.21e-05	GLUSy	5.68866	1.29059	GLUSy	6.27818	1.4176	CHORS	0.180629	2.75e-08	GSNK	0.0259822
GLUSy	5.33688	1.04322	IPPMIb	-0.260369	3.16e-05	EX_mn2_e	-0.00041516	3.86e-10	IPPMIb	-0.310297	3.23e-05	IPPMIb	-0.277265	2.88e-05	GLUSy	6.85569	0.0512413	GLUSy	5.54483	1.77364	GLUSy	7.93307	0.521079	NI2tpp	0.000269047	0	MLDCP2App	6.3e-07	0	GLYCtex	-8.93e-08	0	GLUSy	4.21009	0.779596	GLUSy	6.01399	0.925794	EX_mn2_e	-0.000386332	2.06e-10	EX_mn2_e	-0.000547863	0	IPPMIb	-0.212611	3.8e-08	NI2tpp	0.000140971
EX_mn2_e	-0.000443593	0	GLUSy	4.061	2.2148	GSNK	0.0118252	0.791083	GLUSy	6.80102	0.677637	GLUSy	6.09805	0.18643	EX_mn2_e	-0.00045762	0	EX_mn2_e	-0.00043748	0	EX_mn2_e	-0.000453901	0	GLYCtex	1.55e-07	1.18e-10	CBMKr	0.759142	0.0452343	MLDCP2App	7.5e-06	1.02e-10	EX_mn2_e	-0.000361375	0	EX_mn2_e	-0.000507312	0	GSNK	2.56725	28.7963	GSNK	0.265737	0.234126	GLUSy	9.29804	2.71709	GLYCtex	1.32e-07
GSNK	0.167666	0.069097	EX_mn2_e	-0.000391347	0	NI2tpp	0.0001937	0	EX_mn2_e	-0.00046639	0	EX_mn2_e	-0.000416742	0	GSNK	9.34962	6.34466	GSNK	-0.560533	3.9046	GSNK	1.90759	1.14206	MLDCP2App	2.4e-06	1.29e-10	CLPNS181pp	0.00107424	0	CBMKr	0.47233	0.0372994	GSNK	0.753963	0.155191	GSNK	0.45942	0.190296	NI2tpp	0.000180249	0	NI2tpp	0.000255614	0	EX_mn2_e	-0.000319564	0	MLDCP2App	7.81e-06
NI2tpp	0.000206965	0	GSNK	3.13102	3.76751	GLYCtex	0.269195	0.0444725	GSNK	7.88703	29.0352	GSNK	1.83097	0.328499	NI2tpp	0.00021351	0	NI2tpp	0.000204113	0	NI2tpp	0.000211775	0	CBMKr	0.791329	0.0534439	PUNP7	0.0387526	0.00124035	CLPNS181pp	0.00107293	1.79e-10	NI2tpp	0.000168605	0	NI2tpp	0.000236694	0	GLYCtex	2.57e-06	7.26e-10	GLYCtex	-3.54e-07	0	GSNK	0.0591943	0.00468311	CBMKr	0.199221
GLYCtex	7.12e-06	2e-10	NI2tpp	0.000182589	0	MLDCP2App	0.0135248	0.000126367	NI2tpp	0.000217601	0	NI2tpp	0.000194438	0	GLYCtex	-2.15e-07	2.4e-10	GLYCtex	2.82e-07	0	GLYCtex	7.23e-06	8.58e-10	CLPNS181pp	0.00103412	0	MOBDtex	0.000124721	0	PUNP7	0.0309991	0.00315531	GLYCtex	7.94e-07	2.29e-10	GLYCtex	2.13e-09	0	MLDCP2App	2.98e-05	1.71e-09	MLDCP2App	3.1e-06	2.23e-10	NI2tpp	0.000149098	0	CLPNS181pp	0.000541845
MLDCP2App	9.2e-07	1.18e-10	GLYCtex	5.98e-08	0	CBMKr	0.503489	0.059623	GLYCtex	-2.85e-09	0	GLYCtex	-1.04e-07	0	MLDCP2App	4.2e-06	4.73e-10	MLDCP2App	8.15e-07	0	MLDCP2App	7.28e-06	1.31e-09	PUNP7	0.0143982	0.00422299	AGPR	-0.415077	0.107372	MOBDtex	0.000124569	0	MLDCP2App	2.57e-05	7.31e-10	MLDCP2App	5.98e-06	1.66e-10	CBMKr	0.518932	0.0162252	CBMKr	0.714661	0.0407915	GLYCtex	1.29e-08	0	PUNP7	0.00546184
CBMKr	0.615816	0.0521343	MLDCP2App	2.06e-06	0	CLPNS181pp	0.000744514	1.24e-09	MLDCP2App	1.38e-05	0	MLDCP2App	2.63e-07	0	CBMKr	0.416995	7.91e-05	CBMKr	0.452943	0.0221975	CBMKr	0.286379	0.0223626	MOBDtex	0.000120063	0	URIK2	0.00925488	6.5e-05	AGPR	-0.380855	0.0157249	CBMKr	0.388491	0.0233664	CBMKr	0.561799	0.0224994	CLPNS181pp	0.000692814	6.63e-10	CLPNS181pp	0.00098249	2.61e-10	MLDCP2App	3.08e-07	0	MOBDtex	6.29e-05
CLPNS181pp	0.000795501	0	CBMKr	0.286875	0.0202926	PUNP7	-0.128893	0.0172432	CBMKr	0.411477	0.0263843	CBMKr	0.362984	0.000374957	CLPNS181pp	0.000820656	1.22e-10	CLPNS181pp	0.000784538	0	CLPNS181pp	0.000813987	0	AGPR	-0.664074	0.307596	FRD3	0.024893	0.000112673	URIK2	0.00487612	1.31e-05	CLPNS181pp	0.000648059	2.63e-10	CLPNS181pp	0.000909769	3.06e-10	PUNP7	0.0781879	0.047825	PUNP7	0.0307417	0.00540746	CBMKr	0.175091	0.00897355	AGPR	-0.168855
PUNP7	-0.00806518	0.000442556	CLPNS181pp	0.000701808	2.3e-10	MOBDtex	8.64e-05	0	CLPNS181pp	0.000836384	2.35e-10	CLPNS181pp	0.00074735	2.09e-10	PUNP7	1.27e-06	0	PUNP7	-0.00206264	9.17e-05	PUNP7	-2.2e-06	1.71e-10	URIK2	0.0167547	0.000203119	NTD5	0.249763	0.220431	FRD3	0.0166384	9.34e-05	PUNP7	0.417626	0.251778	PUNP7	-0.0109347	0.027747	MOBDtex	8.04e-05	0	MOBDtex	0.000114069	0	CLPNS181pp	0.000573079	0	URIK2	0.00576566
MOBDtex	9.24e-05	0	PUNP7	-0.00800185	0.00310873	AGPR	0.140016	0.0575726	PUNP7	-0.0148	0.00053125	PUNP7	2.56e-07	0	MOBDtex	9.53e-05	0	MOBDtex	9.11e-05	0	MOBDtex	9.45e-05	0	FRD3	0.143648	0.00574154	BPNT	0.225642	1.04e-06	NTD5	0.236804	0.0351287	MOBDtex	7.52e-05	0	MOBDtex	0.000105626	0	AGPR	-0.602381	0.110947	AGPR	-0.509103	0.394459	PUNP7	-0.00479612	0.00107822	FRD3	0.157051
AGPR	-0.39989	0.11744	MOBDtex	8.15e-05	0	URIK2	0.00547135	0.0847094	MOBDtex	9.71e-05	0	MOBDtex	8.68e-05	0	AGPR	-0.229037	1.01e-05	AGPR	-0.232093	0.0362938	AGPR	-0.25408	0.000384239	NTD5	0.42113	0.245963	COFACTOR_1	0.0048723	4.84e-10	BPNT	0.225367	7.92e-06	AGPR	-0.838941	0.449803	AGPR	-0.24184	0.136978	URIK2	0.00443504	8.86e-06	URIK2	0.00753005	5.74e-05	MOBDtex	6.65e-05	0	NTD5	0.0433706
URIK2	0.00253351	6.97e-06	AGPR	-0.24336	0.00834657	FRD3	1.86524	0.488796	AGPR	-0.34342	0.0332189	AGPR	-0.342343	0.00677121	URIK2	-4.94e-07	0	URIK2	0.00261728	7.39e-06	URIK2	1.62e-05	3.44e-10	BPNT	0.217216	1.37e-06	ARGSL	0.260934	4.88e-07	COFACTOR_1	0.00486636	3.69e-09	URIK2	0.00953007	8.99e-05	URIK2	0.0190048	0.000303627	FRD3	0.273664	0.0296001	FRD3	0.297351	0.0262667	AGPR	-0.150577	0.000870225	BPNT	0.113814
FRD3	1.1306	0.458191	URIK2	0.244976	0.0172046	NTD5	0.602625	0.204239	URIK2	0.0100324	5.97e-05	URIK2	0.00618743	1.06e-05	FRD3	2.56e-07	0	FRD3	0.713424	0.168383	FRD3	3.5e-05	7.72e-10	COFACTOR_1	0.00469036	6.37e-10	RHCCE	0.0978301	0.0074096	ARGSL	0.26186	7.68e-06	FRD3	0.160228	0.0160728	FRD3	0.164034	0.01036	NTD5	0.283354	0.126777	NTD5	0.539069	0.308022	URIK2	0.00749607	3.25e-05	COFACTOR_1	0.00245759
NTD5	0.276521	0.129018	FRD3	0.493001	0.0536634	BPNT	0.156384	5.48e-05	FRD3	0.988469	0.40934	FRD3	6.35e-06	0	NTD5	-1.92e-06	0	NTD5	0.336399	0.0738584	NTD5	1.23e-05	1.79e-10	ARGSL	0.2967	0.00510615	EX_o2_e	-19.54	0.735595	RHCCE	0.0945215	0.00479342	NTD5	0.512519	0.274469	NTD5	0.448459	0.249694	BPNT	0.145524	2.93e-05	BPNT	0.20637	1.15e-05	FRD3	0.278353	0.0170362	ARGSL	0.116111
BPNT	0.167094	2.03e-06	NTD5	0.0929641	0.0163383	COFACTOR_1	0.0033768	2.56e-08	NTD5	0.367881	0.076119	NTD5	1.77e-06	0	BPNT	0.172377	5.38e-06	BPNT	0.164791	3.77e-07	BPNT	0.170977	4.06e-06	RHCCE	0.0544133	0.00255508	ME1	0.067896	0.523402	EX_o2_e	-18.3671	0.173808	BPNT	0.136124	1.16e-05	BPNT	0.191095	1.35e-05	COFACTOR_1	0.00314232	1.36e-08	COFACTOR_1	0.00445618	5.37e-09	NTD5	0.0955625	0.00453897	RHCCE	0.0439625
COFACTOR_1	0.00360807	9.47e-10	BPNT	0.147414	1.01e-05	ARGSL	-0.211927	0.0480104	BPNT	0.175681	1.04e-05	BPNT	0.15698	9.22e-06	COFACTOR_1	0.00372216	2.51e-09	COFACTOR_1	0.00355835	1.76e-10	COFACTOR_1	0.00369191	1.89e-09	EX_o2_e	-17.5878	0.294441	NADH17pp	0.427723	0.165697	ME1	0.375911	0.320591	COFACTOR_1	0.00293933	5.41e-09	COFACTOR_1	0.00412634	6.3e-09	ARGSL	0.156255	0.00325854	ARGSL	0.23863	2.48e-05	BPNT	0.120374	1.22e-08	EX_o2_e	-20.3419
ARGSL	0.298065	0.0304282	COFACTOR_1	0.00318311	4.73e-09	RHCCE	-0.00837339	0.0143665	COFACTOR_1	0.0037935	4.83e-09	COFACTOR_1	0.00338967	4.3e-09	ARGSL	0.200657	7.72e-06	ARGSL	0.190449	1.4e-06	ARGSL	0.214068	0.000260106	ME1	-0.293378	0.584074	NTPP1	0.517008	0.269527	NADH17pp	0.312046	0.0257203	ARGSL	0.151158	3.77e-05	ARGSL	0.223326	2.17e-05	RHCCE	3.799	0.332289	RHCCE	0.0178165	0.000285682	COFACTOR_1	0.00259925	0	ME1	0.115058
RHCCE	0.00929251	9.44e-05	ARGSL	0.170155	0.000168552	EX_o2_e	-18.1976	1.29355	ARGSL	0.18323	0.000527615	ARGSL	0.183949	1.64e-05	RHCCE	0.000955493	1.14e-09	RHCCE	0.0168611	0.000320392	RHCCE	0.00137001	1.96e-07	NADH17pp	0.505618	0.25182	OCTDPS	0.000609038	0	NTPP1	-0.00239443	0.0101158	RHCCE	3.97289	0.186869	RHCCE	0.68401	0.0588179	EX_o2_e	-16.5007	0.589796	EX_o2_e	-17.318	0.380358	ARGSL	0.13959	1.77e-08	NADH17pp	0.0489169
EX_o2_e	-16.3143	0.223399	RHCCE	0.0367265	0.000971804	ME1	0.12733	0.0846908	RHCCE	0.0554984	0.00212889	RHCCE	0.00821491	1.7e-05	EX_o2_e	-19.3581	0.400901	EX_o2_e	-15.4989	0.236473	EX_o2_e	-17.7442	0.341534	NTPP1	0.0690084	0.0419408	GLYCPHOSPHOLIPID_1	0.0221338	9.98e-09	OCTDPS	0.000608295	0	EX_o2_e	-16.7485	0.759831	EX_o2_e	-18.1954	0.286082	ME1	0.0130478	0.236907	ME1	0.252157	0.267335	RHCCE	0.0198308	0.000329351	NTPP1	0.0246182
ME1	0.150851	0.045531	EX_o2_e	-15.9385	1.01967	NADH17pp	0.413058	0.197102	EX_o2_e	-21.9681	1.66967	EX_o2_e	-15.3442	0.187516	ME1	0.153489	0.0195604	ME1	0.160133	0.0379668	ME1	0.0967068	0.0689232	OCTDPS	0.000586294	0	PGM	-19.2567	0.910353	GLYCPHOSPHOLIPID_1	0.0221069	7.62e-08	ME1	-0.201172	0.153153	ME1	0.632034	0.990345	NADH17pp	0.54763	0.166579	NADH17pp	0.488866	0.265026	EX_o2_e	-19.8648	2.43024	OCTDPS	0.000307198
NADH17pp	0.526241	0.123447	ME1	0.0968247	0.0368561	NTPP1	-0.476202	0.0253144	ME1	0.191019	0.0695633	ME1	0.0182945	0.0155855	NADH17pp	-3.78e-07	0	NADH17pp	0.342864	0.0642191	NADH17pp	9.85e-06	2.97e-10	GLYCPHOSPHOLIPID_1	0.0213073	1.32e-08	EX_mobd_e	-0.000124721	0	PGM	-21.9864	0.821994	NADH17pp	0.676925	0.223703	NADH17pp	0.181415	0.138887	NTPP1	-0.083986	0.0169854	NTPP1	-0.065192	0.0330221	ME1	0.178756	0.0168093	GLYCPHOSPHOLIPID_1	0.0111643
NTPP1	0.13285	0.103128	NADH17pp	0.12003	0.0205594	OCTDPS	0.000422104	3.99e-10	NADH17pp	0.533694	0.189345	NADH17pp	1.71e-06	0	NTPP1	3.17e-06	1.69e-10	NTPP1	0.126735	0.0532308	NTPP1	1.31e-05	1.74e-09	PGM	-20.686	0.84593	TRPS2	-0.0103338	0.000423079	GLCP	-0.424567	0.423845	NTPP1	0.0373353	0.0523431	NTPP1	-0.15401	0.0254626	OCTDPS	0.00039279	2.13e-10	OCTDPS	0.000557022	0	NADH17pp	0.0535072	0.0041172	PGM	-4.5163
OCTDPS	0.000451009	0	NTPP1	0.0988119	0.0150189	GLYCPHOSPHOLIPID_1	0.0153401	5.27e-07	NTPP1	0.0237201	0.0207279	NTPP1	1.58e-06	0	OCTDPS	0.00046527	0	OCTDPS	0.000444793	0	OCTDPS	0.000461489	0	EX_mobd_e	-0.000120063	0	SSALx	0.190218	0.0377882	EX_mobd_e	-0.000124569	0	OCTDPS	0.000367417	0	OCTDPS	0.000515792	0	GLYCPHOSPHOLIPID_1	0.0142749	2.81e-07	GLYCPHOSPHOLIPID_1	0.0202435	1.11e-07	NTPP1	-0.00331407	0.000780746	GLCP	0.574044
GLYCPHOSPHOLIPID_1	0.0163907	1.95e-08	OCTDPS	0.000397889	0	PGM	-0.91695	0.370555	OCTDPS	0.000474187	0	OCTDPS	0.000423709	0	GLYCPHOSPHOLIPID_1	0.016909	5.17e-08	GLYCPHOSPHOLIPID_1	0.0161648	3.63e-09	GLYCPHOSPHOLIPID_1	0.0167716	3.9e-08	TRPS2	0.25607	0.0205512	F6PA	1.8e-07	0	TRPS2	-0.00390936	0.000172316	GLYCPHOSPHOLIPID_1	0.0133528	1.12e-07	GLYCPHOSPHOLIPID_1	0.0187451	1.3e-07	PGM	-19.2909	2.05229	PGM	-14.7732	0.524901	OCTDPS	0.000324907	0	O2tex	20.3419
PGM	-8.85003	0.527533	GLYCPHOSPHOLIPID_1	0.0144602	9.75e-08	GLCP	-0.218972	5.08619	GLYCPHOSPHOLIPID_1	0.017233	9.96e-08	GLYCPHOSPHOLIPID_1	0.0153986	8.87e-08	PGM	-10.6603	0.0614015	PGM	-9.25696	0.289583	PGM	-9.84036	0.102257	SSALx	-0.0135727	0.0300699	H2Otpp	-45.0952	0.818763	SSALx	0.048993	0.0146034	PGM	-15.9383	1.17113	PGM	-14.2049	0.966942	GLCP	3.70771	23.3995	GLCP	13.2285	39.994	GLYCPHOSPHOLIPID_1	0.0118079	1.17e-10	EX_mobd_e	-6.29e-05
GLCP	-1.51512	0.836786	PGM	-7.37077	0.611244	O2tex	18.1976	1.29355	PGM	-10.3924	0.640605	PGM	-8.73539	0.182631	O2tex	19.3581	0.400901	GLCP	0.397222	0.86055	GLCP	0.0928277	0.0101278	F6PA	-2.67e-07	0	imp_to_gmp	-0.300559	1.29543	F6PA	-8.8e-08	0	GLCP	4.74201	17.5918	GLCP	-1.22561	3.35491	O2tex	16.5007	0.589796	O2tex	17.318	0.380358	PGM	-4.67321	0.17889	TRPS2	0.00699923
O2tex	16.3143	0.223399	GLCP	-2.91744	10.8144	EX_mobd_e	-8.64e-05	0	GLCP	-1.22195	0.769707	GLCP	0.0142487	0.000149563	EX_mobd_e	-9.53e-05	0	O2tex	15.4989	0.236473	O2tex	17.7442	0.341534	H2Otpp	-42.1677	0.327407	NTPTP1	0.000102216	7.54e-09	H2Otpp	-43.9136	0.220411	O2tex	16.7485	0.759831	O2tex	18.1954	0.286082	EX_mobd_e	-8.04e-05	0	EX_mobd_e	-0.000114069	0	GLCP	0.675002	0.284646	SSALx	0.0299235
EX_mobd_e	-9.24e-05	0	O2tex	15.9385	1.01967	TRPS2	1.47573	1.59921	O2tex	21.9681	1.66967	O2tex	15.3442	0.187516	TRPS2	0.0430594	7.8e-06	EX_mobd_e	-9.11e-05	0	EX_mobd_e	-9.45e-05	0	imp_to_gmp	0.43855	0.890141	PPNDH	0.163886	5.47e-07	imp_to_gmp	0.351444	0.0381315	EX_mobd_e	-7.52e-05	0	EX_mobd_e	-0.000105626	0	TRPS2	1.53067	0.21448	TRPS2	0.120331	0.0521538	O2tex	19.8648	2.43024	F6PA	1.04e-06
TRPS2	0.0357414	1.44e-06	EX_mobd_e	-8.15e-05	0	SSALx	0.559376	0.0594526	EX_mobd_e	-9.71e-05	0	EX_mobd_e	-8.68e-05	0	SSALx	1.09e-06	0	TRPS2	0.0192355	0.000101312	TRPS2	1.41e-05	8.85e-10	NTPTP1	0.00294144	3.23e-05	ACALD	0.130705	0.0145809	NTPTP1	0.000215849	5.17e-08	TRPS2	0.0976277	0.0737858	TRPS2	0.187223	0.170675	SSALx	0.302444	0.0973529	SSALx	0.521585	0.25612	EX_mobd_e	-6.65e-05	0	H2Otpp	-33.1316
SSALx	0.0398814	0.0113036	TRPS2	0.0302615	3.46e-06	F6PA	-0.173271	0.0572431	TRPS2	-0.00171523	3.38e-06	TRPS2	0.0397376	7.32e-06	F6PA	-1.72e-06	0	SSALx	0.282936	0.160086	SSALx	3.46e-05	1.57e-09	PPNDH	0.157766	7.21e-07	MOX	0.271243	0.207539	PPNDH	0.163686	4.18e-06	SSALx	0.149771	0.147228	SSALx	0.200218	0.168435	F6PA	-5.03e-07	0	F6PA	-3.5e-08	0	TRPS2	0.00451674	6.76e-05	imp_to_gmp	0.146731
F6PA	-1.87e-06	0	SSALx	0.16638	0.0157379	H2Otpp	-36.4792	2.90788	SSALx	0.312638	0.0678618	SSALx	1.78e-06	0	H2Otpp	-38.7218	0.361782	F6PA	9.93e-09	0	F6PA	-4.9e-08	1.95e-10	ACALD	0.58568	0.159931	ADK4	-0.156957	0.0404319	ACALD	0.24588	0.0469039	F6PA	-3.97e-07	0	F6PA	-2.4e-08	0	H2Otpp	-33.6207	1.02895	H2Otpp	-40.444	0.546245	SSALx	0.0794397	0.00417018	NTPTP1	0.00195051
H2Otpp	-35.1024	0.267349	F6PA	1.48e-08	0	imp_to_gmp	0.476636	0.196914	F6PA	-6.56e-08	0	F6PA	-6.79e-08	0	imp_to_gmp	0.165116	5.21e-06	H2Otpp	-34.0078	0.247739	H2Otpp	-36.9522	0.455713	MOX	0.271116	0.271395	POX	0.104535	3.50078	MOX	-0.0640805	0.0125625	H2Otpp	-32.1638	0.920547	H2Otpp	-39.6552	0.443988	imp_to_gmp	0.452649	0.160926	imp_to_gmp	0.425617	0.34184	F6PA	-2.32e-08	0	PPNDH	0.0826639
imp_to_gmp	-0.307356	0.192745	H2Otpp	-32.4986	1.03908	NTPTP1	0.181266	0.0124568	H2Otpp	-41.7064	1.77236	H2Otpp	-32.9783	0.367842	NTPTP1	-8.57e-06	1.98e-10	imp_to_gmp	0.360841	0.0790181	imp_to_gmp	0.177499	0.000186163	ADK4	-0.14706	0.0375976	GLYCLTDy	0.0066216	3.24e-05	ADK4	-0.0737755	0.0061652	imp_to_gmp	0.398433	0.254486	imp_to_gmp	0.288168	0.351441	NTPTP1	0.000797792	7.67e-07	NTPTP1	0.0034974	4.02e-05	H2Otpp	-33.3814	2.42804	ACALD	-0.060821
NTPTP1	0.00431138	2.57e-05	imp_to_gmp	0.312169	0.0259203	PPNDH	0.113583	2.89e-05	imp_to_gmp	-0.87195	0.552658	imp_to_gmp	0.151408	1.11e-05	PPNDH	0.125199	2.84e-06	NTPTP1	0.0038702	2.51e-05	NTPTP1	6.34e-06	1.38e-09	POX	-0.141605	3.28523	FADSYN_3	0.000203013	0	POX	0.799231	1.81606	NTPTP1	0.000558004	3.28e-07	NTPTP1	0.00384652	4.03e-05	PPNDH	0.105696	1.54e-05	PPNDH	0.149889	6.08e-06	imp_to_gmp	0.18731	0.00593383	MOX	-0.0112839
PPNDH	0.121362	1.07e-06	NTPTP1	0.00385942	9.36e-06	ACALD	-0.455211	0.134837	NTPTP1	0.00406758	3.36e-05	NTPTP1	9.36e-07	0	ACALD	1.39237	0.00391651	PPNDH	0.119689	1.99e-07	PPNDH	0.124182	2.14e-06	GLYCLTDy	-0.0104183	0.0431176	ALAALAr	-1.36533	6.80977	GLYCLTDy	0.131508	0.0231288	PPNDH	0.098868	6.12e-06	PPNDH	0.138794	7.12e-06	ACALD	0.146269	0.117554	ACALD	-0.421605	0.487317	NTPTP1	-1.22e-05	3.7e-05	ADK4	-0.0087974
ACALD	0.481201	0.105823	PPNDH	0.107068	5.35e-06	MOX	-0.261292	0.0825735	PPNDH	0.127599	5.46e-06	PPNDH	0.114016	4.86e-06	MOX	0.00193489	7.83e-07	ACALD	-0.462391	0.0857088	ACALD	1.10429	0.0177146	FADSYN_3	0.000195431	0	PPND	0.122186	3.04e-07	FADSYN_3	0.000202765	0	ACALD	0.148489	0.0814686	ACALD	-0.0390786	0.00172971	MOX	-0.0712768	0.0255268	MOX	-0.123444	0.0529128	PPNDH	0.087429	6.43e-09	POX	0.42574
MOX	0.244553	0.154152	ACALD	-0.357714	0.072693	ADK4	0.194017	0.0562981	ACALD	0.192957	0.0297343	ACALD	0.33418	0.00939392	ADK4	1.28e-06	0	MOX	0.178211	0.0588368	MOX	0.000259872	6.31e-05	ALAALAr	-1.24694	6.18665	PGI	12.2262	0.209169	ALAALAr	0.224907	0.0339572	MOX	0.259149	0.197374	MOX	0.133503	0.195383	ADK4	0.0135654	0.0316459	ADK4	-0.0805612	0.0286689	ACALD	-2.54806	0.171773	GLYCLTDy	0.0392639
ADK4	-0.0531146	0.0159857	MOX	-0.0326161	0.005692	POX	-1.14898	1.10207	MOX	0.259212	0.0659728	MOX	0.00108897	6.19e-06	POX	0.0262182	0.000651905	ADK4	-0.0469487	0.00881775	ADK4	-1.85e-06	1.72e-10	PPND	0.117623	4.01e-07	DM_MTHTHF	0.0978301	0.0074096	PPND	0.122037	2.32e-06	ADK4	-0.119314	0.0692489	ADK4	-0.323242	0.051384	POX	-0.483522	5.71473	POX	-0.937879	1.15727	MOX	-0.0173515	0.00145915	FADSYN_3	0.000102399
POX	-0.642426	0.327464	ADK4	-0.055326	0.00263008	GLYCLTDy	-0.19678	0.0468772	ADK4	-0.128371	0.0117617	ADK4	-3.9e-07	0	GLYCLTDy	8.44e-08	0	POX	-0.707169	0.413705	POX	2.78083	0.624352	PGI	11.1412	0.105847	IMPSYN_1	0.396088	3.2e-06	PGI	11.7951	0.131424	POX	0.626796	5.3616	POX	-0.175131	0.752058	GLYCLTDy	0.0017201	0.0255398	GLYCLTDy	0.0835347	0.0452002	ADK4	-0.0288345	0.000657773	ALAALAr	0.489589
GLYCLTDy	0.355592	0.119987	POX	1.14711	2.33172	FADSYN_3	0.000140701	0	POX	0.125352	0.843669	POX	1.06452	0.349191	FADSYN_3	0.00015509	0	GLYCLTDy	0.415493	0.047052	GLYCLTDy	0.000913339	2.87e-07	DM_MTHTHF	0.0544133	0.00255508	EX_glyc_e	-6.94e-08	0	DM_MTHTHF	0.0945215	0.00479342	GLYCLTDy	-0.00149294	0.052599	GLYCLTDy	-0.000410948	1.03e-06	FADSYN_3	0.00013093	0	FADSYN_3	0.000185674	0	POX	0.501523	0.110526	PPND	0.0616307
FADSYN_3	0.000150336	0	GLYCLTDy	-0.0119735	0.00394588	ALAALAr	-1.33885	7.83995	GLYCLTDy	0.000669565	1.52e-06	GLYCLTDy	1.73e-06	0	ALAALAr	0.0169558	5.53e-08	FADSYN_3	0.000148264	0	FADSYN_3	0.00015383	0	IMPSYN_1	0.381297	4.21e-06	GLYCLTtex	-5.48e-07	0	IMPSYN_1	0.395606	2.44e-05	FADSYN_3	0.000122472	0	FADSYN_3	0.000171931	0	ALAALAr	-1.84398	9.09647	ALAALAr	-1.93497	2.51581	GLYCLTDy	-0.00427338	0.000742857	PGI	8.08903
ALAALAr	0.568118	4.32898	FADSYN_3	0.00013263	0	PPND	0.0846826	1.61e-05	FADSYN_3	0.000158062	0	FADSYN_3	0.000141236	0	PPND	0.0933434	1.58e-06	ALAALAr	-1.02768	2.73634	ALAALAr	0.0186171	8.49e-07	EX_glyc_e	-1.55e-07	1.18e-10	THRAi	0.122728	0.261029	EX_glyc_e	8.93e-08	0	ALAALAr	-0.632107	11.0973	ALAALAr	-0.467556	1.7553	PPND	0.0788023	8.58e-06	PPND	0.111751	3.38e-06	FADSYN_3	0.000108302	0	DM_MTHTHF	0.0439625
PPND	0.0904822	5.95e-07	ALAALAr	1.53925	5.18641	PGI	0.100308	0.0677451	ALAALAr	1.83383	11.0677	ALAALAr	0.131137	0.00214079	PGI	-0.107273	0.00349669	PPND	0.0892352	1.11e-07	PPND	0.0925848	1.19e-06	GLYCLTtex	5.41e-07	0	TPI	6.97572	0.444878	GLYCLTtex	-3.9e-08	0	PPND	0.0737118	3.4e-06	PPND	0.103479	3.96e-06	PGI	12.9149	0.677979	PGI	7.25141	0.0962465	ALAALAr	0.895563	0.725857	IMPSYN_1	0.199787
PGI	-0.122059	0.0142732	PPND	0.0798253	2.97e-06	DM_MTHTHF	-0.00837339	0.0143665	PPND	0.0951323	3.04e-06	PPND	0.0850053	2.7e-06	DM_MTHTHF	0.000955493	1.14e-09	PGI	-0.0290669	0.00176178	PGI	-0.217092	0.00019328	THRAi	0.454566	0.139846	CITL	0.192925	0.0486318	THRAi	0.650187	0.0216335	PGI	10.9085	0.160255	PGI	7.23258	0.04856	DM_MTHTHF	3.799	0.332289	DM_MTHTHF	0.0178165	0.000285682	PPND	0.0651834	3.57e-09	EX_glyc_e	-1.32e-07
DM_MTHTHF	0.00929251	9.44e-05	PGI	0.0793219	0.00963725	IMPSYN_1	0.274514	0.000168906	PGI	0.0709666	0.00267537	PGI	0.0541055	0.00197569	IMPSYN_1	0.302589	1.66e-05	DM_MTHTHF	0.0168611	0.000320392	DM_MTHTHF	0.00137001	1.96e-07	CITL	0.0992317	0.042427	FORtppi	0.949884	0.158617	TPI	10.9911	0.382674	DM_MTHTHF	3.97289	0.186869	DM_MTHTHF	0.68401	0.0588179	IMPSYN_1	0.255452	9.01e-05	IMPSYN_1	0.36226	3.55e-05	PGI	7.95765	0.156353	GLYCLTtex	-2.07e-06
IMPSYN_1	0.293314	6.26e-06	DM_MTHTHF	0.0367265	0.000971804	EX_glyc_e	-0.269195	0.0444725	DM_MTHTHF	0.0554984	0.00212889	DM_MTHTHF	0.00821491	1.7e-05	EX_glyc_e	2.15e-07	2.4e-10	IMPSYN_1	0.289272	1.16e-06	IMPSYN_1	0.30013	1.25e-05	FORtppi	0.321244	0.169811	INSK	0.403049	0.22882	CITL	0.133734	0.0271601	IMPSYN_1	0.23895	3.57e-05	IMPSYN_1	0.335446	4.16e-05	EX_glyc_e	-2.57e-06	7.26e-10	EX_glyc_e	3.54e-07	0	DM_MTHTHF	0.0198308	0.000329351	THRAi	0.010046
EX_glyc_e	-7.12e-06	2e-10	IMPSYN_1	0.258768	3.12e-05	GLYCLTtex	0.263965	0.0468884	IMPSYN_1	0.308388	3.19e-05	IMPSYN_1	0.27556	2.84e-05	GLYCLTtex	1.41e-06	0	EX_glyc_e	-2.82e-07	0	EX_glyc_e	-7.23e-06	8.58e-10	INSK	0.389133	0.209472	NTD10	0.0387526	0.00124035	FORtppi	0.139914	0.0300316	EX_glyc_e	-7.94e-07	2.29e-10	EX_glyc_e	-2.13e-09	0	GLYCLTtex	-2.06e-06	0	GLYCLTtex	2.35e-07	0	IMPSYN_1	0.211303	3.76e-08	TPI	-0.34019
GLYCLTtex	-2.24e-06	0	EX_glyc_e	-5.98e-08	0	THRAi	-0.1905	0.0254476	EX_glyc_e	2.85e-09	0	EX_glyc_e	1.04e-07	0	THRAi	1.39237	0.00391646	GLYCLTtex	-2.41e-07	0	GLYCLTtex	-2.52e-06	2.69e-10	PFK	12.2093	0.689518	MOLYBDOPTERIN_2	6.37e-06	0	INSK	0.031069	0.0852575	GLYCLTtex	-5.14e-07	0	GLYCLTtex	-1.01e-07	0	THRAi	0.306319	0.0791724	THRAi	0.0511153	0.0147498	EX_glyc_e	-1.29e-08	0	CITL	0.0736519
THRAi	0.441125	0.101176	GLYCLTtex	4.73e-08	0	TPI	-0.693014	1.44577	GLYCLTtex	-1.19e-08	0	GLYCLTtex	1.54e-08	0	TPI	4.1432	0.0205143	THRAi	-0.0206164	0.00397769	THRAi	1.10433	0.0177138	NTD10	0.0143982	0.00422299	ICL	0.100483	0.00555821	NTD10	0.0309991	0.00315531	THRAi	0.0476682	0.0145157	THRAi	0.0130231	0.00123097	TPI	9.19058	1.27085	TPI	7.77786	0.449591	GLYCLTtex	-3.99e-08	0	FORtppi	0.0390853
TPI	3.41478	0.312315	THRAi	-0.134513	0.064215	CITL	-0.235842	0.163041	THRAi	0.500271	0.178018	THRAi	0.334184	0.0093939	CITL	0.940959	0.308939	TPI	4.12311	0.220317	TPI	3.92679	0.026542	MOLYBDOPTERIN_2	6.13e-06	0	NTD7	0.0421653	0.00125471	MOLYBDOPTERIN_2	6.36e-06	0	TPI	7.06171	0.494956	TPI	7.34223	0.253375	CITL	0.475392	0.56369	CITL	0.525054	0.256164	THRAi	-0.00503274	0.000988006	INSK	0.111782
CITL	0.204128	0.107421	TPI	2.39607	0.94575	FORtppi	0.645503	0.101215	TPI	3.65694	0.463298	TPI	3.97821	0.00709235	FORtppi	-2.3e-06	0	CITL	0.0723558	0.00637834	CITL	0.375759	0.181374	ICL	0.0321728	0.00280849	ZN2tpp	0.00029496	0	ICL	0.0292875	0.00266165	CITL	0.0761039	0.124086	CITL	0.114473	0.0210552	FORtppi	0.580646	0.098703	FORtppi	0.703548	0.246139	TPI	-0.603339	0.0743806	PFK	8.14126
FORtppi	0.146831	0.0916177	CITL	0.159828	0.0524411	INSK	0.207549	0.162605	CITL	0.457335	0.207806	CITL	0.385807	0.0872919	INSK	-3.27e-06	0	FORtppi	0.191026	0.0566769	FORtppi	1.59e-05	1.38e-10	NTD7	0.41917	0.267692	CYTK2	0.224234	0.170291	NTD7	0.286862	0.0279336	FORtppi	0.374324	0.198047	FORtppi	0.484154	0.176139	INSK	1.27726	2.35151	INSK	-0.127191	2.66453	CITL	0.0459277	0.00236158	NTD10	0.00546184
INSK	0.350284	0.0988844	FORtppi	0.112737	0.0129432	PFK	0.441685	0.265977	FORtppi	0.44872	0.0522931	FORtppi	1.82e-06	0	PFK	-1.84e-06	0	INSK	0.110142	0.0157358	INSK	1.03e-05	1.17e-09	ZN2tpp	0.000283945	0	PPS	0.630464	0.326566	ZN2tpp	0.0002946	0	INSK	0.442253	0.271261	INSK	0.766665	0.295063	PFK	0.719127	1.80838	PFK	7.58811	2.67467	FORtppi	0.119874	0.00305779	MOLYBDOPTERIN_2	3.21e-06
PFK	0.948264	0.641025	INSK	0.0283148	0.00075197	NTD10	-0.128893	0.0172432	INSK	0.0765361	0.00703372	INSK	2e-06	0	NTD10	1.27e-06	0	PFK	0.742695	0.0471742	PFK	2.21e-05	1.63e-10	CYTK2	-0.0521352	0.0481639	MEOHtex	-1.82e-06	0	CYTK2	-0.00362334	0.00774506	PFK	11.5407	6.47957	PFK	8.19604	0.593978	NTD10	0.0781879	0.047825	NTD10	0.0307417	0.00540746	INSK	0.101374	0.00393984	ICL	1.17391
NTD10	-0.00806518	0.000442556	PFK	0.187242	0.0193488	MOLYBDOPTERIN_2	4.42e-06	0	PFK	0.681197	0.0767136	PFK	1.65e-06	0	MOLYBDOPTERIN_2	4.87e-06	0	NTD10	-0.00206264	9.17e-05	NTD10	-2.2e-06	1.71e-10	PPS	0.996892	1.90405	FESR	0.00673521	1.21e-09	PPS	0.172916	0.0427255	NTD10	0.417626	0.251778	NTD10	-0.0109347	0.027747	MOLYBDOPTERIN_2	4.11e-06	0	MOLYBDOPTERIN_2	5.83e-06	0	PFK	13.3732	4.81279	NTD7	0.0391533
MOLYBDOPTERIN_2	4.72e-06	0	NTD10	-0.00800185	0.00310873	ICL	2.04365	0.181207	NTD10	-0.0148	0.00053125	NTD10	2.56e-07	0	ICL	3.66383	0.0502533	MOLYBDOPTERIN_2	4.65e-06	0	MOLYBDOPTERIN_2	4.83e-06	0	MEOHtex	-1.75e-06	0	D_DASH_LACtex	-6.99e-07	0	MEOHtex	-1.82e-06	0	MOLYBDOPTERIN_2	3.84e-06	0	MOLYBDOPTERIN_2	5.4e-06	0	ICL	0.104842	0.00951062	ICL	1.03672	0.103861	NTD10	-0.00479612	0.00107822	ZN2tpp	0.000148778
ICL	2.84179	0.0658723	MOLYBDOPTERIN_2	4.16e-06	0	NTD7	0.264134	0.169479	MOLYBDOPTERIN_2	4.96e-06	0	MOLYBDOPTERIN_2	4.43e-06	0	NTD7	-1.79e-06	0	ICL	0.000373694	2.23e-07	ICL	3.23596	0.0728916	FESR	0.00649488	2.07e-09	AHCYSNS	0.0978301	0.0074096	FESR	0.00659529	3.25e-08	ICL	0.0916121	0.0141734	ICL	0.24063	0.0353406	NTD7	0.417277	0.157236	NTD7	0.524063	0.290032	MOLYBDOPTERIN_2	3.4e-06	0	CYTK2	-0.00286586
NTD7	0.138485	0.0887165	ICL	2.05733	0.0692159	ZN2tpp	0.000204425	0	ICL	2.68815	0.174277	ICL	2.23609	0.0262134	ZN2tpp	0.000225333	0	NTD7	0.0462111	0.0022631	NTD7	0.0191207	9.88e-05	D_DASH_LACtex	-2.51e-07	0	PDE1	0.145946	0.166741	D_DASH_LACtex	-1.24e-07	0	NTD7	0.301899	0.218403	NTD7	0.187596	0.0408684	ZN2tpp	0.00019023	0	ZN2tpp	0.000269769	0	ICL	0.849629	0.110892	PPS	1.41546
ZN2tpp	0.000218426	0	NTD7	0.103749	0.0154281	CYTK2	-0.494085	0.042655	NTD7	0.202331	0.0639904	NTD7	1.7e-06	0	CYTK2	1.75e-06	1.2e-10	ZN2tpp	0.000215416	0	ZN2tpp	0.000223501	0	AHCYSNS	0.0544133	0.00255508	ATHRDHr	0	0	AHCYSNS	0.0945215	0.00479342	ZN2tpp	0.000177942	0	ZN2tpp	0.000249801	0	CYTK2	-0.0593007	0.0106745	CYTK2	-0.0859675	0.0218861	NTD7	0.0914665	0.00447387	NADH16pp	30.8559
CYTK2	0.155488	0.0905965	ZN2tpp	0.0001927	0	PPS	0.256807	0.210782	ZN2tpp	0.000229651	0	ZN2tpp	0.000205204	0	PPS	-2.16e-06	1.36e-10	CYTK2	-0.0630407	0.00760695	CYTK2	-0.00863566	3.26e-06	PDE1	0.202254	0.185681	FORtex	-7.3e-07	0	PDE1	0.0544979	0.0231815	CYTK2	-0.0717305	0.0416698	CYTK2	-0.0178564	0.0684762	PPS	0.388747	0.162037	PPS	0.347502	0.287457	ZN2tpp	0.000157354	0	MEOHtex	-9.18e-07
PPS	0.254086	0.193289	CYTK2	0.139783	0.0185083	NADH16pp	27.6515	10.085	CYTK2	0.0574087	0.0308774	CYTK2	-6.51e-07	0	NADH16pp	28.3	1.23478	PPS	1.08564	1.00924	PPS	0.196767	0.0146865	ATHRDHr	0	0	ADPT	-0.00307724	0.00403804	ATHRDHr	0	0	PPS	3.15208	8.45196	PPS	0.364021	0.293072	NADH16pp	30.6889	8.25117	NADH16pp	30.0886	7.13368	CYTK2	-0.0104809	0.000776919	FESR	0.00322445
NADH16pp	25.6326	3.59566	PPS	0.188949	0.0338363	MEOHtex	-1.26e-06	0	PPS	0.379129	0.21412	PPS	0.596492	0.105342	MEOHtex	-1.39e-06	0	NADH16pp	26.1953	2.24226	NADH16pp	28.9505	0.573314	FORtex	6.63e-07	1.15e-10	GLYCPHOSPHOLIPID_5	0.00601664	7.37e-10	FORtex	-4.43e-08	0	NADH16pp	28.7139	7.02058	NADH16pp	29.1603	4.51366	MEOHtex	-1.17e-06	0	MEOHtex	-1.67e-06	0	PPS	0.124676	0.0260648	D_DASH_LACtex	-3.56253
MEOHtex	-1.35e-06	0	NADH16pp	25.3958	4.23662	FESR	0.166844	0.0191282	NADH16pp	33.5994	7.77056	NADH16pp	23.98	1.67805	FESR	0.00514774	5.81e-09	MEOHtex	-1.33e-06	0	MEOHtex	-1.38e-06	0	ADPT	0.0288946	0.00146083	EX_lac_DASH_D_e	6.99e-07	0	ADPT	0.0462523	0.0036748	MEOHtex	-1.1e-06	0	MEOHtex	-1.54e-06	0	FESR	0.000302161	6.77e-08	FESR	0.00590904	3.21e-06	NADH16pp	31.3876	6.3355	AHCYSNS	0.0439625
FESR	0.00497297	2.71e-09	MEOHtex	-1.19e-06	0	D_DASH_LACtex	-0.0536101	0.0198647	MEOHtex	-1.42e-06	0	MEOHtex	-1.27e-06	0	D_DASH_LACtex	1.39e-06	0	FESR	0.00489538	1.61e-09	FESR	0.00348915	7.16e-08	GLYCPHOSPHOLIPID_5	0.00579196	9.72e-10	MDH2	-0.221037	0.878644	GLYCPHOSPHOLIPID_5	0.0060093	5.63e-09	FESR	0.00023159	4.74e-08	FESR	0.00489704	1.57e-06	D_DASH_LACtex	-3.09949	0.125366	D_DASH_LACtex	3.23e-08	0	MEOHtex	-9.71e-07	0	PDE1	0.0372359
D_DASH_LACtex	-5.17e-06	0	FESR	0.00432113	1.57e-08	AHCYSNS	-0.00837339	0.0143665	FESR	0.00520113	1.17e-08	FESR	3.4e-06	0	AHCYSNS	0.000955493	1.14e-09	D_DASH_LACtex	-4.9e-07	0	D_DASH_LACtex	-4.98e-06	2.63e-10	EX_lac_DASH_D_e	2.51e-07	0	ASAD	-1.45275	0.0661031	EX_lac_DASH_D_e	1.24e-07	0	D_DASH_LACtex	-1.81571	0.054715	D_DASH_LACtex	-5.77e-08	0	AHCYSNS	3.799	0.332289	AHCYSNS	0.0178165	0.000285682	FESR	0.0036034	0	ATHRDHr	0
AHCYSNS	0.00929251	9.44e-05	D_DASH_LACtex	1.24e-08	0	PDE1	0.632718	0.233866	D_DASH_LACtex	-5e-08	0	D_DASH_LACtex	-1.64e-07	0	PDE1	-3.55e-07	0	AHCYSNS	0.0168611	0.000320392	AHCYSNS	0.00137001	1.96e-07	MDH2	-0.886365	0.920949	GHMT2r	1.16408	0.0611565	MDH2	0.214854	0.297275	AHCYSNS	3.97289	0.186869	AHCYSNS	0.68401	0.0588179	PDE1	0.272284	0.133339	PDE1	0.185244	0.151503	D_DASH_LACtex	-2.08498	0.0248364	GLCptspp	4.97816
PDE1	0.0156992	0.071647	AHCYSNS	0.0367265	0.000971804	ATHRDHr	-5.05e-10	0	AHCYSNS	0.0554984	0.00212889	AHCYSNS	0.00821491	1.7e-05	ATHRDHr	0	0	PDE1	0.2133	0.053941	PDE1	1.09e-05	3.19e-10	ASAD	-1.4088	0.0552286	KAS15	0.285114	1.66e-06	ASAD	-1.61162	0.00976992	PDE1	0.240756	0.193897	PDE1	0.0726162	0.137115	ATHRDHr	0	0	ATHRDHr	0	0	AHCYSNS	0.0198308	0.000329351	FORtex	-4.66e-06
ATHRDHr	0	0	PDE1	0.20805	0.0169507	GLCptspp	0.324959	0.670366	PDE1	0.287499	0.0560834	PDE1	1.29e-06	0	GLCptspp	8.25693	0.0110071	ATHRDHr	0	0	ATHRDHr	0	0	GHMT2r	0.706941	0.0138634	SO4tex	0.229398	1.07e-06	GHMT2r	0.629858	0.00201739	ATHRDHr	0	0	ATHRDHr	0	0	GLCptspp	6.58511	15.0819	GLCptspp	5.3558	6.42848	PDE1	0.0527626	0.00403514	ENO	4.5163
GLCptspp	7.48239	0.0219162	ATHRDHr	0	0	FORtex	0.197182	0.0303501	ATHRDHr	0	0	ATHRDHr	0	0	FORtex	2.59e-06	0	GLCptspp	7.1013	0.194491	GLCptspp	8.23207	0.0166727	KAS15	0.274467	2.18e-06	MDDCP2pp	0.000612679	0	KAS15	0.284767	1.26e-05	GLCptspp	2.82308	4.83331	GLCptspp	4.31669	5.86061	FORtex	-3.7e-06	0	FORtex	4.05e-07	0	ATHRDHr	0	0	ADPT	0.0306899
FORtex	-4.42e-06	0	GLCptspp	6.98672	0.505767	ENO	0.91695	0.370555	GLCptspp	9.09903	0.144664	GLCptspp	7.1904	0.0150244	ENO	10.6603	0.0614015	FORtex	-3.32e-07	0	FORtex	-3.26e-06	2.01e-10	SO4tex	0.220831	1.41e-06	NAt3_1p5pp	-0.2274	0.0152058	SO4tex	0.229118	8.18e-06	FORtex	-8.93e-08	0	FORtex	2.15e-08	0	ENO	19.2909	2.05229	ENO	14.7732	0.524901	GLCptspp	3.3845	0.295062	GLYCPHOSPHOLIPID_5	0.00303479
ENO	8.85003	0.527533	FORtex	-3.3e-09	0	ADPT	-0.151203	0.0392973	FORtex	1.87e-08	0	FORtex	-1.87e-07	0	ADPT	0.00181229	4.44e-06	ENO	9.25696	0.289583	ENO	9.84036	0.102257	MDDCP2pp	0.0005898	0	PItex	0.844046	1.45e-05	MDDCP2pp	0.000611932	0	ENO	15.9383	1.17113	ENO	14.2049	0.966942	ADPT	2.09113	2.55659	ADPT	0.0280291	0.00053016	FORtex	-1.48e-07	0	EX_lac_DASH_D_e	3.56253
ADPT	0.00950831	0.000105351	ENO	7.37077	0.611244	GLYCPHOSPHOLIPID_5	0.0041699	3.9e-08	ENO	10.3924	0.640605	ENO	8.73539	0.182631	GLYCPHOSPHOLIPID_5	0.00459637	3.82e-09	ADPT	0.00485794	6.45e-05	ADPT	0.00538507	0.000117742	NAt3_1p5pp	-0.232538	0.0163296	CYTD	0.0171619	0.000477704	NAt3_1p5pp	-0.0762699	0.00213953	ADPT	1.75519	2.01188	ADPT	0.0801194	0.0149755	GLYCPHOSPHOLIPID_5	0.00388034	2.08e-08	GLYCPHOSPHOLIPID_5	0.00550278	8.19e-09	ENO	4.67321	0.17889	MDH2	0.218543
GLYCPHOSPHOLIPID_5	0.00445548	1.44e-09	ADPT	0.0078546	0.000410357	EX_lac_DASH_D_e	0.0536101	0.0198647	ADPT	0.00941167	0.000155866	ADPT	0.0128298	1.78e-05	EX_lac_DASH_D_e	-1.39e-06	0	GLYCPHOSPHOLIPID_5	0.00439408	2.68e-10	GLYCPHOSPHOLIPID_5	0.00455901	2.88e-09	PItex	0.812527	1.91e-05	GUAPRT	0.0311957	0.00136545	PItex	0.843017	0.000110801	GLYCPHOSPHOLIPID_5	0.00362968	8.24e-09	GLYCPHOSPHOLIPID_5	0.00509548	9.6e-09	EX_lac_DASH_D_e	3.09949	0.125366	EX_lac_DASH_D_e	-3.23e-08	0	ADPT	0.0176855	0.000644354	ASAD	-0.518611
EX_lac_DASH_D_e	5.17e-06	0	GLYCPHOSPHOLIPID_5	0.00393072	7.21e-09	MDH2	0.59731	2.43436	GLYCPHOSPHOLIPID_5	0.00468446	7.36e-09	GLYCPHOSPHOLIPID_5	0.00418579	6.56e-09	MDH2	6.00282	0.492787	EX_lac_DASH_D_e	4.9e-07	0	EX_lac_DASH_D_e	4.98e-06	2.63e-10	CYTD	-0.0341027	0.04439	MDDCP4pp	-0.000124964	1.13e-07	CYTD	0.0152877	0.000446183	EX_lac_DASH_D_e	1.81571	0.054715	EX_lac_DASH_D_e	5.77e-08	0	MDH2	-0.254131	0.849631	MDH2	-1.42393	3.95199	GLYCPHOSPHOLIPID_5	0.00320973	0	GHMT2r	3.38572
MDH2	-0.237159	0.759975	EX_lac_DASH_D_e	-1.24e-08	0	ASAD	-0.631145	0.074608	EX_lac_DASH_D_e	5e-08	0	EX_lac_DASH_D_e	1.64e-07	0	ASAD	-2.11993	0.0043825	MDH2	0.229599	0.734638	MDH2	0.248878	0.0774429	GUAPRT	-0.000583852	0.00610044	VPAMTr	-0.513204	0.167262	GUAPRT	-0.00477115	0.00823516	MDH2	-0.488754	0.607009	MDH2	0.65485	2.10549	ASAD	-0.794928	0.0302213	ASAD	-0.966424	0.0211183	EX_lac_DASH_D_e	2.08498	0.0248364	KAS15	0.143812
ASAD	-1.1768	0.0575925	MDH2	0.483541	3.72303	GHMT2r	0.898516	0.0449579	MDH2	1.39698	0.987605	MDH2	2.95168	2.30153	GHMT2r	0.0597418	0.000890028	ASAD	-0.679946	0.00562516	ASAD	-2.09391	0.015632	MDDCP4pp	0.00470179	1.37e-09	GART	-0.0779345	0.0407344	MDDCP4pp	0.000123869	1.29e-09	ASAD	-0.572795	0.00269527	ASAD	-0.835888	0.00200336	GHMT2r	0.532819	0.00840924	GHMT2r	1.0476	0.0342949	MDH2	0.0668427	0.0336133	SO4tex	0.115708
GHMT2r	0.5771	0.0140539	ASAD	-0.573578	0.0724028	KAS15	0.197602	8.75e-05	ASAD	-1.54183	0.121957	ASAD	-0.996757	0.00968973	KAS15	0.217811	8.59e-06	GHMT2r	0.729641	0.00140089	GHMT2r	0.0629783	0.00379618	VPAMTr	-0.693548	0.107247	SADT2	0.225642	1.04e-06	VPAMTr	-0.478662	0.00713848	GHMT2r	0.606547	0.00136423	GHMT2r	0.857983	0.00164413	KAS15	0.18388	4.67e-05	KAS15	0.260764	1.84e-05	ASAD	-0.511099	0.00113663	MDDCP2pp	0.000309035
KAS15	0.211135	3.24e-06	GHMT2r	1.26397	0.153144	SO4tex	0.158987	5.67e-05	GHMT2r	0.558248	0.009222	GHMT2r	0.521537	0.00245427	SO4tex	0.175247	5.56e-06	KAS15	0.208225	6.02e-07	KAS15	0.216041	6.48e-06	GART	-0.0588161	0.0293539	DM_4CRSOL	0.000203013	0	GART	-0.00843808	0.00209738	KAS15	0.172002	1.85e-05	KAS15	0.241463	2.16e-05	SO4tex	0.147947	3.02e-05	SO4tex	0.209806	1.19e-05	GHMT2r	2.2305	0.199818	NAt3_1p5pp	0.0286832
SO4tex	0.169875	2.1e-06	KAS15	0.186267	1.62e-05	MDDCP2pp	0.000424624	4.04e-10	KAS15	0.221985	1.65e-05	KAS15	0.198355	1.47e-05	MDDCP2pp	0.000468052	0	SO4tex	0.167534	3.9e-07	SO4tex	0.173823	4.19e-06	SADT2	0.217216	1.37e-06	EX_etoh_e	4.22e-08	0	SADT2	0.225367	7.92e-06	SO4tex	0.13839	1.2e-05	SO4tex	0.194276	1.4e-05	MDDCP2pp	0.000395139	2.16e-10	MDDCP2pp	0.000560353	0	KAS15	0.152101	1.95e-08	PItex	0.425736
MDDCP2pp	0.000453705	0	SO4tex	0.149867	1.05e-05	NAt3_1p5pp	-0.0468571	0.0315443	SO4tex	0.178605	1.07e-05	SO4tex	0.159593	9.53e-06	NAt3_1p5pp	2.51e-07	2.69e-10	MDDCP2pp	0.000447453	0	MDDCP2pp	0.000464248	0	DM_4CRSOL	0.000195431	0	glu_DASH_L_to_glu5sa	0.641439	0.246485	DM_4CRSOL	0.000202765	0	MDDCP2pp	0.000369613	0	MDDCP2pp	0.000518876	0	NAt3_1p5pp	0.451428	0.125584	NAt3_1p5pp	0.771242	0.259162	SO4tex	0.122378	1.26e-08	CYTD	0.00519216
NAt3_1p5pp	0.196866	0.0849829	MDDCP2pp	0.000400268	0	PItex	0.584976	0.000766998	MDDCP2pp	0.000477022	0	MDDCP2pp	0.000426243	0	PItex	0.644803	7.52e-05	NAt3_1p5pp	0.142079	0.0428189	NAt3_1p5pp	1.37e-05	1.03e-09	EX_etoh_e	1.52e-07	0	THFAT	1.0313	0.276729	EX_etoh_e	2.22e-07	0	NAt3_1p5pp	0.166559	0.102936	NAt3_1p5pp	-0.225997	0.0156874	PItex	0.544356	0.00040928	PItex	0.771959	0.000161214	MDDCP2pp	0.000326849	0	GUAPRT	0.021742
PItex	0.625039	2.84e-05	NAt3_1p5pp	-0.0555527	0.00102379	CYTD	0.0757848	0.0592607	NAt3_1p5pp	0.126372	0.0292689	NAt3_1p5pp	1.95e-06	0	CYTD	3.47e-07	0	PItex	0.616425	5.27e-06	PItex	0.639563	5.68e-05	glu_DASH_L_to_glu5sa	0.599936	0.249716	UMPSYN_aerobic	0.291613	1.73e-06	glu_DASH_L_to_glu5sa	0.319927	0.0474347	PItex	0.509191	0.000162257	PItex	0.714821	0.000188921	CYTD	0.00672122	0.000302854	CYTD	0.00959161	0.000400249	NAt3_1p5pp	-0.00445489	0.000907577	MDDCP4pp	0.000149877
CYTD	-0.022494	0.0265722	PItex	0.551422	0.000141845	GUAPRT	0.165177	0.0164566	PItex	0.657161	0.000144863	PItex	0.587205	0.000129021	GUAPRT	0.00167272	2.98e-06	CYTD	0.00993507	0.000136014	CYTD	1.28e-05	3.42e-10	THFAT	0.944652	0.328672	NTD11	0.266698	0.211652	THFAT	0.612525	0.219115	CYTD	0.000537021	0.00237775	CYTD	0.0151978	0.000885192	GUAPRT	0.296426	0.262863	GUAPRT	-0.00190729	0.00609411	PItex	0.450278	1.71e-07	GART	0.0414282
GUAPRT	-0.00712197	0.000516924	CYTD	-0.013863	0.019648	MDDCP4pp	-0.0166736	0.000473781	CYTD	0.016263	0.0132142	CYTD	1.95e-06	0	MDDCP4pp	0.00371789	3.29e-09	GUAPRT	-0.00329047	7.25e-05	GUAPRT	0.00463784	0.000282985	UMPSYN_aerobic	0.280724	2.28e-06	XPPT	0.0387526	0.00124035	UMPSYN_aerobic	0.291258	1.32e-05	GUAPRT	0.314985	0.382173	GUAPRT	-0.00532643	0.0214779	MDDCP4pp	0.000415344	2.78e-08	MDDCP4pp	0.00437024	9.22e-09	CYTD	0.0034708	0.000129399	SADT2	0.113814
MDDCP4pp	4.19e-05	6.98e-10	GUAPRT	0.0302236	0.00444646	VPAMTr	-0.276693	0.0756207	GUAPRT	0.00156699	0.00047167	GUAPRT	0.00245126	1.21e-05	VPAMTr	-0.00122729	1.08e-06	MDDCP4pp	7.46e-05	8.26e-09	MDDCP4pp	1.17e-05	1.23e-09	NTD11	0.611783	0.244764	ADD	0.0144265	0.00477338	NTD11	0.28383	0.0523981	MDDCP4pp	0.000292031	1.22e-08	MDDCP4pp	0.0040646	1.37e-08	GART	0.233077	0.0263131	GART	0.160625	0.0217305	GUAPRT	0.114608	0.00140879	DM_4CRSOL	0.000102399
GART	-0.0152322	0.0231161	MDDCP4pp	0.00307181	7.39e-09	GART	0.129642	0.0724953	MDDCP4pp	0.00392356	5.65e-08	MDDCP4pp	0.00413163	1.56e-08	GART	0.00114938	3.78e-07	GART	0.182836	0.00955267	GART	7.23e-06	1.52e-09	XPPT	0.0143982	0.00422299	ALDD2y	-0.167137	0.323429	XPPT	0.0309991	0.00315531	VPAMTr	-0.614879	0.139398	GART	-0.132557	0.0234037	SADT2	0.145524	2.93e-05	SADT2	0.20637	1.15e-05	MDDCP4pp	5.4e-06	0	EX_etoh_e	4.54e-08
SADT2	0.167094	2.03e-06	VPAMTr	-0.111304	0.0110951	SADT2	0.156384	5.48e-05	VPAMTr	-0.316402	0.026704	VPAMTr	-0.347949	0.000165278	SADT2	0.172377	5.38e-06	SADT2	0.164791	3.77e-07	SADT2	0.170977	4.06e-06	ADD	0.0640607	0.00541673	dhap_to_lac_DASH_D	5.40364	0.636817	ADD	0.00936367	0.00382046	GART	0.0340862	0.0208284	SADT2	0.191095	1.35e-05	DM_4CRSOL	0.00013093	0	DM_4CRSOL	0.000185674	0	VPAMTr	-0.25728	0.000881421	glu_DASH_L_to_glu5sa	0.10901
DM_4CRSOL	0.000150336	0	GART	0.051456	0.0100368	DM_4CRSOL	0.000140702	0	GART	0.0783917	0.0113157	GART	0.000890341	3.08e-07	DM_4CRSOL	0.00015509	0	DM_4CRSOL	0.000148264	0	DM_4CRSOL	0.00015383	0	ALDD2y	0.0236259	0.110852	GDPTPDP	0.44895	0.288697	ALDD2y	0.219516	0.0337427	SADT2	0.136124	1.16e-05	DM_4CRSOL	0.000171931	0	EX_etoh_e	5.02e-08	0	EX_etoh_e	1.22e-07	0	GART	0.0355454	0.00385112	THFAT	1.21339
EX_etoh_e	5.11e-08	0	SADT2	0.147414	1.01e-05	EX_etoh_e	0.000425203	1.02e-09	SADT2	0.175681	1.04e-05	SADT2	0.15698	9.22e-06	EX_etoh_e	4.12e-08	0	EX_etoh_e	4.19e-08	0	EX_etoh_e	5.24e-08	0	dhap_to_lac_DASH_D	2.17655	0.435035	CYSS	0.0712501	0.0256337	dhap_to_lac_DASH_D	1.09737	0.269362	DM_4CRSOL	0.000122472	0	EX_etoh_e	4.1e-08	0	glu_DASH_L_to_glu5sa	0.376188	0.124476	glu_DASH_L_to_glu5sa	0.504569	0.22326	SADT2	0.120374	1.22e-08	UMPSYN_aerobic	0.14709
glu_DASH_L_to_glu5sa	0.441267	0.125253	DM_4CRSOL	0.00013263	0	glu_DASH_L_to_glu5sa	0.330071	0.134847	DM_4CRSOL	0.000158062	0	DM_4CRSOL	0.000141236	0	glu_DASH_L_to_glu5sa	0.148837	4.39e-06	glu_DASH_L_to_glu5sa	0.379906	0.0527475	glu_DASH_L_to_glu5sa	0.135779	0.000149166	GDPTPDP	0.586681	0.343946	GLYK	0.283938	0.190454	GDPTPDP	0.133179	0.0284848	EX_etoh_e	5.18e-08	0	glu_DASH_L_to_glu5sa	0.627606	0.216057	THFAT	1.82154	1.70386	THFAT	0.688086	1.45302	DM_4CRSOL	0.000108302	0	NTD11	0.0364616
THFAT	1.3516	1.0115	EX_etoh_e	4.11e-08	0	THFAT	0.294296	1.01102	EX_etoh_e	4.31e-08	0	EX_etoh_e	4.14e-08	0	THFAT	0.708758	0.164528	THFAT	1.05552	0.641287	THFAT	0.33268	0.0358188	CYSS	0.11852	0.0403429	PFK_3	0.749336	0.0138311	CYSS	0.771911	1.00001	glu_DASH_L_to_glu5sa	0.395934	0.200308	THFAT	0.969614	1.63451	UMPSYN_aerobic	0.188072	4.89e-05	UMPSYN_aerobic	0.266708	1.92e-05	EX_etoh_e	4.24e-08	0	XPPT	0.00546184
UMPSYN_aerobic	0.215948	3.39e-06	glu_DASH_L_to_glu5sa	0.285466	0.0179731	UMPSYN_aerobic	0.202106	9.16e-05	glu_DASH_L_to_glu5sa	0.422523	0.0752917	glu_DASH_L_to_glu5sa	0.134266	9.13e-06	UMPSYN_aerobic	0.222776	8.98e-06	UMPSYN_aerobic	0.212971	6.3e-07	UMPSYN_aerobic	0.220966	6.77e-06	GLYK	0.200032	0.165226	METSOXR1	0.129968	0.206847	GLYK	0.181935	0.0321724	THFAT	1.29509	1.14786	UMPSYN_aerobic	0.246967	2.26e-05	NTD11	0.393584	0.165087	NTD11	-0.292247	3.34075	glu_DASH_L_to_glu5sa	0.200276	0.00399527	ADD	0.117815
NTD11	0.278997	0.136771	THFAT	0.22864	0.0775099	NTD11	0.514225	0.178115	THFAT	0.496339	0.165032	THFAT	0.594562	0.0920024	NTD11	-1.48e-07	0	NTD11	0.0415563	0.0169088	NTD11	4.06e-06	1.27e-09	PFK_3	0.216175	0.0325572	NADPHQR3	0.348548	0.256456	PFK_3	0.0803143	0.00838148	UMPSYN_aerobic	0.175923	1.94e-05	NTD11	0.571333	0.260557	XPPT	0.0781879	0.047825	XPPT	0.0307417	0.00540746	THFAT	0.668479	0.120557	ALDD2y	0.0341944
XPPT	-0.00806518	0.000442556	UMPSYN_aerobic	0.190513	1.69e-05	XPPT	-0.128893	0.0172432	UMPSYN_aerobic	0.227046	1.73e-05	UMPSYN_aerobic	0.202876	1.54e-05	XPPT	1.27e-06	0	XPPT	-0.00206264	9.17e-05	XPPT	-2.2e-06	1.71e-10	METSOXR1	0.102606	0.240001	PYRtex	4.86e-07	0	METSOXR1	-0.0590131	0.0112209	NTD11	0.622555	0.256981	XPPT	-0.0109347	0.027747	ADD	0.171095	0.709185	ADD	0.134012	0.0159906	UMPSYN_aerobic	0.155569	2.04e-08	dhap_to_lac_DASH_D	8.34912
ADD	0.0181555	0.000268883	NTD11	0.117052	0.0181811	ADD	-0.145035	0.0567878	NTD11	0.087467	0.0251026	NTD11	2.02e-06	0	ADD	8.96e-06	2.64e-10	ADD	0.0249621	0.000443299	ADD	1.71e-05	8.46e-10	NADPHQR3	0.344159	0.245473	MTHFC	1.72328	0.283779	NADPHQR3	0.134828	0.0292456	XPPT	0.417626	0.251778	ADD	0.0455832	0.071145	ALDD2y	0.148264	0.0981642	ALDD2y	0.377814	0.291642	NTD11	0.0816033	0.00667357	GDPTPDP	0.0228149
ALDD2y	-0.00475737	0.0552923	XPPT	-0.00800185	0.00310873	ALDD2y	0.359023	0.153287	XPPT	-0.0148	0.00053125	XPPT	2.56e-07	0	ALDD2y	2.73e-07	0	ALDD2y	0.298614	0.0756963	ALDD2y	1.35e-05	1.56e-09	PYRtex	-2.52e-07	0	FADSYN_2	0.00081205	0	PYRtex	-6.04e-08	0	ADD	-0.148991	0.373864	ALDD2y	0.13102	0.0491632	dhap_to_lac_DASH_D	1.97161	1.6953	dhap_to_lac_DASH_D	0.165031	0.608895	XPPT	-0.00479612	0.00107822	CYSS	0.129529
dhap_to_lac_DASH_D	-0.012785	0.356183	ADD	0.0334539	0.000660347	dhap_to_lac_DASH_D	5.08326	1.73556	ADD	0.0398529	0.00222335	ADD	1.47e-06	0	dhap_to_lac_DASH_D	-1.32e-06	2.07e-10	dhap_to_lac_DASH_D	0.0170999	0.226931	dhap_to_lac_DASH_D	0.226342	0.013613	FBA	11.678	0.153127	CELLENV_6	0.285114	1.66e-06	MTHFC	0.816209	0.00570493	ALDD2y	0.0419532	0.0830788	dhap_to_lac_DASH_D	0.397397	0.239573	GDPTPDP	0.138355	0.110097	GDPTPDP	0.261519	0.255451	ADD	-0.0211726	0.0010431	GLYK	0.0342286
GDPTPDP	0.100785	0.0980567	ALDD2y	0.104995	0.0191965	GDPTPDP	0.680527	0.227084	ALDD2y	0.172564	0.0578778	ALDD2y	1.67e-06	0	GDPTPDP	1.11e-06	0	GDPTPDP	0.166284	0.0697214	GDPTPDP	9.17e-06	2.65e-10	MTHFC	0.841884	4.87e-06	PGL	2.29026	0.183105	FADSYN_2	0.00081106	1.03e-10	dhap_to_lac_DASH_D	2.82856	0.575837	GDPTPDP	0.360623	0.233326	CYSS	0.041188	0.0130898	CYSS	0.328062	0.0481739	ALDD2y	2.46997	0.179806	PFK_3	0.0226416
CYSS	0.306385	0.0902338	dhap_to_lac_DASH_D	0.314135	1.05099	CYSS	-0.093126	0.0606316	dhap_to_lac_DASH_D	0.528054	0.369961	dhap_to_lac_DASH_D	1.63e-06	0	CYSS	0.173014	5.78e-06	CYSS	0.118943	0.0106665	CYSS	0.18596	0.000206725	FADSYN_2	0.000781726	0	MCOATA	1.98812	8.05e-05	CELLENV_6	0.284767	1.26e-05	GDPTPDP	0.239563	0.270936	CYSS	0.203374	0.0809294	GLYK	0.215224	0.11007	GLYK	0.257991	0.228177	dhap_to_lac_DASH_D	8.33086	0.248459	METSOXR1	-0.00761552
GLYK	0.197855	0.123675	GDPTPDP	0.0891489	0.0164062	GLYK	0.64317	0.155315	GDPTPDP	0.222138	0.0803646	GDPTPDP	8.59e-07	0	GLYK	0.00447154	4.91e-09	GLYK	0.255486	0.0690735	GLYK	0.00482686	1.38e-07	CELLENV_6	0.274467	2.18e-06	NTPP4	0.232255	0.17992	PGL	2.56172	0.12991	CYSS	0.0586089	0.0324113	GLYK	0.237587	0.205218	PFK_3	15.1497	4.4975	PFK_3	-0.0455955	0.0528598	GDPTPDP	0.0536355	0.0052185	NADPHQR3	0.0366203
PFK_3	1.9667	0.196922	CYSS	0.277502	0.0213634	PFK_3	4.14348	0.357152	CYSS	0.285393	0.0396561	CYSS	0.158744	1.23e-05	PFK_3	4.25721	0.0205305	PFK_3	3.60219	0.10119	PFK_3	4.26619	0.0148406	PGL	2.55391	0.0718631	CLtex	0.00450815	4.14e-10	MCOATA	1.98569	0.000614744	GLYK	0.341601	0.249184	PFK_3	0.106444	0.00988614	METSOXR1	-0.0808117	0.039899	METSOXR1	-0.138069	0.0785461	CYSS	0.105528	0.000438238	PYRtex	3.11e-06
METSOXR1	0.0808588	0.132632	GLYK	0.0843769	0.0163638	METSOXR1	-0.405402	0.0256307	GLYK	0.294831	0.0749297	GLYK	0.00412938	7.5e-09	METSOXR1	0.000943742	7.82e-07	METSOXR1	0.0459961	0.0558145	METSOXR1	7.93e-05	6.31e-05	MCOATA	1.91388	0.0001061	MNtex	0.000599023	0	NTPP4	0.120102	0.0215689	PFK_3	0.232625	0.0586513	METSOXR1	-0.218578	0.0709391	NADPHQR3	0.199713	0.106887	NADPHQR3	0.315439	0.207176	GLYK	0.0950933	0.00473601	FBA	8.06155
NADPHQR3	0.593544	0.124091	PFK_3	2.20652	0.497629	NADPHQR3	0.688696	0.167821	PFK_3	3.91251	0.309447	PFK_3	4.08203	0.0072761	NADPHQR3	-7.37e-07	0	NADPHQR3	0.0869248	0.0348448	NADPHQR3	1e-05	4.46e-10	NTPP4	0.415103	0.214253	MTHFR2	0.143718	4.21e-07	CLtex	0.00450266	3.16e-09	METSOXR1	0.12072	0.211245	NADPHQR3	0.214037	0.197433	PYRtex	2.11e-06	0	PYRtex	-9.21e-07	0	PFK_3	0.0512639	0.00054941	MTHFC	6.25218
PYRtex	3.94e-06	0	METSOXR1	-0.0338224	0.00584756	PYRtex	-0.343161	0.0412912	METSOXR1	0.127152	0.0700238	METSOXR1	0.00252908	6.19e-06	PYRtex	1.62e-07	0	PYRtex	1.31e-07	0	PYRtex	-8.9e-07	0	CLtex	0.00433981	5.46e-10	MTAN	0.00613953	7.68e-10	MNtex	0.000598293	0	NADPHQR3	0.257626	0.242077	PYRtex	-1.03e-07	0	FBA	-3.89124	3.83036	FBA	8.12497	0.142471	METSOXR1	-0.014315	0.00152041	FADSYN_2	0.000409598
FBA	1.5458	0.171337	NADPHQR3	0.108807	0.0172813	FBA	0.254266	0.131728	NADPHQR3	0.412252	0.0549595	NADPHQR3	1.27e-06	0	FBA	4.04e-07	0	FBA	0.647012	0.0880481	FBA	7.12e-06	2.1e-10	MNtex	0.000576654	0	COFACTOR_6	0.00086212	0	MTHFR2	0.143543	3.21e-06	PYRtex	-4.02e-08	0	FBA	7.75956	0.0562375	MTHFC	0.533523	0.000995072	MTHFC	1.17972	0.100258	NADPHQR3	0.0922484	0.00506942	CELLENV_6	0.143812
MTHFC	0.80726	0.0100584	PYRtex	2.03e-08	0	MTHFC	1.00211	0.0959042	PYRtex	-2.65e-08	0	PYRtex	3.11e-07	0	MTHFC	0.667495	8.13e-05	MTHFC	0.636494	1.55e-05	MTHFC	0.660723	0.0005384	MTHFR2	0.138351	5.54e-07	MTHTHFSs	0.0978301	0.0074096	MTAN	0.00613205	5.86e-09	FBA	9.74767	0.216693	MTHFC	0.809248	0.00198358	FADSYN_2	0.00052372	3.79e-10	FADSYN_2	0.000742696	1.49e-10	PYRtex	8.91e-08	0	PGL	1.26602
FADSYN_2	0.000601345	0	FBA	0.601179	0.295247	FADSYN_2	0.000562806	7.1e-10	FBA	0.388667	0.117723	FBA	3e-07	0	FADSYN_2	0.00062036	0	FADSYN_2	0.000593057	0	FADSYN_2	0.000615319	0	MTAN	0.00591027	1.01e-09	EX_ni2_e	-0.000279484	0	COFACTOR_6	0.00086107	1.16e-10	MTHFC	0.54457	0.00167159	FADSYN_2	0.000687723	1.75e-10	CELLENV_6	0.18388	4.67e-05	CELLENV_6	0.260764	1.84e-05	FBA	7.75587	0.156948	MCOATA	1.00281
CELLENV_6	0.211135	3.24e-06	MTHFC	1.75725	0.566556	CELLENV_6	0.197602	8.75e-05	MTHFC	1.05628	0.10601	MTHFC	0.608328	0.000144626	CELLENV_6	0.217811	8.59e-06	CELLENV_6	0.208225	6.02e-07	CELLENV_6	0.216041	6.48e-06	COFACTOR_6	0.000829926	0	HYD2pp	0.646665	0.274468	MTHTHFSs	0.0945215	0.00479342	FADSYN_2	0.000489889	1.5e-10	CELLENV_6	0.241463	2.16e-05	PGL	3.05193	0.498846	PGL	2.85254	0.0686518	MTHFC	3.8744	0.799053	NTPP4	0.0107328
PGL	7.63853	0.0194601	FADSYN_2	0.000530519	1.31e-10	PGL	7.47116	0.0925483	FADSYN_2	0.000632249	1.34e-10	FADSYN_2	0.000564946	1.19e-10	PGL	8.22862	0.0143054	PGL	7.41935	0.0094523	PGL	8.3147	0.0165803	MTHTHFSs	0.0544133	0.00255508	CYTBD2pp	2.20092	1.38165	EX_ni2_e	-0.000279143	0	CELLENV_6	0.172002	1.85e-05	PGL	2.83803	0.074787	MCOATA	1.28221	0.00227077	MCOATA	1.81832	0.000894445	FADSYN_2	0.000433209	0	CLtex	0.00227391
MCOATA	1.47225	0.000157649	CELLENV_6	0.186267	1.62e-05	MCOATA	1.37789	0.00425546	CELLENV_6	0.221985	1.65e-05	CELLENV_6	0.198355	1.47e-05	MCOATA	1.51881	0.00041749	MCOATA	1.45196	2.93e-05	MCOATA	1.50647	0.000314865	EX_ni2_e	-0.000269047	0	ADK1	7.38711	7.58679	HYD2pp	0.00968747	0.0104038	PGL	3.50811	0.120326	MCOATA	1.68373	0.00104817	NTPP4	0.55633	0.12407	NTPP4	0.201344	0.191285	CELLENV_6	0.152101	1.95e-08	MNtex	0.000302147
NTPP4	0.307753	0.0790255	PGL	7.06891	0.0214484	NTPP4	0.0759471	0.118125	PGL	9.18757	0.0600663	PGL	7.01283	0.0153335	NTPP4	1.09e-06	1.5e-10	NTPP4	0.0918581	0.0395178	NTPP4	7.5e-06	1.57e-09	HYD2pp	-0.0422217	0.0381791	SHKK	0.338588	2.33e-06	CYTBD2pp	0.695464	0.155733	MCOATA	1.19938	0.000900234	NTPP4	0.427674	0.1856	CLtex	0.00290747	1.17e-08	CLtex	0.00412313	4.6e-09	PGL	0.740505	0.078925	MTHFR2	0.0724915
CLtex	0.00333841	8.11e-10	MCOATA	1.29885	0.000786984	CLtex	0.00312443	2.19e-08	MCOATA	1.54792	0.000803729	MCOATA	1.38314	0.000715832	CLtex	0.00344397	2.15e-09	CLtex	0.0032924	1.5e-10	CLtex	0.00341598	1.62e-09	CYTBD2pp	1.15083	1.14145	ORNDC	0.1928	0.0543151	ADK1	2.38327	0.5274	NTPP4	0.433106	0.238781	CLtex	0.00381794	5.39e-09	MNtex	0.000386332	2.06e-10	MNtex	0.000547863	0	MCOATA	1.06061	9.46e-07	MTAN	0.00309678
MNtex	0.000443593	0	NTPP4	0.091805	0.0171523	MNtex	0.00041516	3.86e-10	NTPP4	0.151917	0.0501513	NTPP4	1.99e-06	0	MNtex	0.00045762	0	MNtex	0.00043748	0	MNtex	0.000453901	0	SHKK	0.325945	3.08e-06	SERD_D	-1.61e-07	0	SHKK	0.338176	1.78e-05	CLtex	0.00271965	4.63e-09	MNtex	0.000507312	0	MTHFR2	0.0926891	1.19e-05	MTHFR2	0.131444	4.67e-06	NTPP4	0.0498073	0.00373347	COFACTOR_6	0.000434853
MTHFR2	0.106427	8.24e-07	CLtex	0.00294521	4.05e-09	MTHFR2	0.0996057	2.22e-05	CLtex	0.00350998	4.13e-09	CLtex	0.00313634	3.68e-09	MTHFR2	0.109793	2.18e-06	MTHFR2	0.104961	1.53e-07	MTHFR2	0.1089	1.65e-06	ORNDC	0.163276	0.035929	ACS	-0.189616	3.5319	ORNDC	0.108772	0.00799782	MNtex	0.000361375	0	MTHFR2	0.121715	5.48e-06	MTAN	0.00395961	2.17e-08	MTAN	0.00561518	8.53e-09	CLtex	0.00240499	0	MTHTHFSs	0.0439625
MTAN	0.00454649	1.5e-09	MNtex	0.000391347	0	MTAN	0.00425508	4.06e-08	MNtex	0.00046639	0	MNtex	0.000416742	0	MTAN	0.00469026	3.98e-09	MTAN	0.00448383	2.79e-10	MTAN	0.00465214	3e-09	SERD_D	0.13242	0.00706924	LIPOPOLYSACCHARIDE_3	0.0148409	4.49e-09	SERD_D	0.0551513	0.000879657	MTHFR2	0.0867015	4.7e-06	MTAN	0.00519956	1e-08	COFACTOR_6	0.000556012	4.27e-10	COFACTOR_6	0.00078849	1.68e-10	MNtex	0.000319564	0	EX_ni2_e	-0.000140971
COFACTOR_6	0.000638424	0	MTHFR2	0.0938924	4.11e-06	COFACTOR_6	0.000597507	8e-10	MTHFR2	0.111897	4.2e-06	MTHFR2	0.0999852	3.74e-06	COFACTOR_6	0.000658611	0	COFACTOR_6	0.000629625	0	COFACTOR_6	0.000653259	0	LIPOPOLYSACCHARIDE_3	0.0142867	5.91e-09	NADPHQR4	0.00303501	7.4e-05	ACS	-0.904096	0.312182	MTAN	0.00370382	8.59e-09	COFACTOR_6	0.000730128	1.97e-10	MTHTHFSs	3.799	0.332289	MTHTHFSs	0.0178165	0.000285682	MTHFR2	0.0766702	4.95e-09	HYD2pp	0.0928138
MTHTHFSs	0.00929251	9.44e-05	MTAN	0.00401101	7.51e-09	MTHTHFSs	-0.00837339	0.0143665	MTAN	0.00478015	7.66e-09	MTAN	0.00427129	6.83e-09	MTHTHFSs	0.000955493	1.14e-09	MTHTHFSs	0.0168611	0.000320392	MTHTHFSs	0.00137001	1.96e-07	NADPHQR4	0.00589585	0.00277195	DAPE	0.328666	2.2e-06	LIPOPOLYSACCHARIDE_3	0.0148228	3.43e-08	COFACTOR_6	0.000520095	1.69e-10	MTHTHFSs	0.68401	0.0588179	EX_ni2_e	-0.000180249	0	EX_ni2_e	-0.000255614	0	MTAN	0.00327529	0	CYTBD2pp	0.155054
EX_ni2_e	-0.000206965	0	COFACTOR_6	0.00056323	1.48e-10	EX_ni2_e	-0.0001937	0	COFACTOR_6	0.000671233	1.51e-10	COFACTOR_6	0.00059978	1.35e-10	EX_ni2_e	-0.00021351	0	EX_ni2_e	-0.000204113	0	EX_ni2_e	-0.000211775	0	DAPE	0.316393	2.9e-06	GLYCLTt4pp	0.158013	0.0868172	NADPHQR4	0.00267379	9.05e-05	MTHTHFSs	3.97289	0.186869	EX_ni2_e	-0.000236694	0	HYD2pp	0.0437147	0.0505992	HYD2pp	0.130583	0.111988	COFACTOR_6	0.00045992	0	SHKK	0.170784
HYD2pp	0.0908407	0.0784177	MTHTHFSs	0.0367265	0.000971804	HYD2pp	0.276126	0.174829	MTHTHFSs	0.0554984	0.00212889	MTHTHFSs	0.00821491	1.7e-05	HYD2pp	4.57e-07	0	HYD2pp	-0.0700533	0.00930017	HYD2pp	1.81e-05	1.05e-09	GLYCLTt4pp	0.0738637	0.165836	DURADx	0	0	DAPE	0.328266	1.68e-05	EX_ni2_e	-0.000168605	0	HYD2pp	0.0291542	0.0015167	CYTBD2pp	1.51907	0.671958	CYTBD2pp	1.23348	1.23716	MTHTHFSs	0.0198308	0.000329351	ORNDC	0.0225144
CYTBD2pp	0.313693	4.3962	EX_ni2_e	-0.000182589	0	CYTBD2pp	-0.0607707	27.3176	EX_ni2_e	-0.000217601	0	EX_ni2_e	-0.000194438	0	CYTBD2pp	6.75e-07	0	CYTBD2pp	0.932877	0.388455	CYTBD2pp	1.59e-05	5.55e-10	DURADx	0	0	PUNP3	0.0310984	0.00149016	GLYCLTt4pp	0.0632464	0.010417	HYD2pp	0.0340152	0.0578763	CYTBD2pp	1.0799	0.965897	SHKK	0.218368	6.59e-05	ADK1	4.79337	8.05451	EX_ni2_e	-0.000149098	0	SERD_D	4.12e-06
ADK1	1.43862	1.77728	HYD2pp	0.0966142	0.0182747	ADK1	2.58978	4.03764	HYD2pp	0.23764	0.0774844	HYD2pp	1.37e-06	0	ADK1	0.00219628	9.99e-06	ADK1	3.52571	1.89915	ADK1	1.87169	0.0182156	PUNP3	-0.00820621	0.00614901	DAAD	9.94e-07	0	DURADx	0	0	CYTBD2pp	1.96437	1.30637	ADK1	3.90349	3.15387	ORNDC	0.379743	0.0768002	SHKK	0.309671	2.59e-05	HYD2pp	0.938672	0.258342	LIPOPOLYSACCHARIDE_3	0.00748572
SHKK	0.250734	4.57e-06	CYTBD2pp	0.164544	0.0204269	SHKK	0.234663	0.000123426	CYTBD2pp	0.432533	0.0744205	CYTBD2pp	2.43e-06	0	SHKK	0.258662	1.21e-05	SHKK	0.247278	8.49e-07	SHKK	0.25656	9.13e-06	DAAD	-2.17e-06	7.8e-10	MPTG	0.0122463	3.05e-09	PUNP3	-0.00375584	0.00832725	SHKK	0.204262	2.61e-05	SHKK	0.28675	3.04e-05	SERD_D	4.93e-07	0	ORNDC	0.266197	0.180644	CYTBD2pp	0.235202	0.0676112	NADPHQR4	0.0331625
ORNDC	0.0871986	0.0113065	ADK1	1.64001	8.43615	ORNDC	0.101493	0.0272766	ADK1	1.66446	1.37901	ADK1	7.34586	7.64789	ORNDC	0.02783	1.4e-07	ORNDC	0.136567	0.0315359	ORNDC	0.0276123	1.08e-07	MPTG	0.011789	4.03e-09	PDE4	0.423055	0.245518	DAAD	7.76e-06	0	ORNDC	0.369188	0.200314	ORNDC	0.128791	0.106813	LIPOPOLYSACCHARIDE_3	0.0095714	1.27e-07	SERD_D	0.098765	0.0430571	ADK1	5.17487	2.5508	DAPE	0.165779
SERD_D	1.14e-06	0	SHKK	0.221203	2.28e-05	SERD_D	-0.0879434	0.0281398	SHKK	0.26362	2.33e-05	SHKK	0.235557	2.08e-05	SERD_D	-3.41e-07	0	SERD_D	-3.57e-07	0	SERD_D	1.12e-06	0	PDE4	0.197891	0.170427	TKT1	0.382799	0.00399444	MPTG	0.0122314	2.33e-08	SERD_D	3.1e-08	0	SERD_D	-1.19e-07	0	NADPHQR4	0.0592475	0.0199615	ACS	-0.932933	4.1598	SHKK	0.180629	2.75e-08	GLYCLTt4pp	0.714051
ACS	-0.0639103	0.624161	ORNDC	0.0852018	0.00539192	ACS	-1.79043	1.7758	ORNDC	0.165113	0.0269187	ORNDC	0.156616	0.00680099	ACS	0.000868034	7.01e-07	ACS	-0.328605	0.527991	ACS	0.0199938	0.000344933	TKT1	0.599468	0.00228516	EX_cbl1_e	-0.000203013	0	PDE4	0.0859618	0.0272198	LIPOPOLYSACCHARIDE_3	0.0089531	5.02e-08	ACS	-1.53759	1.43123	DAPE	0.211969	6.21e-05	LIPOPOLYSACCHARIDE_3	0.0135734	4.98e-08	ORNDC	0.0350891	0.000322282	DURADx	0
LIPOPOLYSACCHARIDE_3	0.0109901	8.78e-09	SERD_D	1.09e-07	0	LIPOPOLYSACCHARIDE_3	0.0102856	2.37e-07	SERD_D	2.72e-08	0	SERD_D	5.54e-08	0	LIPOPOLYSACCHARIDE_3	0.0113376	2.33e-08	LIPOPOLYSACCHARIDE_3	0.0108386	1.63e-09	LIPOPOLYSACCHARIDE_3	0.0112454	1.75e-08	EX_cbl1_e	-0.000195431	0	GLYCPHOSPHOLIPID_9	0.0116746	2.78e-09	TKT1	0.452519	0.00172296	NADPHQR4	0.0450299	0.0110502	LIPOPOLYSACCHARIDE_3	0.0125687	5.84e-08	GLYCLTt4pp	2.43746	0.751298	NADPHQR4	0.0114001	0.0128997	SERD_D	6.39e-08	0	PUNP3	0.016371
NADPHQR4	0.251201	0.123017	ACS	1.29637	3.00702	NADPHQR4	0.14786	0.161933	ACS	-0.324314	0.623874	ACS	6.07951	7.90294	NADPHQR4	-4.02e-07	0	NADPHQR4	0.0594312	0.0302037	NADPHQR4	1.02e-05	4.38e-10	GLYCPHOSPHOLIPID_9	0.0112386	3.66e-09	CELLENV_11	0.285112	1.66e-06	EX_cbl1_e	-0.000202765	0	DAPE	0.198276	2.46e-05	NADPHQR4	0.0152506	0.00630743	DURADx	0	0	DAPE	0.300596	2.44e-05	ACS	0.511102	0.159863	DAAD	1.86e-05
DAPE	0.243386	4.31e-06	LIPOPOLYSACCHARIDE_3	0.00969565	4.39e-08	DAPE	0.227786	0.000116298	LIPOPOLYSACCHARIDE_3	0.0115549	4.48e-08	LIPOPOLYSACCHARIDE_3	0.0103248	3.99e-08	DAPE	0.251083	1.14e-05	DAPE	0.240032	8e-07	DAPE	0.249042	8.6e-06	CELLENV_11	0.274465	2.18e-06	PE181abcpp	0.0116045	2.74e-09	GLYCPHOSPHOLIPID_9	0.0116604	2.12e-08	GLYCLTt4pp	1.10613	0.237447	DAPE	0.278347	2.86e-05	PUNP3	0.294615	0.262879	GLYCLTt4pp	2.11492	0.975433	LIPOPOLYSACCHARIDE_3	0.00791723	0	MPTG	0.00617703
GLYCLTt4pp	1.59761	0.160638	NADPHQR4	0.0952965	0.0169656	GLYCLTt4pp	-0.0271028	0.0978714	NADPHQR4	0.14474	0.0507206	NADPHQR4	1.48e-06	0	GLYCLTt4pp	0.00344449	2.91e-09	GLYCLTt4pp	1.90644	0.69832	GLYCLTt4pp	0.0034795	7.76e-09	PE181abcpp	0.0111711	3.61e-09	CSND	0.00589361	0.000435523	CELLENV_11	0.284764	1.26e-05	DURADx	0	0	GLYCLTt4pp	0.170739	0.0776008	DAAD	3.01e-05	7.81e-10	DURADx	0	0	NADPHQR4	0.0651263	0.00489218	PDE4	0.0101407
DURADx	0	0	DAPE	0.21472	2.15e-05	DURADx	-1.94e-10	0	DAPE	0.255894	2.2e-05	DAPE	0.228654	1.96e-05	DURADx	0	0	DURADx	0	0	DURADx	0	0	CSND	0.0249599	0.000807488	THFSYN	0.00081205	0	PE181abcpp	0.0115903	2.09e-08	PUNP3	0.313718	0.382184	DURADx	0	0	MPTG	0.00789808	8.62e-08	PUNP3	-0.0118459	0.00614786	DAPE	0.175335	2.59e-08	TKT1	0.114405
PUNP3	-0.0155104	0.000544267	GLYCLTt4pp	0.0419242	0.00746261	PUNP3	-0.000469774	0.0235846	GLYCLTt4pp	0.931901	0.118427	GLYCLTt4pp	0.16319	0.0053569	PUNP3	0.00169661	2.98e-06	PUNP3	-0.0118566	0.000100238	PUNP3	0.00185543	0.000282946	THFSYN	0.000781726	0	NADH5	0.395025	0.201465	CSND	0.00925749	0.00052893	DAAD	1.58e-05	3.8e-10	PUNP3	-0.014525	0.0215573	PDE4	0.294965	0.111807	DAAD	0.000217783	5.14e-08	GLYCLTt4pp	0.0481448	0.00281667	EX_cbl1_e	-0.000102399
DAAD	2.1e-06	1.29e-10	DURADx	0	0	DAAD	-0.0116091	0.051633	DURADx	0	0	DURADx	0	0	DAAD	1.92e-06	2e-10	DAAD	0.000504569	1.05e-10	DAAD	6.49e-05	2.25e-09	NADH5	0.192938	0.177712	CYSDS	-0.154391	0.0256346	THFSYN	0.00081106	1.03e-10	MPTG	0.00738787	3.42e-08	DAAD	1.81e-05	3.02e-10	TKT1	-0.678865	0.0522334	MPTG	0.0112004	3.39e-08	DURADx	0	0	GLYCPHOSPHOLIPID_9	0.00588866
MPTG	0.00906872	5.98e-09	PUNP3	0.0173248	0.00445294	MPTG	0.00848744	1.61e-07	PUNP3	-0.0070934	0.000516036	PUNP3	0.00252403	1.21e-05	MPTG	0.00935548	1.58e-08	MPTG	0.00894373	1.11e-09	MPTG	0.00927945	1.19e-08	CYSDS	-0.0986957	0.0403345	GALUi	0.0296817	1.79e-08	NADH5	0.172438	0.0263381	PDE4	0.289325	0.199797	MPTG	0.0103714	3.98e-08	EX_cbl1_e	-0.00013093	0	PDE4	0.240008	0.230302	PUNP3	0.114608	0.00137612	CELLENV_11	0.14381
PDE4	0.173573	0.1001	DAAD	9.43e-06	0	PDE4	0.287953	0.158263	DAAD	5.24e-06	0	DAAD	7.01e-06	0	PDE4	3.42e-06	0	PDE4	0.141812	0.0590517	PDE4	1.3e-05	5.63e-10	GALUi	0.0285733	2.36e-08	COFACTOR_9	0.000203013	0	CYSDS	0.546545	1.00038	TKT1	-0.324379	0.027347	PDE4	0.122222	0.155738	GLYCPHOSPHOLIPID_9	0.00752936	7.83e-08	TKT1	0.625806	0.000253693	DAAD	3.93e-07	0	PE181abcpp	0.0058533
TKT1	1.98879	0.00810858	MPTG	0.00800061	2.99e-08	TKT1	2.2226	0.032774	MPTG	0.00953477	3.05e-08	MPTG	0.00851979	2.72e-08	TKT1	2.35917	0.00496555	TKT1	2.30828	0.00277425	TKT1	2.41714	0.00376819	COFACTOR_9	0.000195431	0	I2FE2ST	2.18e-05	0	GALUi	0.0296455	1.37e-07	EX_cbl1_e	-0.000122472	0	TKT1	0.512857	0.000694735	CELLENV_11	0.183879	4.67e-05	EX_cbl1_e	-0.000185674	0	MPTG	0.0065331	0	CSND	0.00889296
EX_cbl1_e	-0.000150336	0	PDE4	0.149712	0.019368	EX_cbl1_e	-0.0001407	0	PDE4	0.0707028	0.0409736	PDE4	1.36e-06	0	EX_cbl1_e	-0.00015509	0	EX_cbl1_e	-0.000148264	0	EX_cbl1_e	-0.00015383	0	I2FE2ST	2.1e-05	0	NTD2	0.0156472	0.000455319	COFACTOR_9	0.000202765	0	GLYCPHOSPHOLIPID_9	0.00704297	3.1e-08	EX_cbl1_e	-0.000171931	0	PE181abcpp	0.00748415	7.74e-08	GLYCPHOSPHOLIPID_9	0.0106775	3.08e-08	PDE4	0.0323758	0.00325851	THFSYN	0.000409598
GLYCPHOSPHOLIPID_9	0.00864535	5.44e-09	TKT1	1.5155	0.111393	GLYCPHOSPHOLIPID_9	0.00809121	1.47e-07	TKT1	2.29543	0.0420826	TKT1	2.17509	0.00191471	GLYCPHOSPHOLIPID_9	0.00891873	1.44e-08	GLYCPHOSPHOLIPID_9	0.0085262	1.01e-09	GLYCPHOSPHOLIPID_9	0.00884624	1.09e-08	NTD2	0.0521977	0.0436647	MN2tpp	0.000599023	0	I2FE2ST	2.18e-05	0	CELLENV_11	0.172	1.85e-05	GLYCPHOSPHOLIPID_9	0.00988718	3.61e-08	CSND	0.00580365	0.000258805	CELLENV_11	0.260761	1.84e-05	TKT1	0.0482955	6.78e-05	NADH5	0.0498186
CELLENV_11	0.211133	3.24e-06	EX_cbl1_e	-0.00013263	0	CELLENV_11	0.1976	8.75e-05	EX_cbl1_e	-0.000158062	0	EX_cbl1_e	-0.000141236	0	CELLENV_11	0.217809	8.59e-06	CELLENV_11	0.208223	6.02e-07	CELLENV_11	0.216039	6.48e-06	MN2tpp	0.000576654	0	UPPRT	0.0200852	0.00023666	NTD2	0.012284	0.000406579	PE181abcpp	0.00700069	3.07e-08	CELLENV_11	0.24146	2.16e-05	THFSYN	0.00052372	3.79e-10	PE181abcpp	0.0106134	3.05e-08	EX_cbl1_e	-0.000108302	0	CYSDS	0.0157159
PE181abcpp	0.00859344	5.37e-09	GLYCPHOSPHOLIPID_9	0.0076271	2.71e-08	PE181abcpp	0.00804263	1.45e-07	GLYCPHOSPHOLIPID_9	0.00908965	2.77e-08	GLYCPHOSPHOLIPID_9	0.00812204	2.47e-08	PE181abcpp	0.00886517	1.42e-08	PE181abcpp	0.008475	9.97e-10	PE181abcpp	0.00879313	1.07e-08	UPPRT	0.00981065	9.22e-05	FTHFD	0.697286	0.585071	MN2tpp	0.000598293	0	CSND	0.0194469	0.00256313	PE181abcpp	0.00982781	3.57e-08	NADH5	0.602975	0.121706	CSND	0.0124191	0.00043744	GLYCPHOSPHOLIPID_9	0.00622811	0	GALUi	0.0149714
CSND	0.0118808	0.00183606	CELLENV_11	0.186266	1.62e-05	CSND	-0.358721	0.0133874	CELLENV_11	0.221983	1.65e-05	CELLENV_11	0.198353	1.47e-05	CSND	0.000416824	1.57e-07	CSND	0.00611942	0.000121687	CSND	0.0387564	7.08e-05	FTHFD	0.853013	0.792214	ACtex	-13.9262	0.0244535	UPPRT	0.0222801	0.000276195	THFSYN	0.000489889	1.5e-10	CSND	0.0148641	0.00057475	CYSDS	-0.104336	0.0131341	THFSYN	0.000742696	1.49e-10	CELLENV_11	0.1521	1.95e-08	COFACTOR_9	0.000102399
THFSYN	0.000601345	0	PE181abcpp	0.00758131	2.68e-08	THFSYN	0.000562804	7.1e-10	PE181abcpp	0.00903507	2.74e-08	PE181abcpp	0.00807327	2.44e-08	THFSYN	0.00062036	0	THFSYN	0.000593057	0	THFSYN	0.000615319	0	ACtex	-13.2492	0.0299082	GDPDPK	0.441769	0.238324	FTHFD	0.157319	0.0332432	NADH5	0.419875	0.188352	THFSYN	0.000687723	1.75e-10	GALUi	0.0191428	5.06e-07	NADH5	0.364318	0.210297	PE181abcpp	0.00619071	0	I2FE2ST	1.1e-05
NADH5	0.369463	0.0952785	CSND	0.0760873	0.00354876	NADH5	0.345746	0.161538	CSND	0.0222554	0.000724232	CSND	0.00748273	1.19e-05	NADH5	9.14e-07	0	NADH5	0.181341	0.0482156	NADH5	9.91e-06	5.04e-10	GDPDPK	0.559837	0.205397	EDD	0.559018	0.206315	ACtex	-14.0031	0.0307234	CYSDS	-0.0775149	0.0324415	NADH5	0.733058	0.185566	COFACTOR_9	0.00013093	0	CYSDS	0.121692	0.0481856	CSND	0.00996397	0.000187548	NTD2	0.00864543
CYSDS	0.139291	0.0902627	THFSYN	0.000530519	1.31e-10	CYSDS	-0.24951	0.0608022	THFSYN	0.000632249	1.34e-10	THFSYN	0.000564946	1.19e-10	CYSDS	0.000636712	3.98e-07	CYSDS	-0.0458479	0.0106646	CYSDS	0.0149839	0.000202033	EDD	0.234183	0.094851	FBA3	0.749336	0.0138311	GDPDPK	0.157532	0.0305809	GALUi	0.0179062	2.01e-07	CYSDS	0.0122787	0.0809554	I2FE2ST	1.41e-05	0	GALUi	0.0271467	1.99e-07	THFSYN	0.000433209	0	MN2tpp	0.000302147
GALUi	0.0219801	3.51e-08	NADH5	0.151955	0.0202851	GALUi	0.0205713	9.49e-07	NADH5	0.442523	0.0508878	NADH5	1.92e-06	0	GALUi	0.0226751	9.31e-08	GALUi	0.0216772	6.52e-09	GALUi	0.0224909	7.02e-08	FBA3	0.216175	0.0325572	NDPK5	0.540426	0.269528	EDD	0.625216	0.115924	COFACTOR_9	0.000122472	0	GALUi	0.0251374	2.34e-07	NTD2	0.00444002	0.000268584	COFACTOR_9	0.000185674	0	NADH5	0.110218	0.00338787	UPPRT	0.00560663
COFACTOR_9	0.000150336	0	CYSDS	0.130089	0.0213985	COFACTOR_9	0.000140703	0	CYSDS	0.109712	0.0396754	CYSDS	0.0017646	3.13e-06	COFACTOR_9	0.00015509	0	COFACTOR_9	0.000148264	0	COFACTOR_9	0.00015383	0	NDPK5	0.0943955	0.0420736	G6PP	0.246961	0.180435	FBA3	0.0803143	0.00838148	I2FE2ST	1.32e-05	0	COFACTOR_9	0.000171931	0	MN2tpp	0.000386332	2.06e-10	I2FE2ST	2e-05	0	CYSDS	-0.0148466	0.000438202	FTHFD	5.93175
I2FE2ST	1.62e-05	0	GALUi	0.0193913	1.75e-07	I2FE2ST	1.51e-05	0	GALUi	0.0231097	1.79e-07	GALUi	0.0206496	1.6e-07	I2FE2ST	1.67e-05	0	I2FE2ST	1.6e-05	0	I2FE2ST	1.66e-05	0	G6PP	-0.152738	0.351761	NH4tpp	9.5646	0.00186323	NDPK5	0.0211094	0.0101139	NTD2	0.0114435	0.00266831	I2FE2ST	1.85e-05	0	UPPRT	0.00878739	5.42e-05	NTD2	0.0269139	0.000492616	GALUi	0.0158345	2.11e-10	ACtex	-2.85629
NTD2	0.0401544	0.0271322	COFACTOR_9	0.00013263	0	NTD2	0.340875	0.1063	COFACTOR_9	0.000158062	0	COFACTOR_9	0.000141236	0	NTD2	-4.85e-06	0	NTD2	0.00885168	0.000130348	NTD2	4.75e-06	3.21e-10	NH4tpp	9.20743	0.00245564	ICDHyr	1.45976	0.0181159	G6PP	0.215239	0.0366304	MN2tpp	0.000361375	0	NTD2	0.0298122	0.00102706	FTHFD	0.418951	0.12175	MN2tpp	0.000547863	0	COFACTOR_9	0.000108302	0	GDPDPK	0.0412935
MN2tpp	0.000443593	0	I2FE2ST	1.43e-05	0	MN2tpp	0.000415161	3.86e-10	I2FE2ST	1.7e-05	0	I2FE2ST	1.52e-05	0	MN2tpp	0.00045762	0	MN2tpp	0.00043748	0	MN2tpp	0.000453901	0	ICDHyr	1.32077	0.0158892	FRD2	0.0126384	0.000146781	NH4tpp	9.55295	0.014228	UPPRT	0.0194186	0.00033716	MN2tpp	0.000507312	0	ACtex	-10.7663	0.0135779	UPPRT	0.0211825	0.000366935	I2FE2ST	1.17e-05	0	EDD	0.634197
UPPRT	0.0114108	0.0002014	NTD2	0.199874	0.0163752	UPPRT	0.0697214	0.0331913	NTD2	-0.00488747	0.0133684	NTD2	2.06e-06	0	UPPRT	0.000428788	1.59e-07	UPPRT	0.00479962	3.08e-05	UPPRT	0.0303051	7.34e-05	FRD2	0.123414	0.012049	SUCCtex	-0.353421	0.00126311	ICDHyr	1.58382	0.0235035	FTHFD	0.184544	0.175316	UPPRT	0.0227185	0.000356356	GDPDPK	0.308325	0.135752	FTHFD	0.163002	0.176574	NTD2	0.00402955	0.000131765	FBA3	0.0226416
FTHFD	0.355979	0.162126	MN2tpp	0.000391347	0	FTHFD	1.04598	0.418266	MN2tpp	0.00046639	0	MN2tpp	0.000416742	0	FTHFD	1.28e-06	0	FTHFD	0.148043	0.0639252	FTHFD	7.94e-06	9.99e-10	SUCCtex	-0.349824	0.0575031	PPK2r	0.102209	0.0814381	FRD2	0.0149138	0.000211291	ACtex	-10.3558	0.366144	FTHFD	0.00127382	2.32694	EDD	0.976716	0.547688	ACtex	-4.19757	0.185964	MN2tpp	0.000319564	0	NDPK5	0.0383295
ACtex	-0.302798	0.0423994	UPPRT	0.00292867	0.00188471	ACtex	-0.725044	0.0390049	UPPRT	0.00600149	4.19e-05	UPPRT	0.00134753	1.54e-06	ACtex	-0.163186	0.00106075	ACtex	-0.497561	0.00278362	ACtex	-1.01621	0.0127899	PPK2r	-0.607442	0.124429	COFACTOR_2	0.000406025	0	SUCCtex	-0.389399	0.00377387	GDPDPK	0.247496	0.187524	ACtex	-3.30483	0.0217991	FBA3	15.1497	4.4975	GDPDPK	0.418145	0.260438	UPPRT	0.0044703	9.88e-06	G6PP	0.0406554
GDPDPK	0.157586	0.0878984	FTHFD	1.35573	0.56606	GDPDPK	0.589483	0.160141	FTHFD	0.842408	0.29103	FTHFD	2.04e-05	1.82e-10	GDPDPK	1.35e-06	0	GDPDPK	0.1298	0.0494778	GDPDPK	1.19e-05	2.6e-10	COFACTOR_2	0.000390863	0	EX_cl_e	-0.00450815	4.14e-10	PPK2r	0.0655271	0.0157244	EDD	0.215762	0.132851	GDPDPK	0.674709	0.26948	NDPK5	-0.0681507	0.0169759	EDD	0.513713	0.0658351	FTHFD	3.52319	0.810784	NH4tpp	4.82438
EDD	1.30371	0.0728335	ACtex	-0.967282	0.302298	EDD	0.475591	0.298025	ACtex	-1.85641	0.0482018	ACtex	-0.285009	0.00997239	EDD	0.779628	0.0433068	EDD	0.123432	0.0161687	EDD	0.694396	0.0302128	EX_cl_e	-0.00433981	5.46e-10	NTPP6	0.225551	0.173334	COFACTOR_2	0.00040553	0	FBA3	0.232625	0.0586513	EDD	0.204689	0.029009	G6PP	0.155101	0.110208	FBA3	-0.0455955	0.0528598	ACtex	-2.84314	0.00536749	ICDHyr	1.75367
FBA3	1.9667	0.196922	GDPDPK	0.146294	0.0178547	FBA3	4.14348	0.357152	GDPDPK	0.284187	0.0691166	GDPDPK	1.75e-06	0	FBA3	4.25721	0.0205305	FBA3	3.60219	0.10119	FBA3	4.26619	0.0148406	NTPP6	0.19121	0.177454	H2Otex	-45.0768	0.818747	EX_cl_e	-0.00450266	3.16e-09	NDPK5	0.0519594	0.0523375	FBA3	0.106444	0.00988614	NH4tpp	6.16856	0.052556	NDPK5	-0.0403696	0.0330653	GDPDPK	0.0728936	0.00419194	FRD2	0.110176
NDPK5	0.154428	0.103342	EDD	2.16882	1.0019	NDPK5	-0.278776	0.0322548	EDD	1.86815	0.359532	EDD	0.141912	0.00582566	NDPK5	0.017807	5.76e-08	NDPK5	0.147633	0.0534203	NDPK5	0.0176871	4.64e-08	H2Otex	-42.15	0.327384	TRPAS2	-0.0276526	0.000180774	NTPP6	0.138704	0.025322	G6PP	0.221181	0.199296	NDPK5	-0.130417	0.0253862	ICDHyr	1.69359	0.0536359	G6PP	0.317644	0.249147	EDD	0.317043	0.0781307	SUCCtex	-4.52e-06
G6PP	0.116738	0.0851131	FBA3	2.20652	0.497629	G6PP	0.186769	0.145828	FBA3	3.91251	0.309447	FBA3	4.08203	0.0072761	G6PP	-9.75e-08	0	G6PP	-0.0565689	0.133303	G6PP	7.82e-06	2.14e-10	TRPAS2	0.207709	0.0205531	EX_co_e	0.000203013	0	H2Otex	-43.8929	0.220297	NH4tpp	5.77008	0.0208356	G6PP	0.242535	0.249339	FRD2	0.102458	0.0364979	NH4tpp	8.74773	0.0207016	FBA3	0.0512639	0.00054941	EX_co2_e	21.2715
NH4tpp	7.08285	0.00364873	NDPK5	0.117904	0.0150548	NH4tpp	6.62886	0.0984908	NDPK5	0.0459414	0.0207499	NDPK5	0.0162238	9.84e-08	NH4tpp	7.30682	0.00966265	NH4tpp	6.98523	0.000677283	NH4tpp	7.24743	0.00728742	EX_co_e	0.000195431	0	SDPDS	0.328666	2.2e-06	TRPAS2	-0.00561873	3.16e-05	ICDHyr	1.20452	0.0674512	NH4tpp	8.10024	0.0242595	SUCCtex	-1.43267	0.0213423	ICDHyr	2.79198	0.114862	NDPK5	0.00911241	0.000827012	PPK2r	0.0323658
ICDHyr	0.824454	0.00786991	G6PP	-0.0255674	0.724941	ICDHyr	1.18826	0.104335	G6PP	0.0993038	0.0453089	G6PP	1.36e-06	0	ICDHyr	1.2473	0.00851721	ICDHyr	2.84842	0.0231579	ICDHyr	0.783722	0.0464552	SDPDS	0.316393	2.9e-06	MG2t3_2pp	0.00751328	1.15e-09	EX_co_e	0.000202765	0	FRD2	0.100321	0.0168195	ICDHyr	4.15948	0.0691693	EX_co2_e	16.9238	0.58237	FRD2	0.211216	0.0335447	G6PP	0.0640583	0.00487453	COFACTOR_2	0.000204799
FRD2	1.95653	4.77709	NH4tpp	6.24863	0.0182144	FRD2	2.5014	27.5539	NH4tpp	7.44685	0.018602	NH4tpp	6.65412	0.0165676	FRD2	9.67e-07	0	FRD2	0.0441996	0.128801	FRD2	3.9e-05	1.1e-09	MG2t3_2pp	0.00723272	1.52e-09	GLCt2pp	0.490345	0.651586	SDPDS	0.328266	1.68e-05	SUCCtex	-0.22978	0.000116365	FRD2	0.0504342	0.00996363	PPK2r	0.157951	0.0769993	SUCCtex	8.13e-07	0	NH4tpp	5.10248	2.19e-05	EX_cl_e	-0.00227391
SUCCtex	-2.91e-06	0	ICDHyr	0.938209	0.0173903	SUCCtex	-0.0667866	0.0454179	ICDHyr	2.09264	0.286531	ICDHyr	0.93354	0.00894222	SUCCtex	3.11e-06	0	SUCCtex	-2.94e-07	0	SUCCtex	-1.95e-06	3.07e-10	GLCt2pp	0.789051	0.507905	5MTRtex	-0.00613953	7.68e-10	MG2t3_2pp	0.00750413	8.78e-09	EX_co2_e	17.7432	0.748517	SUCCtex	1.26e-07	0	COFACTOR_2	0.00026186	0	EX_co2_e	19.0683	0.366646	ICDHyr	3.19154	0.333269	NTPP6	0.0394642
EX_co2_e	17.6697	0.227671	FRD2	0.535337	0.0738032	EX_co2_e	19.1324	1.52651	FRD2	1.5559	0.463939	FRD2	6.65e-06	0	EX_co2_e	20.7732	0.393434	EX_co2_e	16.8542	0.243599	EX_co2_e	19.1471	0.346302	5MTRtex	-0.00591027	1.01e-09	FHL	0.849527	0.283842	GLCt2pp	0.0863789	0.0373026	PPK2r	0.272352	0.212812	EX_co2_e	19.7706	0.286884	EX_cl_e	-0.00290747	1.17e-08	PPK2r	-0.431692	0.401515	FRD2	0.989757	0.347577	H2Otex	-33.1223
PPK2r	0.0493354	0.0481431	SUCCtex	7.31e-08	0	PPK2r	0.557723	0.153313	SUCCtex	-5.35e-09	0	SUCCtex	2.97e-07	0	PPK2r	-0.000155023	0	PPK2r	0.351696	0.0479249	PPK2r	-0.000149603	7.6e-10	FHL	0.000764741	2.52e-05	FTHFLi	-0.0720734	0.404967	5MTRtex	-0.00613205	5.86e-09	COFACTOR_2	0.000244944	0	PPK2r	0.149782	0.101419	NTPP6	0.067299	0.0716599	COFACTOR_2	0.000371348	0	SUCCtex	-1.35e-07	0	TRPAS2	-0.0172551
COFACTOR_2	0.000300673	0	EX_co2_e	17.1479	1.01587	COFACTOR_2	0.000281401	1.77e-10	EX_co2_e	23.4077	1.66793	EX_co2_e	16.6343	0.192831	COFACTOR_2	0.00031018	0	COFACTOR_2	0.000296529	0	COFACTOR_2	0.000307659	0	FTHFLi	0.913216	0.653631	SDPTA	-0.328666	2.2e-06	FHL	-0.0564745	0.0057449	EX_cl_e	-0.00271965	4.63e-09	COFACTOR_2	0.000343862	0	H2Otex	-33.6074	1.02832	EX_cl_e	-0.00412313	4.6e-09	EX_co2_e	20.8584	2.43355	EX_co_e	0.000102399
EX_cl_e	-0.00333841	8.11e-10	PPK2r	-2.04024	2.39604	EX_cl_e	-0.00312443	2.19e-08	PPK2r	0.123391	0.0453036	PPK2r	-0.760135	0.0465434	EX_cl_e	-0.00344397	2.15e-09	EX_cl_e	-0.0032924	1.5e-10	EX_cl_e	-0.00341598	1.62e-09	SDPTA	-0.316393	2.9e-06	PPGPPDP	0.530151	0.338495	FTHFLi	0.224462	0.0420728	NTPP6	0.2871	0.19403	EX_cl_e	-0.00381794	5.39e-09	TRPAS2	1.50142	0.214375	NTPP6	0.321287	0.203792	PPK2r	0.0108349	0.00892108	SDPDS	0.165779
NTPP6	0.0300072	0.0592912	COFACTOR_2	0.00026526	0	NTPP6	0.306292	0.214326	COFACTOR_2	0.000316125	0	COFACTOR_2	0.000282473	0	NTPP6	-7.25e-07	1.01e-10	NTPP6	0.0963677	0.0294854	NTPP6	5.43e-06	6.06e-10	PPGPPDP	0.530713	0.250176	SPMS	0.00613953	7.68e-10	SDPTA	-0.328266	1.68e-05	H2Otex	-32.1514	0.920315	NTPP6	0.173705	0.150056	EX_co_e	0.00013093	0	H2Otex	-40.4272	0.546052	COFACTOR_2	0.000216604	0	MG2t3_2pp	0.0037897
H2Otex	-35.087	0.26732	EX_cl_e	-0.00294521	4.05e-09	H2Otex	-36.5132	2.85186	EX_cl_e	-0.00350998	4.13e-09	EX_cl_e	-0.00313634	3.68e-09	H2Otex	-38.7077	0.361762	H2Otex	-33.9943	0.247731	H2Otex	-36.9371	0.455576	SPMS	0.00591027	1.01e-09	OMCDC	0.39854	3.24e-06	PPGPPDP	0.10682	0.0356679	TRPAS2	0.069433	0.0735252	H2Otex	-39.6396	0.44375	SDPDS	0.211969	6.21e-05	TRPAS2	0.0917634	0.052758	EX_cl_e	-0.00240499	0	GLCt2pp	4.4664
TRPAS2	-0.00109322	1.25e-06	NTPP6	0.127925	0.0132277	TRPAS2	1.4656	1.54528	NTPP6	0.328339	0.0655551	NTPP6	1.49e-06	0	TRPAS2	0.00479447	7.81e-06	TRPAS2	-0.0171397	0.000100792	TRPAS2	-0.0345592	1e-05	OMCDC	0.383657	4.26e-06	FADRx2	1.4e-06	0	SPMS	0.00613205	5.86e-09	EX_co_e	0.000122472	0	TRPAS2	0.159499	0.171444	MG2t3_2pp	0.00484559	3.24e-08	EX_co_e	0.000185674	0	NTPP6	0.063252	0.00391871	5MTRtex	-0.00309678
EX_co_e	0.000150336	0	H2Otex	-32.4865	1.03898	EX_co_e	0.000140701	0	H2Otex	-41.691	1.77217	H2Otex	-32.964	0.367591	EX_co_e	0.00015509	0	EX_co_e	0.000148264	0	EX_co_e	0.00015383	0	FADRx2	3.32e-06	2.11e-10	SERAT	0.0712501	0.0256337	OMCDC	0.398054	2.47e-05	SDPDS	0.198276	2.46e-05	EX_co_e	0.000171931	0	GLCt2pp	9.49618	15.235	SDPDS	0.300596	2.44e-05	H2Otex	-33.3716	2.42804	FHL	5.81146
SDPDS	0.243386	4.31e-06	TRPAS2	-0.00173895	2.7e-06	SDPDS	0.227786	0.000116298	TRPAS2	-0.00189612	3.25e-06	TRPAS2	0.00514683	7.49e-06	SDPDS	0.251083	1.14e-05	SDPDS	0.240032	8e-07	SDPDS	0.249042	8.6e-06	SERAT	0.11852	0.0403429	ACCOAC	1.98815	8.05e-05	FADRx2	7.97e-06	0	MG2t3_2pp	0.00453257	1.29e-08	SDPDS	0.278347	2.86e-05	5MTRtex	-0.00395961	2.17e-08	MG2t3_2pp	0.00687161	1.28e-08	TRPAS2	-0.00138777	1.75e-06	FTHFLi	0.0799815
MG2t3_2pp	0.00556379	2.25e-09	EX_co_e	0.00013263	0	MG2t3_2pp	0.00520717	6.08e-08	EX_co_e	0.000158062	0	EX_co_e	0.000141236	0	MG2t3_2pp	0.00573973	5.96e-09	MG2t3_2pp	0.00548711	4.18e-10	MG2t3_2pp	0.00569308	4.5e-09	ACCOAC	1.9139	0.000106103	PPA2	0.211126	0.119803	SERAT	0.771911	1.00001	GLCt2pp	11.7006	4.90664	MG2t3_2pp	0.00636298	1.5e-08	FHL	-0.02999	0.00140157	GLCt2pp	4.91046	6.44035	EX_co_e	0.000108302	0	SDPTA	-0.165779
GLCt2pp	0.165498	0.0152278	SDPDS	0.21472	2.15e-05	GLCt2pp	7.36951	0.769894	SDPDS	0.255894	2.2e-05	SDPDS	0.228654	1.96e-05	GLCt2pp	-1.76e-06	1.82e-10	GLCt2pp	0.418593	0.182325	GLCt2pp	1.12e-05	4.5e-10	PPA2	0.0312263	0.102684	POR5	0.00603211	7.41e-10	ACCOAC	1.98572	0.000614762	5MTRtex	-0.00370382	8.59e-09	GLCt2pp	5.90422	5.88242	FTHFLi	0.217304	0.167936	5MTRtex	-0.00561518	8.53e-09	SDPDS	0.175335	2.59e-08	PPGPPDP	0.0664973
5MTRtex	-0.00454649	1.5e-09	MG2t3_2pp	0.00490849	1.12e-08	5MTRtex	-0.00425508	4.06e-08	MG2t3_2pp	0.00584972	1.15e-08	MG2t3_2pp	0.00522701	1.02e-08	5MTRtex	-0.00469026	3.98e-09	5MTRtex	-0.00448383	2.79e-10	5MTRtex	-0.00465214	3e-09	POR5	0.00580686	9.77e-10	PUNP2	-0.124855	0.00511017	PPA2	0.114145	0.0232316	FHL	0.0174605	0.00184277	5MTRtex	-0.00519956	1e-08	SDPTA	-0.211969	6.21e-05	FHL	0.380596	0.100078	MG2t3_2pp	0.00400815	0	SPMS	0.00309678
FHL	0.160225	0.0100852	GLCt2pp	0.277448	0.496306	FHL	0.772112	0.0654014	GLCt2pp	0.297679	0.0896058	GLCt2pp	1.37e-06	0	FHL	7.41e-07	9.45e-07	FHL	-0.00162363	2.07e-05	FHL	-0.00135313	0.000481914	PUNP2	-0.181271	0.00373508	NTPP2	0.192212	0.193052	POR5	0.00602476	5.66e-09	FTHFLi	0.134344	0.217858	FHL	0.0692723	0.00182226	PPGPPDP	0.425849	0.186666	FTHFLi	-0.376177	0.341365	GLCt2pp	5.40834	0.322974	OMCDC	0.201023
FTHFLi	0.212639	0.177703	5MTRtex	-0.00401101	7.51e-09	FTHFLi	0.521337	0.412971	5MTRtex	-0.00478015	7.66e-09	5MTRtex	-0.00427129	6.83e-09	FTHFLi	0.000557668	1.29e-06	FTHFLi	-0.0315382	0.065686	FTHFLi	0.00303962	0.000481695	NTPP2	0.334437	0.21402	EX_fe3_e	-2.7e-05	3.44e-10	PUNP2	-0.0269887	0.00461616	SDPTA	-0.198276	2.46e-05	FTHFLi	0.0664503	2.2759	SPMS	0.00395961	2.17e-08	SDPTA	-0.300596	2.44e-05	5MTRtex	-0.00327529	0	FADRx2	1.53e-05
SDPTA	-0.243386	4.31e-06	FHL	1.18642	0.56679	SDPTA	-0.227786	0.000116298	FHL	0.375997	0.106422	FHL	0.000458456	8.77e-06	SDPTA	-0.251083	1.14e-05	SDPTA	-0.240032	8e-07	SDPTA	-0.249042	8.6e-06	EX_fe3_e	-1.48e-05	1.06e-09	TYRTA	-0.122186	3.04e-07	NTPP2	-0.0028449	0.0135197	PPGPPDP	0.436487	0.359991	SDPTA	-0.278347	2.86e-05	OMCDC	0.257033	9.12e-05	PPGPPDP	0.558241	0.371643	FHL	3.40828	0.799049	SERAT	0.129529
PPGPPDP	0.255666	0.150423	FTHFLi	0.119318	0.0585513	PPGPPDP	0.414933	0.166058	FTHFLi	0.389758	0.236787	FTHFLi	0.00022535	8.69e-06	PPGPPDP	-1.2e-06	0	PPGPPDP	0.209908	0.0755456	PPGPPDP	2.12e-05	3.78e-10	TYRTA	-0.117623	4.01e-07	PPCK	-0.52143	1.49529	EX_fe3_e	-0.000158702	2.52e-08	SPMS	0.00370382	8.59e-09	PPGPPDP	0.568738	0.311602	FADRx2	3.46e-05	7.31e-10	SPMS	0.00561518	8.53e-09	FTHFLi	0.0805629	0.0157747	ACCOAC	1.00282
SPMS	0.00454649	1.5e-09	SDPTA	-0.21472	2.15e-05	SPMS	0.00425508	4.06e-08	SDPTA	-0.255894	2.2e-05	SDPTA	-0.228654	1.96e-05	SPMS	0.00469026	3.98e-09	SPMS	0.00448383	2.79e-10	SPMS	0.00465214	3e-09	PPCK	-0.723747	0.453425	EX_k_e	-0.169047	5.82e-07	TYRTA	-0.122037	2.32e-06	OMCDC	0.240429	3.62e-05	SPMS	0.00519956	1e-08	SERAT	0.041188	0.0130898	OMCDC	0.364502	3.59e-05	SDPTA	-0.175335	2.59e-08	PPA2	0.0318202
OMCDC	0.29513	6.34e-06	PPGPPDP	0.213245	0.026333	OMCDC	0.276213	0.000171004	PPGPPDP	0.321996	0.0955732	PPGPPDP	2.97e-06	0	OMCDC	0.304462	1.68e-05	OMCDC	0.291062	1.18e-06	OMCDC	0.301988	1.27e-05	EX_k_e	-0.162734	7.67e-07	GLYCPHOSPHOLIPID_2	0.0161172	5.29e-09	PPCK	0.308472	0.434953	FADRx2	1.91e-05	7.84e-10	OMCDC	0.337523	4.21e-05	ACCOAC	1.28223	0.00227084	FADRx2	0.000182337	4.83e-08	PPGPPDP	0.129637	0.0059774	POR5	0.00304259
FADRx2	5.25e-06	0	SPMS	0.00401101	7.51e-09	FADRx2	-0.0397463	0.0314514	SPMS	0.00478015	7.66e-09	SPMS	0.00427129	6.83e-09	FADRx2	0.000538676	0	FADRx2	4.57e-06	0	FADRx2	0.000104716	3.29e-09	GLYCPHOSPHOLIPID_2	0.0155153	6.97e-09	CU2tex	0.000613589	0	EX_k_e	-0.168841	4.44e-06	SERAT	0.0586089	0.0324113	FADRx2	0.000192186	3.74e-08	PPA2	0.222928	0.104739	SERAT	0.328062	0.0481739	SPMS	0.00327529	0	PUNP2	-0.0109718
SERAT	0.306385	0.0902338	OMCDC	0.260369	3.16e-05	SERAT	-0.093126	0.0606316	OMCDC	0.310297	3.23e-05	OMCDC	0.277265	2.88e-05	SERAT	0.173014	5.78e-06	SERAT	0.118943	0.0106665	SERAT	0.18596	0.000206725	CU2tex	0.000590676	0	FADSYN_1	0.000406025	0	GLYCPHOSPHOLIPID_2	0.0160975	4.04e-08	ACCOAC	1.1994	0.000900261	SERAT	0.203374	0.0809294	POR5	0.00389033	2.09e-08	ACCOAC	1.81835	0.000894472	OMCDC	0.212611	3.8e-08	NTPP2	0.0168243
ACCOAC	1.47228	0.000157654	FADRx2	0.000221648	4.62e-09	ACCOAC	1.37791	0.00425558	FADRx2	0.00024868	1.25e-09	FADRx2	2.28e-06	0	ACCOAC	1.51883	0.000417503	ACCOAC	1.45199	2.93e-05	ACCOAC	1.50649	0.000314874	FADSYN_1	0.000390863	0	A5PISO	0.0222613	1.01e-08	CU2tex	0.000612842	0	PPA2	0.629472	0.273551	ACCOAC	1.68376	0.0010482	PUNP2	-0.162666	0.0907425	PPA2	0.107274	0.150261	FADRx2	3.52e-07	0	EX_fe3_e	-0.000186419
PPA2	0.11007	0.0642899	SERAT	0.277502	0.0213634	PPA2	0.627891	0.14459	SERAT	0.285393	0.0396561	SERAT	0.158744	1.23e-05	PPA2	-3.77e-06	0	PPA2	0.367266	0.0518472	PPA2	1.26e-05	7.84e-10	A5PISO	0.02143	1.33e-08	IPPMIa	-0.39854	3.24e-06	FADSYN_1	0.00040553	0	POR5	0.00363902	8.29e-09	PPA2	0.247039	0.163605	NTPP2	0.394502	0.154483	POR5	0.00551693	8.23e-09	SERAT	0.105528	0.000438238	TYRTA	-0.0616307
POR5	0.00446694	1.45e-09	ACCOAC	1.29887	0.000787007	POR5	0.00418066	3.92e-08	ACCOAC	1.54794	0.000803753	ACCOAC	1.38316	0.000715853	POR5	0.00460819	3.84e-09	POR5	0.00440538	2.69e-10	POR5	0.00457074	2.9e-09	IPPMIa	-0.383657	4.26e-06	ADMDC	0.00613953	7.68e-10	A5PISO	0.0222341	7.71e-08	PUNP2	-0.410279	0.163283	POR5	0.00510858	9.65e-09	EX_fe3_e	-0.00405904	9.28e-08	PUNP2	-0.1082	0.0149415	ACCOAC	1.06063	9.46e-07	PPCK	0.277484
PUNP2	-0.0731618	0.00109899	PPA2	0.109697	0.0174053	PUNP2	0.0316282	0.0139118	PPA2	0.270022	0.0580158	PPA2	2.04e-06	0	PUNP2	1.92e-05	1.56e-09	PUNP2	-0.0153308	0.000497389	PUNP2	0.00566315	1.32e-06	ADMDC	0.00591027	1.01e-09	COFACTOR_10	0.000609038	0	IPPMIa	-0.398054	2.47e-05	NTPP2	0.30203	0.23666	PUNP2	-0.114125	0.0947779	TYRTA	-0.0788023	8.58e-06	NTPP2	0.22828	0.212104	PPA2	0.084871	0.00482961	EX_k_e	-0.0852671
NTPP2	0.187555	0.0974547	POR5	0.00394083	7.24e-09	NTPP2	-0.0375223	0.0780615	POR5	0.00469651	7.4e-09	POR5	0.00419656	6.59e-09	NTPP2	4.67e-06	0	NTPP2	0.255369	0.0467554	NTPP2	7.67e-06	1.3e-09	COFACTOR_10	0.000586294	0	PG181abcpp	0.00393371	3.15e-10	ADMDC	0.00613205	5.86e-09	EX_fe3_e	-0.00384789	5.83e-08	NTPP2	0.178309	0.195856	PPCK	0.198952	0.0580209	EX_fe3_e	-0.000275655	3.23e-06	POR5	0.00321798	0	GLYCPHOSPHOLIPID_2	0.00812951
EX_fe3_e	-3.46e-05	1.02e-09	PUNP2	-0.0248797	0.000467369	EX_fe3_e	0.162158	0.0191122	PUNP2	-0.03383	0.002837	PUNP2	2.31e-05	1.16e-08	EX_fe3_e	-1.82e-05	1.34e-09	EX_fe3_e	-4.32e-05	1.3e-09	EX_fe3_e	-0.00163482	7.14e-08	PG181abcpp	0.00378681	4.15e-10	NADPHQR2	0.21903	0.156521	COFACTOR_10	0.000608295	0	TYRTA	-0.0737118	3.4e-06	EX_fe3_e	-0.000829875	1.59e-06	EX_k_e	-0.109024	1.64e-05	TYRTA	-0.111751	3.38e-06	PUNP2	-0.0254604	0.00158597	CU2tex	0.000309494
TYRTA	-0.0904822	5.95e-07	NTPP2	0.0787654	0.0158146	TYRTA	-0.0846826	1.61e-05	NTPP2	0.104797	0.0434065	NTPP2	1.82e-06	0	TYRTA	-0.0933434	1.58e-06	TYRTA	-0.0892352	1.11e-07	TYRTA	-0.0925848	1.19e-06	NADPHQR2	0.755565	0.266814	ACOTA	-0.453734	0.0543197	PG181abcpp	0.00392891	2.41e-09	PPCK	0.0250534	0.0653319	TYRTA	-0.103479	3.96e-06	GLYCPHOSPHOLIPID_2	0.0103946	1.49e-07	PPCK	0.160702	0.249709	NTPP2	0.0366157	0.00351378	FADSYN_1	0.000204799
PPCK	0.0996413	0.055335	EX_fe3_e	-9.67e-05	6.71e-09	PPCK	-0.0921356	0.114066	EX_fe3_e	-6.38e-05	2.49e-09	EX_fe3_e	-0.00470111	8.29e-09	PPCK	0.150101	0.0725075	PPCK	0.0272834	0.0158732	PPCK	0.0877506	0.0214596	ACOTA	-0.459976	0.0345338	SULRi	0.225642	1.04e-06	NADPHQR2	0.256936	0.0342927	EX_k_e	-0.101981	6.51e-06	PPCK	-0.50318	0.406102	CU2tex	0.000395726	2.16e-10	EX_k_e	-0.154609	6.47e-06	EX_fe3_e	-4.09e-06	0	A5PISO	0.0112286
EX_k_e	-0.125184	1.14e-06	TYRTA	-0.0798253	2.97e-06	EX_k_e	-0.11716	3.08e-05	TYRTA	-0.0951323	3.04e-06	TYRTA	-0.0850053	2.7e-06	EX_k_e	-0.129142	3.02e-06	EX_k_e	-0.123458	2.12e-07	EX_k_e	-0.128093	2.28e-06	SULRi	0.217216	1.37e-06	TKT2	0.0143254	0.00399464	ACOTA	-0.370632	0.00801084	GLYCPHOSPHOLIPID_2	0.00972308	5.92e-08	EX_k_e	-0.143165	7.58e-06	FADSYN_1	0.00026186	0	GLYCPHOSPHOLIPID_2	0.0147407	5.88e-08	TYRTA	-0.0651834	3.57e-09	IPPMIa	-0.201023
GLYCPHOSPHOLIPID_2	0.0119352	1.04e-08	PPCK	0.169985	0.0603949	GLYCPHOSPHOLIPID_2	0.0111702	2.8e-07	PPCK	0.225059	0.0844637	PPCK	0.0625761	0.0180969	GLYCPHOSPHOLIPID_2	0.0123126	2.74e-08	GLYCPHOSPHOLIPID_2	0.0117707	1.92e-09	GLYCPHOSPHOLIPID_2	0.0122126	2.07e-08	TKT2	0.244754	0.00228611	PIt2rpp	0.844046	1.45e-05	SULRi	0.225367	7.92e-06	CU2tex	0.000370163	0	GLYCPHOSPHOLIPID_2	0.0136496	6.89e-08	A5PISO	0.0143571	2.85e-07	CU2tex	0.000561185	0	PPCK	0.336936	0.0560515	ADMDC	0.00309678
CU2tex	0.00045438	0	EX_k_e	-0.11044	5.69e-06	CU2tex	0.000425256	4.05e-10	EX_k_e	-0.131617	5.81e-06	EX_k_e	-0.117606	5.18e-06	CU2tex	0.000468748	0	CU2tex	0.000448117	0	CU2tex	0.000464938	0	PIt2rpp	0.812527	1.91e-05	DALAt2pp	0.0221135	1.12e-08	TKT2	0.0844952	0.0017063	FADSYN_1	0.000244944	0	CU2tex	0.000519647	0	IPPMIa	-0.257033	9.12e-05	FADSYN_1	0.000371348	0	EX_k_e	-0.0901822	6.84e-09	COFACTOR_10	0.000307198
FADSYN_1	0.000300673	0	GLYCPHOSPHOLIPID_2	0.0105295	5.17e-08	FADSYN_1	0.000281403	1.77e-10	GLYCPHOSPHOLIPID_2	0.0125486	5.28e-08	GLYCPHOSPHOLIPID_2	0.0112128	4.7e-08	FADSYN_1	0.00031018	0	FADSYN_1	0.000296529	0	FADSYN_1	0.000307659	0	DALAt2pp	0.0212839	1.69e-08	ASPK	1.45275	0.0661031	PIt2rpp	0.843017	0.000110801	A5PISO	0.0134297	1.13e-07	FADSYN_1	0.000343862	0	ADMDC	0.00395961	2.17e-08	A5PISO	0.02036	1.12e-07	GLYCPHOSPHOLIPID_2	0.00859813	0	PG181abcpp	0.00198416
A5PISO	0.0164851	1.98e-08	CU2tex	0.000400863	0	A5PISO	0.0154285	5.34e-07	CU2tex	0.000477731	0	CU2tex	0.000426876	0	A5PISO	0.0170064	5.23e-08	A5PISO	0.0162579	3.67e-09	A5PISO	0.0168681	3.95e-08	ASPK	1.4088	0.0552286	DAPDC	0.303561	1.88e-06	DALAt2pp	0.0268738	1.16e-07	IPPMIa	-0.240429	3.62e-05	A5PISO	0.018853	1.31e-07	COFACTOR_10	0.00039279	2.13e-10	IPPMIa	-0.364502	3.59e-05	CU2tex	0.000327335	0	NADPHQR2	0.0422707
IPPMIa	-0.29513	6.34e-06	FADSYN_1	0.00026526	0	IPPMIa	-0.276213	0.000171004	FADSYN_1	0.000316125	0	FADSYN_1	0.000282473	0	IPPMIa	-0.304462	1.68e-05	IPPMIa	-0.291062	1.18e-06	IPPMIa	-0.301988	1.27e-05	DAPDC	0.292225	2.47e-06	PYNP2r	0.0235543	0.000577366	ASPK	1.61162	0.00976992	ADMDC	0.00370382	8.59e-09	IPPMIa	-0.337523	4.21e-05	PG181abcpp	0.00253699	8.89e-09	ADMDC	0.00561518	8.53e-09	FADSYN_1	0.000216604	0	ACOTA	-0.138626
ADMDC	0.00454649	1.5e-09	A5PISO	0.0145435	9.87e-08	ADMDC	0.00425508	4.06e-08	A5PISO	0.0173323	1.01e-07	A5PISO	0.0154872	8.97e-08	ADMDC	0.00469026	3.98e-09	ADMDC	0.00448383	2.79e-10	ADMDC	0.00465214	3e-09	PYNP2r	0.00134032	0.00105146	CYTK1	0.358312	0.180732	DAPDC	0.303191	1.43e-05	COFACTOR_10	0.000367417	0	ADMDC	0.00519956	1e-08	NADPHQR2	0.321486	0.14317	COFACTOR_10	0.000557022	0	A5PISO	0.0118758	1.19e-10	SULRi	0.113814
COFACTOR_10	0.000451009	0	IPPMIa	-0.260369	3.16e-05	COFACTOR_10	0.000422101	3.99e-10	IPPMIa	-0.310297	3.23e-05	IPPMIa	-0.277265	2.88e-05	COFACTOR_10	0.00046527	0	COFACTOR_10	0.000444793	0	COFACTOR_10	0.000461489	0	CYTK1	0.567789	0.233252	5MTRtpp	0.00613953	7.68e-10	PYNP2r	0.0226957	0.000577976	PG181abcpp	0.0023731	3.52e-09	COFACTOR_10	0.000515792	0	ACOTA	-0.535998	0.0750967	PG181abcpp	0.00359775	3.5e-09	IPPMIa	-0.212611	3.8e-08	TKT2	-0.0714526
PG181abcpp	0.00291302	6.17e-10	ADMDC	0.00401101	7.51e-09	PG181abcpp	0.00272631	1.67e-08	ADMDC	0.00478015	7.66e-09	ADMDC	0.00427129	6.83e-09	PG181abcpp	0.00300513	1.63e-09	PG181abcpp	0.00287287	1.15e-10	PG181abcpp	0.00298071	1.23e-09	5MTRtpp	0.00591027	1.01e-09	EX_h2_e	-0.0629921	0.116998	CYTK1	0.244487	0.02185	NADPHQR2	0.342962	0.226419	PG181abcpp	0.00333145	4.1e-09	SULRi	0.145524	2.93e-05	NADPHQR2	0.124884	0.141945	ADMDC	0.00327529	0	PIt2rpp	0.425736
NADPHQR2	0.177432	0.0881643	COFACTOR_10	0.000397889	0	NADPHQR2	0.7292	0.142251	COFACTOR_10	0.000474187	0	COFACTOR_10	0.000423709	0	NADPHQR2	-7.61e-07	0	NADPHQR2	0.124481	0.0391649	NADPHQR2	1.75e-05	7.53e-10	EX_h2_e	-0.00900476	0.0425918	AP4AS	0.20668	0.221045	5MTRtpp	0.00613205	5.86e-09	ACOTA	-0.520345	0.200108	NADPHQR2	0.618762	0.282704	TKT2	-0.916506	0.0514966	ACOTA	-0.504827	0.180711	COFACTOR_10	0.000324907	0	DALAt2pp	0.011228
ACOTA	-0.385264	0.0299914	PG181abcpp	0.00256992	3.08e-09	ACOTA	0.110435	0.0270799	PG181abcpp	0.00306272	3.15e-09	PG181abcpp	0.00273669	2.8e-09	ACOTA	-0.228487	9.87e-06	ACOTA	-0.327016	0.0315339	ACOTA	-0.241681	0.000261459	AP4AS	0.122615	0.170884	MDDCP5pp	1.08e-06	0	EX_h2_e	-0.0668743	0.007638	SULRi	0.136124	1.16e-05	ACOTA	-0.352117	0.106816	PIt2rpp	0.544356	0.00040928	SULRi	0.20637	1.15e-05	PG181abcpp	0.00209854	0	ASPK	0.518611
SULRi	0.167094	2.03e-06	NADPHQR2	0.166965	0.0198434	SULRi	0.156384	5.48e-05	NADPHQR2	0.206011	0.0500429	NADPHQR2	2.01e-06	0	SULRi	0.172377	5.38e-06	SULRi	0.164791	3.77e-07	SULRi	0.170977	4.06e-06	MDDCP5pp	1.96e-06	2.2e-10	FE3abcpp	2.7e-05	3.44e-10	AP4AS	0.145832	0.0299269	TKT2	-0.54667	0.0271594	SULRi	0.191095	1.35e-05	DALAt2pp	0.0170843	4.64e-07	TKT2	0.288802	0.00022417	NADPHQR2	0.0840553	0.0048472	DAPDC	0.153116
TKT2	1.71592	0.00812997	ACOTA	-0.255357	0.00525372	TKT2	1.96722	0.0329108	ACOTA	-0.348342	0.0265438	ACOTA	-0.340565	0.00676649	TKT2	2.07768	0.00494062	TKT2	2.03917	0.00276394	TKT2	2.13794	0.00366975	FE3abcpp	1.48e-05	1.06e-09	NTPP3	0.230211	0.169841	MDDCP5pp	1.4e-05	1.18e-10	PIt2rpp	0.509191	0.000162257	TKT2	0.200798	0.000653117	ASPK	0.794928	0.0302213	PIt2rpp	0.771959	0.000161214	ACOTA	-0.174679	0.00032218	PYNP2r	0.00807193
PIt2rpp	0.625039	2.84e-05	SULRi	0.147414	1.01e-05	PIt2rpp	0.584976	0.000766998	SULRi	0.175681	1.04e-05	SULRi	0.15698	9.22e-06	PIt2rpp	0.644803	7.52e-05	PIt2rpp	0.616425	5.27e-06	PIt2rpp	0.639563	5.68e-05	NTPP3	-0.0447541	0.0480902	EX_h2o_e	45.0768	0.818747	FE3abcpp	0.000158702	2.52e-08	DALAt2pp	0.0160695	1.87e-07	PIt2rpp	0.714821	0.000188921	DAPDC	0.195777	5.29e-05	DALAt2pp	0.0202862	1.15e-07	SULRi	0.120374	1.22e-08	CYTK1	0.0718599
DALAt2pp	0.0199792	3.16e-08	TKT2	1.27477	0.1114	DALAt2pp	-0.0781742	0.0126998	TKT2	2.00854	0.0419983	TKT2	1.91874	0.00169337	DALAt2pp	0.0169579	6.11e-08	DALAt2pp	0.0161713	4e-09	DALAt2pp	0.0189818	1.28e-06	CYTBDpp	-0.552135	2.89474	CYTBDpp	-0.643083	1.50155	NTPP3	0.0028719	0.00775114	ASPK	0.572795	0.00269527	DALAt2pp	0.0187938	1.32e-07	PYNP2r	0.00672621	0.000284891	ASPK	0.966424	0.0211183	TKT2	-0.148276	6.78e-05	5MTRtpp	0.00309678
ASPK	1.1768	0.0575925	PIt2rpp	0.551422	0.000141845	ASPK	0.631145	0.074608	PIt2rpp	0.657161	0.000144863	PIt2rpp	0.587205	0.000129021	ASPK	2.11993	0.0043825	ASPK	0.679946	0.00562516	ASPK	2.09391	0.015632	EX_so4_e	-0.220831	1.41e-06	EX_so4_e	-0.229398	1.07e-06	CYTBDpp	-0.0236332	0.00821183	DAPDC	0.183131	2.1e-05	ASPK	0.835888	0.00200336	CYTK1	0.639973	0.124339	DAPDC	0.277635	2.09e-05	PIt2rpp	0.450278	1.71e-07	EX_h2_e	-0.0095125
DAPDC	0.224795	3.68e-06	DALAt2pp	0.0145233	9.95e-08	DAPDC	0.210387	9.92e-05	DALAt2pp	0.0194731	2.08e-07	DALAt2pp	0.0185349	1.97e-07	DAPDC	0.231904	9.73e-06	DAPDC	0.221697	6.82e-07	DAPDC	0.230019	7.34e-06	NAt3_2pp	0.260539	0.16355	NAt3_2pp	0.304127	0.169046	EX_so4_e	-0.229118	8.18e-06	PYNP2r	0.00245047	0.00267598	DAPDC	0.257085	2.44e-05	5MTRtpp	0.00395961	2.17e-08	PYNP2r	0.0289755	0.000670415	DALAt2pp	0.0117964	1.22e-10	AP4AS	0.041122
PYNP2r	0.015127	0.00215535	ASPK	0.573578	0.0724028	PYNP2r	0.411188	0.0307714	ASPK	1.54183	0.121957	ASPK	0.996757	0.00968973	PYNP2r	-4.01e-06	1.93e-10	PYNP2r	0.0161695	0.00015099	PYNP2r	1.31e-06	4.19e-10	EX_acald_e	1.81e-07	0	EX_acald_e	-5.59e-07	0	NAt3_2pp	-0.0112538	0.00839748	CYTK1	0.503078	0.241053	PYNP2r	0.0260052	0.000245998	EX_h2_e	-0.112289	0.046107	CYTK1	0.31571	0.192112	ASPK	0.511099	0.00113663	MDDCP5pp	1.34e-05
CYTK1	0.428788	0.066794	DAPDC	0.198319	1.83e-05	CYTK1	0.462227	0.211222	DAPDC	0.236348	1.87e-05	DAPDC	0.211188	1.67e-05	CYTK1	0.113497	2.48e-06	CYTK1	0.184703	0.0397414	CYTK1	0.0742258	7.09e-05	TRPS1	4.4e-05	1.07e-08	TRPS1	0.0329646	0.000170638	EX_acald_e	1.58e-07	0	5MTRtpp	0.00370382	8.59e-09	CYTK1	0.523894	0.188681	AP4AS	0.391522	0.139703	5MTRtpp	0.00561518	8.53e-09	DAPDC	0.161942	2.21e-08	FE3abcpp	0.000186419
5MTRtpp	0.00454649	1.5e-09	PYNP2r	-0.0589654	0.00490204	5MTRtpp	0.00425508	4.06e-08	PYNP2r	0.00134315	0.000844892	PYNP2r	-0.00618343	1.06e-05	5MTRtpp	0.00469026	3.98e-09	5MTRtpp	0.00448383	2.79e-10	5MTRtpp	0.00465214	3e-09	TMDPP	0	0	TMDPP	0	0	TRPS1	0.0485127	0.000128543	EX_h2_e	-0.0176883	0.0473977	5MTRtpp	0.00519956	1e-08	MDDCP5pp	4.95e-05	1.9e-09	EX_h2_e	0.112218	0.0696304	PYNP2r	4.28e-06	0.000187211	NTPP3	0.000341207
EX_h2_e	-0.0325152	0.0808657	CYTK1	0.126997	0.0293277	EX_h2_e	-0.106287	0.10666	CYTK1	0.229495	0.058991	CYTK1	0.0962551	1.57e-05	EX_h2_e	-5.68e-07	9.43e-07	EX_h2_e	0.00509961	0.0246463	EX_h2_e	-0.00208041	0.000482071	UMPK	0.637602	0.0750753	UMPK	0.769523	0.162792	TMDPP	0	0	AP4AS	0.124431	0.155206	EX_h2_e	0.0126332	0.00138403	FE3abcpp	0.00405904	9.28e-08	AP4AS	0.229213	0.221121	CYTK1	0.11592	0.00380087	EX_h2o_e	33.1223
AP4AS	-0.0168926	0.0501953	5MTRtpp	0.00401101	7.51e-09	AP4AS	0.480354	0.19867	5MTRtpp	0.00478015	7.66e-09	5MTRtpp	0.00427129	6.83e-09	AP4AS	1.31e-07	0	AP4AS	0.171801	0.0657718	AP4AS	6.77e-06	4.14e-10	FBP	0.531229	0.558835	FBP	0.557468	0.423036	UMPK	0.564443	0.0191558	MDDCP5pp	3.98e-05	8.53e-10	AP4AS	0.114183	0.145152	NTPP3	-0.049528	0.0106542	MDDCP5pp	1.47e-05	2.33e-10	5MTRtpp	0.00327529	0	CYTBDpp	0.0563341
MDDCP5pp	-1.43e-06	2.9e-10	EX_h2_e	-0.00142405	0.00745842	MDDCP5pp	0.0106336	5.47e-05	EX_h2_e	-0.00505228	0.033778	EX_h2_e	0.000454587	8.77e-06	MDDCP5pp	7.44e-07	3.13e-10	MDDCP5pp	2.55e-06	0	MDDCP5pp	1.26e-05	1.47e-09	ADNCYC	0.202254	0.185681	ADNCYC	0.145946	0.166741	FBP	1.50172	3.46763	FE3abcpp	0.00384789	5.83e-08	MDDCP5pp	1.16e-05	1.74e-10	EX_h2o_e	33.6074	1.02832	FE3abcpp	0.000275655	3.23e-06	EX_h2_e	0.0108307	0.00187009	EX_so4_e	-0.115708
FE3abcpp	3.46e-05	1.02e-09	AP4AS	0.146517	0.0193331	FE3abcpp	-0.162158	0.0191122	AP4AS	0.115414	0.0508653	AP4AS	1.24e-06	0	FE3abcpp	1.82e-05	1.34e-09	FE3abcpp	4.32e-05	1.3e-09	FE3abcpp	0.00163482	7.14e-08	CELLENV_2	0.0426146	5.26e-08	CELLENV_2	0.0442677	3.99e-08	ADNCYC	0.0544979	0.0231815	NTPP3	-0.0711071	0.0416623	FE3abcpp	0.000829875	1.59e-06	CYTBDpp	1.3485	2.61555	NTPP3	-0.0811807	0.021803	AP4AS	0.0783532	0.00439078	EX_glc_e	9.44456
NTPP3	0.16051	0.0906312	MDDCP5pp	6.46e-06	0	NTPP3	-0.43869	0.0297091	MDDCP5pp	0.000757494	1.71e-08	MDDCP5pp	1.57e-06	0	NTPP3	2.18e-06	1.34e-10	NTPP3	-0.0645625	0.00756669	NTPP3	8.7e-06	1.9e-09	ADA	-0.438382	0.151009	ADA	0.0398878	0.00637247	CELLENV_2	0.0442137	3.05e-07	EX_h2o_e	32.1514	0.920315	NTPP3	-0.0126431	0.0684627	EX_so4_e	-0.147947	3.02e-05	EX_h2o_e	40.4272	0.546052	MDDCP5pp	5.69e-07	0	NAt3_2pp	0.0440543
EX_h2o_e	35.087	0.26732	FE3abcpp	9.67e-05	6.71e-09	EX_h2o_e	36.5132	2.85186	FE3abcpp	6.38e-05	2.49e-09	FE3abcpp	0.00470111	8.29e-09	EX_h2o_e	38.7077	0.361762	EX_h2o_e	33.9943	0.247731	EX_h2o_e	36.9371	0.455576	ATPHs	0.186679	0.186756	ATPHs	0.386762	0.270785	ADA	-0.210511	0.0362919	CYTBDpp	-0.511409	0.902287	EX_h2o_e	39.6396	0.44375	EX_glc_e	16.0813	0.195513	CYTBDpp	-0.0205028	0.0780582	FE3abcpp	4.09e-06	0	EX_acald_e	-3.54e-06
CYTBDpp	-0.0731369	0.0273361	NTPP3	0.140059	0.0185062	CYTBDpp	-3.02934	39.1855	NTPP3	0.0600594	0.0308416	NTPP3	1.33e-06	0	CYTBDpp	1.03e-06	0	CYTBDpp	-0.805541	3.07672	CYTBDpp	8.41e-06	5.74e-10	CELLENV_1	0.0241678	1.69e-08	CELLENV_1	0.0251053	1.28e-08	ATPHs	0.0964681	0.0261917	EX_so4_e	-0.13839	1.2e-05	CYTBDpp	0.950891	3.6174	NAt3_2pp	0.386498	0.0909187	EX_so4_e	-0.209806	1.19e-05	NTPP3	-0.00837121	0.000776884	TRPS1	0.00110858
EX_so4_e	-0.169875	2.1e-06	EX_h2o_e	32.4865	1.03898	EX_so4_e	-0.158987	5.67e-05	EX_h2o_e	41.691	1.77217	EX_h2o_e	32.964	0.367591	EX_so4_e	-0.175247	5.56e-06	EX_so4_e	-0.167534	3.9e-07	EX_so4_e	-0.173823	4.19e-06	DADA	0.185776	0.0037582	DADA	0.129136	0.00511913	CELLENV_1	0.0250747	9.8e-08	EX_glc_e	14.5237	0.0616278	EX_so4_e	-0.194276	1.4e-05	EX_acald_e	-2.48e-06	0	EX_glc_e	10.2663	0.0319905	EX_h2o_e	33.3716	2.42804	TMDPP	0
EX_glc_e	7.64789	0.00613408	CYTBDpp	-0.0103459	0.00470049	EX_glc_e	7.69447	0.0579951	CYTBDpp	-0.00845659	0.0199784	CYTBDpp	1.59e-06	0	EX_glc_e	8.25692	0.011007	EX_glc_e	7.51989	0.00763078	EX_glc_e	8.23208	0.0166728	GLYCPHOSPHOLIPID_3	0.0144488	6.05e-09	GLYCPHOSPHOLIPID_3	0.0150093	4.59e-09	DADA	0.0325086	0.00461347	NAt3_2pp	0.45257	0.15591	EX_glc_e	10.2209	0.0504508	TRPS1	0.0031825	2.52e-06	NAt3_2pp	0.389034	0.149067	CYTBDpp	-0.00724738	0.00114341	UMPK	0.159293
NAt3_2pp	0.0718999	0.0457429	EX_so4_e	-0.149867	1.05e-05	NAt3_2pp	-0.243351	0.0289416	EX_so4_e	-0.178605	1.07e-05	EX_so4_e	-0.159593	9.53e-06	NAt3_2pp	2.34e-07	1.08e-10	NAt3_2pp	0.082302	0.0298002	NAt3_2pp	1.7e-05	3.32e-10	NTP5	0.050852	0.0813805	NTP5	0.197144	0.16472	GLYCPHOSPHOLIPID_3	0.014991	3.5e-08	EX_acald_e	3.28e-07	0	NAt3_2pp	0.438049	0.1641	TMDPP	0	0	EX_acald_e	4.77e-07	0	EX_so4_e	-0.122378	1.26e-08	FBP	0.0797075
EX_acald_e	-2.56e-06	0	EX_glc_e	7.26417	0.0126978	EX_acald_e	0.19506	0.0299965	EX_glc_e	9.39671	0.0577702	EX_glc_e	7.1904	0.0150244	EX_acald_e	1.03e-06	0	EX_acald_e	-1.97e-07	0	EX_acald_e	1.25e-06	1.21e-10	CO2tex	-19.1915	0.326062	CO2tex	-21.1841	0.719527	NTP5	0.0778761	0.0171503	TRPS1	0.00213994	9.42e-07	EX_acald_e	6.5e-08	0	UMPK	0.233831	0.017369	TRPS1	0.0174211	0.000300614	EX_glc_e	8.79283	0.0680683	ADNCYC	0.0372359
TRPS1	0.000401551	3.23e-08	NAt3_2pp	0.0831687	0.00965809	TRPS1	0.0247198	0.0162277	NAt3_2pp	0.470461	0.0355838	NAt3_2pp	1.74e-06	0	TRPS1	0.000148722	1.99e-08	TRPS1	0.000347846	3.08e-08	TRPS1	0.00352822	9.83e-06	SUCCt2_2pp	-0.145636	0.100234	SUCCt2_2pp	-0.126655	0.100003	CO2tex	-19.989	0.168813	TMDPP	0	0	TRPS1	0.014861	0.000253752	FBP	4.61036	5.55747	TMDPP	0	0	NAt3_2pp	0.0120361	0.0022142	CELLENV_2	0.0223286
TMDPP	0	0	EX_acald_e	-3.66e-08	0	TMDPP	6.99e-10	0	EX_acald_e	6.11e-08	0	EX_acald_e	-1.7e-07	0	TMDPP	0	0	TMDPP	0	0	TMDPP	0	0	DXPS	0.00619772	1.11e-09	DXPS	0.00643814	8.44e-10	SUCCt2_2pp	-0.0483054	0.01266	UMPK	0.484047	0.026543	TMDPP	0	0	ADNCYC	0.272284	0.133339	UMPK	0.423256	0.0189062	EX_acald_e	-1.3e-07	0	ADA	-0.0299233
UMPK	0.596859	0.0979086	TRPS1	0.000850054	2.53e-07	UMPK	-0.0975743	0.0984437	TRPS1	0.0389689	6.01e-07	TRPS1	0.000391538	1.52e-07	UMPK	0.248054	1.13e-05	UMPK	0.369702	0.00576107	UMPK	0.275935	8.45e-05	PFL	6.29e-07	1.45e-10	PFL	6.21e-07	0	DXPS	0.00643029	6.45e-09	FBP	1.79302	6.16898	UMPK	0.227984	0.0406639	CELLENV_2	0.0285498	1.13e-06	FBP	-0.536856	2.53013	TRPS1	0.0209204	6.43e-05	CYTBO3_4pp	40.4921
FBP	-0.597536	0.615473	TMDPP	0	0	FBP	0.187419	0.325843	TMDPP	0	0	TMDPP	0	0	FBP	-2.24e-06	0	FBP	0.0956832	0.0905944	FBP	1.49e-05	2.28e-10	CELLENV_8	0.00714333	1.48e-09	CELLENV_8	0.00742043	1.12e-09	PFL	-1.16e-08	0	ADNCYC	0.240756	0.193897	FBP	0.436474	0.54524	ADA	0.676277	1.0325	ADNCYC	0.185244	0.151503	TMDPP	0	0	ATPHs	0.0438731
ADNCYC	0.0156992	0.071647	UMPK	0.37453	0.00498718	ADNCYC	0.632718	0.233866	UMPK	0.434467	0.0150296	UMPK	0.233039	3.15e-05	ADNCYC	-3.55e-07	0	ADNCYC	0.2133	0.053941	ADNCYC	1.09e-05	3.19e-10	CHORM	0.275389	2.2e-06	CHORM	0.286072	1.67e-06	CELLENV_8	0.00741138	8.56e-09	CELLENV_2	0.0267055	4.46e-07	ADNCYC	0.0726162	0.137115	CYTBO3_4pp	30.2727	6.18398	CELLENV_2	0.0404869	4.43e-07	UMPK	0.263479	0.00373009	CELLENV_1	0.0126631
CELLENV_2	0.0327814	7.82e-08	FBP	-0.413937	0.297175	CELLENV_2	0.0306802	2.11e-06	FBP	0.29253	0.126496	FBP	1.35e-06	0	CELLENV_2	0.033818	2.07e-07	CELLENV_2	0.0323296	1.45e-08	CELLENV_2	0.0335431	1.56e-07	GTHSYN	0.000195431	0	GTHSYN	0.000203013	0	CHORM	0.285723	1.27e-05	ADA	-0.368747	0.294582	CELLENV_2	0.0374902	5.2e-07	ATPHs	-0.107511	0.846295	ADA	-0.0587711	0.523668	FBP	5.61737	4.36946	DADA	0.0145506
ADA	-0.0205227	0.0925948	ADNCYC	0.20805	0.0169507	ADA	-0.329229	0.217937	ADNCYC	0.287499	0.0560834	ADNCYC	1.29e-06	0	ADA	0.000718631	5.26e-07	ADA	0.0186486	0.000480005	ADA	0.00684607	0.000141229	EX_nh4_e	-9.20743	0.00245564	EX_nh4_e	-9.5646	0.00186323	GTHSYN	0.000202765	0	CYTBO3_4pp	31.5225	5.60416	ADA	0.101619	0.0734302	CELLENV_1	0.0161913	3.62e-07	CYTBO3_4pp	33.6648	2.87764	ADNCYC	0.0527626	0.00403514	GLYCPHOSPHOLIPID_3	0.00757067
CYTBO3_4pp	31.8948	5.57488	CELLENV_2	0.0289204	3.9e-07	CYTBO3_4pp	40.004	31.2709	CELLENV_2	0.0344661	3.98e-07	CELLENV_2	0.0307971	3.55e-07	CYTBO3_4pp	38.7081	1.60357	CYTBO3_4pp	30.51	4.21896	CYTBO3_4pp	35.4836	1.36595	PE160abcpp	0.027867	2.25e-08	PE160abcpp	0.0289479	1.71e-08	EX_nh4_e	-9.55295	0.014228	ATPHs	0.352099	0.260264	CYTBO3_4pp	34.0883	5.95019	DADA	0.163661	0.0907454	ATPHs	-0.0951199	0.237119	CELLENV_2	0.0236157	4.69e-10	NTP5	0.0182125
ATPHs	-0.00583708	0.0671696	ADA	-0.137888	0.0202577	ATPHs	0.361385	0.17885	ADA	-0.0927896	0.0195033	ADA	-3.26e-05	6.62e-07	ATPHs	4.12e-06	0	ATPHs	0.179014	0.0661266	ATPHs	0.0598454	0.00124222	SO4t2pp	0.220831	1.41e-06	SO4t2pp	0.229398	1.07e-06	PE160abcpp	0.0289127	1.3e-07	CELLENV_1	0.0151454	1.44e-07	ATPHs	-0.039489	0.102147	GLYCPHOSPHOLIPID_3	0.00968002	1.29e-07	CELLENV_1	0.0229611	1.43e-07	ADA	0.0339399	0.00705675	CO2tex	-21.2715
CELLENV_1	0.0185911	2.51e-08	CYTBO3_4pp	31.7844	4.10025	CELLENV_1	0.0173995	6.79e-07	CYTBO3_4pp	42.9893	6.93047	CYTBO3_4pp	30.6824	0.750118	CELLENV_1	0.019179	6.66e-08	CELLENV_1	0.0183349	4.67e-09	CELLENV_1	0.0190231	5.02e-08	MTHFD	0.841884	4.87e-06	MTHFD	1.72328	0.283779	SO4t2pp	0.229118	8.18e-06	DADA	0.410794	0.163271	CELLENV_1	0.0212616	1.67e-07	NTP5	0.192723	0.0875823	DADA	0.112687	0.0147116	CYTBO3_4pp	39.5334	9.7863	SUCCt2_2pp	0.0352671
DADA	0.0769643	0.00108012	ATPHs	0.16049	0.0224179	DADA	-0.0252357	0.0102639	ATPHs	0.0489446	0.038855	ATPHs	1.61e-06	0	DADA	-6.15e-07	0	DADA	0.0198338	0.000463953	DADA	4.62e-07	7.64e-10	PYK	4.07242	1.30924	ACKr	-12.9459	2.9682	MTHFD	0.816209	0.00570493	GLYCPHOSPHOLIPID_3	0.0090547	5.13e-08	DADA	0.118979	0.0948346	CO2tex	-16.9238	0.58237	GLYCPHOSPHOLIPID_3	0.0137274	5.1e-08	ATPHs	2.97817	2.24443	DXPS	0.00324739
GLYCPHOSPHOLIPID_3	0.0111148	8.99e-09	CELLENV_1	0.0164015	1.25e-07	GLYCPHOSPHOLIPID_3	0.0104024	2.43e-07	CELLENV_1	0.0195466	1.28e-07	CELLENV_1	0.0174658	1.14e-07	GLYCPHOSPHOLIPID_3	0.0114662	2.38e-08	GLYCPHOSPHOLIPID_3	0.0109616	1.67e-09	GLYCPHOSPHOLIPID_3	0.011373	1.79e-08	MOBDabcpp	0.000120063	0	PYK	0.619986	0.31736	ACKr	-10.5942	1.00132	NTP5	0.185294	0.140342	GLYCPHOSPHOLIPID_3	0.0127113	5.97e-08	SUCCt2_2pp	-0.067407	0.070007	NTP5	0.262326	0.169984	CELLENV_1	0.013393	1.51e-10	PFL	3.01e-06
NTP5	0.213457	0.109027	DADA	0.0251541	0.000467154	NTP5	0.118179	0.135491	DADA	0.038137	0.00277647	DADA	5.95e-07	0	NTP5	-9.3e-07	0	NTP5	0.0998543	0.0336629	NTP5	9.01e-06	7.54e-10	NDPK8	0.178832	0.0255832	MOBDabcpp	0.000124721	0	PYK	2.55733	0.671048	CO2tex	-17.7432	0.748517	NTP5	0.395762	0.211928	DXPS	0.00415219	2.38e-08	CO2tex	-19.0683	0.366646	DADA	0.0278761	0.00159696	CELLENV_8	0.00374286
CO2tex	-17.6697	0.227671	GLYCPHOSPHOLIPID_3	0.00980568	4.49e-08	CO2tex	-19.1324	1.52651	GLYCPHOSPHOLIPID_3	0.011686	4.58e-08	GLYCPHOSPHOLIPID_3	0.010442	4.08e-08	CO2tex	-20.7732	0.393434	CO2tex	-16.8542	0.243599	CO2tex	-19.1471	0.346302	MDDEP2pp	-1.13e-06	0	NDPK8	0.514317	0.16098	MOBDabcpp	0.000124569	0	SUCCt2_2pp	-0.0645055	0.101587	CO2tex	-19.7706	0.286884	PFL	3e-06	0	SUCCt2_2pp	-0.128663	0.0803853	GLYCPHOSPHOLIPID_3	0.00800708	0	CHORM	0.144295
SUCCt2_2pp	0.0395359	0.0511767	NTP5	0.0954562	0.0171377	SUCCt2_2pp	-0.192684	0.0475945	NTP5	0.190548	0.0559271	NTP5	2.07e-06	0	SUCCt2_2pp	1.22e-07	0	SUCCt2_2pp	-0.000146091	0.0252498	SUCCt2_2pp	1.07e-05	2.12e-10	SUCOAS	0.375993	0.0424169	MDDEP2pp	-6.26e-07	0	NDPK8	0.0642887	0.003978	DXPS	0.00388396	9.44e-09	SUCCt2_2pp	-0.1052	0.0719343	CELLENV_8	0.0047857	3.16e-08	DXPS	0.00588828	9.38e-09	NTP5	0.0440298	0.00363272	GTHSYN	0.000102399
DXPS	0.00476762	1.65e-09	CO2tex	-17.1479	1.01587	DXPS	0.00446206	4.46e-08	CO2tex	-23.4077	1.66793	CO2tex	-16.6343	0.192831	DXPS	0.00491837	4.38e-09	DXPS	0.00470191	3.07e-10	DXPS	0.0048784	3.3e-09	NDPK2	0.699618	0.0754552	SUCOAS	0.362993	0.0577804	MDDEP2pp	1.15e-05	1.47e-10	PFL	2.71e-07	0	DXPS	0.00545244	1.1e-08	CHORM	0.184498	4.7e-05	PFL	-2.77e-07	0	CO2tex	-20.8584	2.43355	EX_nh4_e	-4.82438
PFL	3.86e-06	0	SUCCt2_2pp	-0.0138038	0.00632313	PFL	0.178385	0.0719635	SUCCt2_2pp	0.0566892	0.0339678	SUCCt2_2pp	1.07e-06	0	PFL	-2.07e-06	0	PFL	3e-07	0	PFL	-3.08e-06	4.26e-10	CELLENV_7	0.125299	4.55e-07	NDPK2	0.824488	0.162482	SUCOAS	0.104986	0.0386303	CELLENV_8	0.00447655	1.25e-08	PFL	-7.6e-09	0	GTHSYN	0.00013093	0	CELLENV_8	0.00678668	1.25e-08	SUCCt2_2pp	0.0201412	0.00326355	PE160abcpp	0.0146013
CELLENV_8	0.00549503	2.2e-09	DXPS	0.00420609	8.25e-09	CELLENV_8	0.00514282	5.93e-08	DXPS	0.00501263	8.43e-09	DXPS	0.00447903	7.51e-09	CELLENV_8	0.00566879	5.82e-09	CELLENV_8	0.0054193	4.08e-10	CELLENV_8	0.00562272	4.39e-09	ATPS4rpp	51.8035	8.60364	CELLENV_7	0.130159	3.45e-07	NDPK2	0.620189	0.0191606	CHORM	0.17258	1.86e-05	CELLENV_8	0.00628434	1.46e-08	EX_nh4_e	-6.16856	0.052556	CHORM	0.26164	1.85e-05	DXPS	0.00343459	0	SO4t2pp	0.115708
CHORM	0.211844	3.26e-06	PFL	1.75e-08	0	CHORM	0.198266	8.81e-05	PFL	-3.66e-08	0	PFL	3.49e-07	0	CHORM	0.218543	8.64e-06	CHORM	0.208924	6.06e-07	CHORM	0.216767	6.52e-06	CRNCAR	0	0	CRNCAR	0	0	CELLENV_7	0.130001	2.63e-06	GTHSYN	0.000122472	0	CHORM	0.242274	2.17e-05	PE160abcpp	0.0186696	4.81e-07	GTHSYN	0.000185674	0	PFL	9.99e-08	0	MTHFD	6.25218
GTHSYN	0.000150336	0	CELLENV_8	0.00484783	1.1e-08	GTHSYN	0.000140702	0	CELLENV_8	0.00577743	1.12e-08	CELLENV_8	0.00516241	9.97e-09	GTHSYN	0.00015509	0	GTHSYN	0.000148264	0	GTHSYN	0.00015383	0	ATPM	-0.236468	0.0206746	ATPM	-0.234803	0.0222667	CRNCAR	0	0	EX_nh4_e	-5.77008	0.0208356	GTHSYN	0.000171931	0	SO4t2pp	0.147947	3.02e-05	EX_nh4_e	-8.74773	0.0207016	CELLENV_8	0.00395862	0	PYK	0.0488111
EX_nh4_e	-7.08285	0.00364873	CHORM	0.186893	1.63e-05	EX_nh4_e	-6.62886	0.0984908	CHORM	0.222731	1.66e-05	CHORM	0.199021	1.48e-05	EX_nh4_e	-7.30682	0.00966265	EX_nh4_e	-6.98523	0.000677283	EX_nh4_e	-7.24743	0.00728742	NTD3	0.0073811	5.72e-05	NTD3	0.00597639	5.76e-05	ATPM	0.141391	0.0267664	PE160abcpp	0.0174635	1.91e-07	EX_nh4_e	-8.10024	0.0242595	MTHFD	0.533523	0.000995072	PE160abcpp	0.0264756	1.9e-07	CHORM	0.152612	1.96e-08	MOBDabcpp	6.29e-05
PE160abcpp	0.0214367	3.34e-08	GTHSYN	0.00013263	0	PE160abcpp	0.0200627	9.02e-07	GTHSYN	0.000158062	0	GTHSYN	0.000141236	0	PE160abcpp	0.0221146	8.85e-08	PE160abcpp	0.0211413	6.2e-09	PE160abcpp	0.0219349	6.68e-08	NDPK3	0.588815	0.231315	NDPK3	0.526163	0.26699	NTD3	0.00649524	6.48e-05	SO4t2pp	0.13839	1.2e-05	PE160abcpp	0.0245159	2.22e-07	PYK	8.82826	16.4752	SO4t2pp	0.209806	1.19e-05	GTHSYN	0.000108302	0	NDPK8	0.0303147
SO4t2pp	0.169875	2.1e-06	EX_nh4_e	-6.24863	0.0182144	SO4t2pp	0.158987	5.67e-05	EX_nh4_e	-7.44685	0.018602	EX_nh4_e	-6.65412	0.0165676	SO4t2pp	0.175247	5.56e-06	SO4t2pp	0.167534	3.9e-07	SO4t2pp	0.173823	4.19e-06	PHETA1	-0.157766	7.21e-07	PHETA1	-0.163886	5.47e-07	NDPK3	0.29258	0.0131625	MTHFD	0.54457	0.00167159	SO4t2pp	0.194276	1.4e-05	MOBDabcpp	8.04e-05	0	MTHFD	1.17972	0.100258	EX_nh4_e	-5.10248	2.19e-05	MDDEP2pp	6.9e-06
MTHFD	0.80726	0.0100584	PE160abcpp	0.0189119	1.67e-07	MTHFD	1.00211	0.0959042	PE160abcpp	0.0225384	1.7e-07	PE160abcpp	0.0201392	1.52e-07	MTHFD	0.667495	8.13e-05	MTHFD	0.636494	1.55e-05	MTHFD	0.660723	0.0005384	NTD1	0.368233	0.230601	NTD1	0.566682	0.297346	PHETA1	-0.163686	4.18e-06	PYK	14.0915	16.977	MTHFD	0.809248	0.00198358	NDPK8	0.125285	0.00978951	ACKr	-2.35401	1.45132	PE160abcpp	0.015443	2.01e-10	SUCOAS	-0.967039
ACKr	-7.97e-07	0	SO4t2pp	0.149867	1.05e-05	ACKr	-0.228901	0.0505047	SO4t2pp	0.178605	1.07e-05	SO4t2pp	0.159593	9.53e-06	ACKr	1.21651	0.309691	ACKr	-0.000119615	1.41e-08	ACKr	2.5717	0.635722	CMPN	0.0249599	0.000807488	CMPN	0.00589361	0.000435523	NTD1	0.180638	0.0359951	MOBDabcpp	7.52e-05	0	ACKr	-1.31801	0.71694	MDDEP2pp	3.85e-05	2.09e-09	PYK	6.86803	7.86351	SO4t2pp	0.122378	1.26e-08	NDPK2	0.193845
PYK	1.05879	0.398321	MTHFD	1.75725	0.566556	PYK	0.578548	0.206993	MTHFD	1.05628	0.10601	MTHFD	0.608328	0.000144626	PYK	1.93345	0.114446	PYK	0.44615	0.785902	PYK	1.00519	0.0856996	COtex	0.000195431	0	COtex	0.000203013	0	CMPN	0.00925749	0.00052893	NDPK8	0.201981	0.0147453	PYK	5.53045	8.35849	SUCOAS	0.106503	0.244777	MOBDabcpp	0.000114069	0	MTHFD	3.8744	0.799053	CELLENV_7	0.0656523
MOBDabcpp	9.24e-05	0	ACKr	-0.202956	0.0093862	MOBDabcpp	8.64e-05	0	ACKr	-0.00172547	3e-06	ACKr	-4.40278	7.121	MOBDabcpp	9.53e-05	0	MOBDabcpp	9.11e-05	0	MOBDabcpp	9.45e-05	0	AMPN	0.100941	0.0121422	AMPN	0.0722436	0.00439934	COtex	0.000202765	0	MDDEP2pp	2.31e-05	8.84e-10	MOBDabcpp	0.000105626	0	NDPK2	0.272903	0.0173554	NDPK8	0.0326201	0.0355571	ACKr	0.000262407	2.55e-08	ATPS4rpp	58.2642
NDPK8	0.341572	0.0902358	PYK	0.158772	0.0223016	NDPK8	-0.455702	0.029657	PYK	0.31011	0.366494	PYK	1.6684	0.299854	NDPK8	0.0172386	5.38e-08	NDPK8	0.0710121	0.0025935	NDPK8	0.0171269	4.35e-08	DM_5DRIB	0.000397874	0	DM_5DRIB	0.000413308	0	AMPN	0.144832	0.0122507	SUCOAS	0.271165	0.205768	NDPK8	0.156674	0.0243737	CELLENV_7	0.0839444	9.73e-06	MDDEP2pp	1.23e-06	0	PYK	0.0828975	0.00534097	CRNCAR	0
MDDEP2pp	3.27e-06	1.53e-10	MOBDabcpp	8.15e-05	0	MDDEP2pp	0.0110432	0.000100554	MOBDabcpp	9.71e-05	0	MOBDabcpp	8.68e-05	0	MDDEP2pp	2.85e-05	8.11e-10	MDDEP2pp	2.23e-06	0	MDDEP2pp	0.000176393	8.49e-08	FADRx	0.000676536	2.41e-10	FADRx	0.000700384	0	DM_5DRIB	0.000412804	0	NDPK2	0.511055	0.0265414	MDDEP2pp	1.03e-05	2.44e-10	ATPS4rpp	50.315	11.3125	SUCOAS	-0.42363	0.549378	MOBDabcpp	6.65e-05	0	ATPM	0.0359905
SUCOAS	0.445263	0.0363532	NDPK8	0.050315	0.00134378	SUCOAS	-0.0728797	0.154041	NDPK8	0.0824236	0.00496232	NDPK8	0.0157126	9.24e-08	SUCOAS	-0.129907	0.00842576	SUCOAS	-1.24847	0.236567	SUCOAS	0.339679	0.0465371	PUNP6	0.190138	0.00376906	PUNP6	0.13412	0.0051593	FADRx	0.000681369	2.33e-10	CELLENV_7	0.0785217	3.86e-06	SUCOAS	-1.83348	0.414427	CRNCAR	0	0	NDPK2	0.484497	0.0189301	NDPK8	0.035315	0.000418128	NTD3	0.00320707
NDPK2	0.646821	0.0977663	MDDEP2pp	4.4e-06	1.14e-10	NDPK2	-0.0319704	0.0881217	MDDEP2pp	8.57e-06	0	MDDEP2pp	5.08e-05	5.46e-09	NDPK2	0.278311	1.42e-05	NDPK2	0.414609	0.00575837	NDPK2	0.323058	8.86e-05	COBALT2tpp	2.1e-05	0	COBALT2tpp	2.18e-05	0	PUNP6	0.037677	0.00463657	ATPS4rpp	51.6836	10.3688	NDPK2	0.284907	0.0406827	ATPM	-0.592934	0.181418	CELLENV_7	0.119043	3.83e-06	MDDEP2pp	2.48e-07	0	NDPK3	0.0751045
CELLENV_7	0.0963865	6.76e-07	SUCOAS	0.280352	0.0292581	CELLENV_7	0.0902084	1.82e-05	SUCOAS	-0.410945	0.386692	SUCOAS	0.216534	0.00228202	CELLENV_7	0.0994343	1.79e-06	CELLENV_7	0.0950581	1.25e-07	CELLENV_7	0.0986262	1.35e-06	RPE	0.844222	0.00913889	RPE	0.397124	0.0159754	COBALT2tpp	2.18e-05	0	CRNCAR	0	0	CELLENV_7	0.110232	4.49e-06	NTD3	0.00977268	4.54e-06	ATPS4rpp	53.8566	7.86156	SUCOAS	-2.27325	0.333382	PHETA1	-0.0826639
ATPS4rpp	49.6489	5.05359	NDPK2	0.414887	0.00498572	ATPS4rpp	58.6774	15.3717	NDPK2	0.485567	0.0150183	NDPK2	0.26056	3.66e-05	ATPS4rpp	58.1542	3.98804	ATPS4rpp	48.7406	3.96829	ATPS4rpp	55.4314	2.41892	G3PT	0.194411	0.165226	G3PT	0.278099	0.190454	RPE	0.537015	0.00683741	ATPM	-0.949804	0.302782	ATPS4rpp	54.4551	7.14438	NDPK3	0.807885	0.15578	CRNCAR	0	0	NDPK2	0.292225	0.00371572	NTD1	0.00317647
CRNCAR	0	0	CELLENV_7	0.0850341	3.37e-06	CRNCAR	1.15e-09	0	CELLENV_7	0.10134	3.44e-06	CELLENV_7	0.0905522	3.07e-06	CRNCAR	0	0	CRNCAR	0	0	CRNCAR	0	0	MDDEP3pp	1.27e-05	3.43e-10	MDDEP3pp	5.73e-05	1.65e-08	G3PT	0.176103	0.0321731	NTD3	0.000623432	3.84e-07	CRNCAR	0	0	PHETA1	-0.105696	1.54e-05	ATPM	-0.211145	0.0218946	CELLENV_7	0.0694368	4.06e-09	CMPN	0.00889296
ATPM	-0.750844	0.124706	ATPS4rpp	49.9522	8.09933	ATPM	0.22635	0.161258	ATPS4rpp	66.7789	19.4804	ATPS4rpp	47.0454	1.44067	ATPM	-1.81e-06	0	ATPM	-0.108168	0.00599288	ATPM	9.1e-06	3.17e-10	GTPDPDP	-0.029124	0.0842242	GTPDPDP	0.0883822	0.136697	MDDEP3pp	6.35e-05	2.62e-09	NDPK3	0.673682	0.238249	ATPM	0.14158	0.0909561	NTD1	0.50905	0.156082	NTD3	0.00478674	4.78e-05	ATPS4rpp	62.2168	22.9588	COtex	0.000102399
NTD3	0.00502178	3.43e-05	CRNCAR	0	0	NTD3	0.0553952	0.0167575	CRNCAR	0	0	CRNCAR	0	0	NTD3	4.29e-07	1.77e-10	NTD3	-0.00152178	5.7e-05	NTD3	0.00864436	3.27e-06	EDA	0.234183	0.094851	EDA	0.559018	0.206315	GTPDPDP	-0.0507118	0.0058816	PHETA1	-0.098868	6.12e-06	NTD3	0.00521323	4.6e-05	CMPN	0.00580365	0.000258805	NDPK3	0.551925	0.307449	CRNCAR	0	0	AMPN	0.135084
NDPK3	0.619957	0.117754	ATPM	0.143093	0.0149797	NDPK3	0.508851	0.330733	ATPM	0.351896	0.0654349	ATPM	2.06e-06	0	NDPK3	0.0956835	1.8e-06	NDPK3	0.269051	0.0438495	NDPK3	0.0479228	7.33e-05	PUNP1	0.112564	0.0234775	PUNP1	-0.0404225	0.00734125	EDA	0.625216	0.115924	NTD1	0.661305	0.716872	NDPK3	0.894697	0.209983	COtex	0.00013093	0	PHETA1	-0.149889	6.08e-06	ATPM	0.110592	0.002938	DM_5DRIB	0.000208472
PHETA1	-0.121362	1.07e-06	NTD3	0.000276024	7.36e-08	PHETA1	-0.113583	2.89e-05	NTD3	0.00265067	5.85e-06	NTD3	1.98e-06	0	PHETA1	-0.125199	2.84e-06	PHETA1	-0.119689	1.99e-07	PHETA1	-0.124182	2.14e-06	thr_DASH_L_to_gly	0.0374229	0.11274	thr_DASH_L_to_gly	0.377646	0.23118	PUNP1	-0.163294	0.00767737	CMPN	0.0194469	0.00256313	PHETA1	-0.138794	7.12e-06	AMPN	0.406585	0.753355	NTD1	0.467185	10.879	NTD3	0.00210968	4.67e-06	FADRx	0.000172762
NTD1	0.329176	0.407259	NDPK3	0.206944	0.039138	NTD1	0.289095	0.164952	NDPK3	0.399239	0.0710647	NDPK3	0.0800339	1.46e-05	NTD1	2.43e-05	1.87e-09	NTD1	0.194629	0.0564016	NTD1	0.00155582	2e-06	GLYCPHOSPHOLIPID_4	0.0413421	4.95e-08	GLYCPHOSPHOLIPID_4	0.0429458	3.76e-08	thr_DASH_L_to_gly	0.0102195	0.0133561	COtex	0.000122472	0	NTD1	0.342956	0.267654	DM_5DRIB	0.000266557	0	CMPN	0.0124191	0.00043744	NDPK3	0.145402	0.00184018	PUNP6	0.016959
CMPN	0.0118808	0.00183606	PHETA1	-0.107068	5.35e-06	CMPN	-0.358721	0.0133874	PHETA1	-0.127599	5.46e-06	PHETA1	-0.114016	4.86e-06	CMPN	0.000416824	1.57e-07	CMPN	0.00611942	0.000121687	CMPN	0.0387564	7.08e-05	VITB6	0.000195431	0	NH4tex	9.5646	0.00186323	GLYCPHOSPHOLIPID_4	0.0428935	2.87e-07	AMPN	0.132968	0.921541	CMPN	0.0148641	0.00057475	FADRx	0.000366998	2.45e-09	COtex	0.000185674	0	PHETA1	-0.087429	6.43e-09	COBALT2tpp	1.1e-05
COtex	0.000150336	0	NTD1	0.1019	0.0181781	COtex	0.000140702	0	NTD1	2.64859	3.86749	NTD1	4.84e-05	1.36e-08	COtex	0.00015509	0	COtex	0.000148264	0	COtex	0.00015383	0	EX_pi_e	-0.812527	1.91e-05	VITB6	0.000203013	0	VITB6	0.000202765	0	DM_5DRIB	0.000249338	0	COtex	0.000171931	0	PUNP6	0.164597	0.0907591	AMPN	0.100188	0.010603	NTD1	0.0685937	0.00387764	RPE	0.0429525
AMPN	0.0356231	0.00178247	CMPN	0.0760873	0.00354876	AMPN	-0.00195608	0.0280707	CMPN	0.0222554	0.000724232	CMPN	0.00748273	1.19e-05	AMPN	0.00766566	1.06e-05	AMPN	0.0115949	0.000183038	AMPN	8.9e-06	1.16e-09	NADH9	0.0349722	0.00453979	EX_pi_e	-0.844046	1.45e-05	EX_pi_e	-0.843017	0.000110801	FADRx	0.000361632	2.49e-09	AMPN	0.0659702	0.00431395	COBALT2tpp	1.41e-05	0	DM_5DRIB	0.000378009	0	CMPN	0.00996397	0.000187548	G3PT	0.031283
DM_5DRIB	0.000306066	0	COtex	0.00013263	0	DM_5DRIB	0.000286448	1.84e-10	COtex	0.000158062	0	COtex	0.000141236	0	DM_5DRIB	0.000315744	0	DM_5DRIB	0.000301848	0	DM_5DRIB	0.000313178	0	LIPOPOLYSACCHARIDE_1	0.00714333	1.48e-09	NADH9	0.00510917	8.34e-05	NADH9	0.00341492	7.89e-05	PUNP6	0.411492	0.163267	DM_5DRIB	0.00035003	0	RPE	-1.59537	0.207382	FADRx	-4.31e-05	1.19e-07	COtex	0.000108302	0	MDDEP3pp	5.25e-05
FADRx	-7.81e-07	0	AMPN	0.00556613	2.75e-05	FADRx	0.0823839	0.0333326	AMPN	0.0527623	0.0019458	AMPN	1.7e-06	0	FADRx	4.74e-07	0	FADRx	3.66e-06	0	FADRx	8.01e-05	2.46e-09	PE161abcpp	0.0216745	1.36e-08	LIPOPOLYSACCHARIDE_1	0.00742043	1.12e-09	LIPOPOLYSACCHARIDE_1	0.00741138	8.56e-09	COBALT2tpp	1.32e-05	0	FADRx	0.000148159	1.1e-07	G3PT	0.211457	0.11007	PUNP6	0.118473	0.0149607	AMPN	0.0825474	0.00286585	GTPDPDP	0.0252038
PUNP6	0.0803702	0.00109643	DM_5DRIB	0.000270018	0	PUNP6	-0.214529	0.0188969	DM_5DRIB	0.000321795	0	DM_5DRIB	0.00028754	0	PUNP6	-1.13e-05	3.28e-10	PUNP6	0.024254	0.000489829	PUNP6	7.11e-06	6.55e-10	DHQTi	0.325945	3.08e-06	PE161abcpp	0.0225153	1.03e-08	PE161abcpp	0.0224878	7.88e-08	RPE	-0.871049	0.108982	PUNP6	0.123077	0.0948444	MDDEP3pp	0.000155317	3.45e-08	COBALT2tpp	2e-05	0	DM_5DRIB	0.00022049	0	EDA	0.634197
COBALT2tpp	1.62e-05	0	FADRx	7.78e-06	0	COBALT2tpp	1.51e-05	0	FADRx	0.000138086	5.26e-09	FADRx	0.000479659	1.32e-10	COBALT2tpp	1.67e-05	0	COBALT2tpp	1.6e-05	0	COBALT2tpp	1.66e-05	0	TALA	0.354719	0.0347541	DHQTi	0.338588	2.33e-06	DHQTi	0.338176	1.78e-05	G3PT	0.338078	0.249184	COBALT2tpp	1.85e-05	0	GTPDPDP	0.117524	0.0751543	RPE	0.914608	0.000925001	FADRx	0.000375397	0	PUNP1	-0.0228758
RPE	3.70471	0.0324717	PUNP6	0.0261741	0.000473813	RPE	4.18982	0.131223	PUNP6	0.0427667	0.00283601	PUNP6	1.43e-06	0	RPE	4.43685	0.019798	RPE	4.34745	0.0110754	RPE	4.55508	0.0148651	G3PD7	0.0285571	0.00484796	TALA	-0.39622	0.00906006	TALA	0.34256	0.0100885	MDDEP3pp	0.000157357	2.04e-08	RPE	0.713655	0.0026597	EDA	0.976716	0.547688	G3PT	0.252652	0.228179	PUNP6	0.0309587	0.00157939	thr_DASH_L_to_gly	0.0281869
G3PT	0.193528	0.123675	COBALT2tpp	1.43e-05	0	G3PT	0.502419	0.151495	COBALT2tpp	1.7e-05	0	COBALT2tpp	1.52e-05	0	G3PT	1.06e-05	5.87e-10	G3PT	0.251221	0.0690736	G3PT	0.000392174	1.35e-07	ASPTA	-2.19621	1.34297	G3PD7	0.00447563	9.13e-05	G3PD7	0.00329639	9.89e-05	GTPDPDP	0.188991	0.135337	G3PT	0.232642	0.205219	PUNP1	-1.78492	1.72256	MDDEP3pp	0.00426426	1.77e-08	COBALT2tpp	1.17e-05	0	GLYCPHOSPHOLIPID_4	0.0216618
MDDEP3pp	3.65e-05	5.99e-10	RPE	2.79027	0.445558	MDDEP3pp	-0.00102691	3.6e-05	RPE	4.30397	0.168134	RPE	4.09383	0.00719156	MDDEP3pp	4.36e-06	4.68e-10	MDDEP3pp	2.99e-05	4.94e-10	MDDEP3pp	4.58e-06	1.25e-09	IPPS	0.383657	4.26e-06	ASPTA	-3.49826	0.583457	ASPTA	-3.39292	0.246256	EDA	0.215762	0.132851	MDDEP3pp	9.79e-05	9.12e-09	thr_DASH_L_to_gly	-0.125612	0.0631842	GTPDPDP	0.140096	0.117683	RPE	-0.0999805	0.000271122	NH4tex	4.82438
GTPDPDP	0.0980799	0.0581336	G3PT	0.0805621	0.0163638	GTPDPDP	-0.174549	0.0291846	G3PT	0.290285	0.0749296	G3PT	6.75e-05	1.33e-09	GTPDPDP	-2.55e-06	0	GTPDPDP	0.0801081	0.0340641	GTPDPDP	9.28e-06	2.23e-10	THRD_L	0.247406	1.77e-06	IPPS	0.39854	3.24e-06	IPPS	0.398054	2.47e-05	PUNP1	-2.09333	0.78176	GTPDPDP	-0.105972	0.0489681	GLYCPHOSPHOLIPID_4	0.0276973	1.06e-06	EDA	0.513713	0.0658351	G3PT	0.0919783	0.00473602	VITB6	0.000102399
EDA	1.30371	0.0728335	MDDEP3pp	6.25e-05	4.69e-09	EDA	0.475591	0.298025	MDDEP3pp	4.46e-05	1.67e-09	MDDEP3pp	0.00413113	1.56e-08	EDA	0.779628	0.0433068	EDA	0.123432	0.0161687	EDA	0.694396	0.0302128	ACt2rpp	-13.2492	0.0299082	THRD_L	0.257003	1.35e-06	THRD_L	0.25669	1.03e-05	thr_DASH_L_to_gly	-0.0494171	0.0137459	EDA	0.204689	0.029009	NH4tex	6.16856	0.052556	PUNP1	0.146243	0.0452912	MDDEP3pp	4.23e-06	0	EX_pi_e	-0.425736
PUNP1	0.0510575	0.00341006	GTPDPDP	0.0669508	0.0111527	PUNP1	-0.322078	0.0877034	GTPDPDP	0.0378087	0.026539	GTPDPDP	1.22e-06	0	PUNP1	-0.0118251	7.75e-06	PUNP1	0.0119091	0.00143802	PUNP1	-0.00660519	0.00011896	LIPOPOLYSACCHARIDE_4	0.02143	1.33e-08	ACt2rpp	-13.9262	0.0244535	ACt2rpp	-14.0031	0.0307234	GLYCPHOSPHOLIPID_4	0.0259081	4.2e-07	PUNP1	-0.515702	0.180702	VITB6	0.00013093	0	thr_DASH_L_to_gly	0.0442712	0.0127493	GTPDPDP	0.0567437	0.00423832	NADH9	0.030361
thr_DASH_L_to_gly	0.0304111	0.0632882	EDA	2.16882	1.0019	thr_DASH_L_to_gly	0.161589	0.0954992	EDA	1.86815	0.359532	EDA	0.141912	0.00582566	thr_DASH_L_to_gly	-4.08e-07	0	thr_DASH_L_to_gly	0.00502177	0.00491902	thr_DASH_L_to_gly	0.267932	0.0135376	CRNBTCT	0	0	LIPOPOLYSACCHARIDE_4	0.0222613	1.01e-08	LIPOPOLYSACCHARIDE_4	0.0222341	7.71e-08	NH4tex	5.77008	0.0208356	thr_DASH_L_to_gly	0.0162999	0.00112615	EX_pi_e	-0.544356	0.00040928	GLYCPHOSPHOLIPID_4	0.039278	4.17e-07	EDA	0.317043	0.0781307	LIPOPOLYSACCHARIDE_1	0.00374286
GLYCPHOSPHOLIPID_4	0.0318025	7.36e-08	PUNP1	0.0196145	0.00265021	GLYCPHOSPHOLIPID_4	0.0297641	1.99e-06	PUNP1	-0.030268	0.00607766	PUNP1	3.27e-05	6.62e-07	GLYCPHOSPHOLIPID_4	0.0328082	1.95e-07	GLYCPHOSPHOLIPID_4	0.0313642	1.37e-08	GLYCPHOSPHOLIPID_4	0.0325415	1.47e-07	PGK	-22.0179	0.414151	CRNBTCT	0	0	CRNBTCT	0	0	VITB6	0.000122472	0	GLYCPHOSPHOLIPID_4	0.0363707	4.89e-07	NADH9	0.0546769	0.0211971	NH4tex	8.74773	0.0207016	PUNP1	-0.0839007	0.00102604	PE161abcpp	0.0113567
NH4tex	7.08285	0.00364873	thr_DASH_L_to_gly	0.0858955	0.0188119	NH4tex	6.62886	0.0984908	thr_DASH_L_to_gly	0.300054	0.076441	thr_DASH_L_to_gly	1.96e-06	0	NH4tex	7.30682	0.00966265	NH4tex	6.98523	0.000677283	NH4tex	7.24743	0.00728742	MOCOS	0.000113929	0	PGK	-20.1512	0.466993	PGK	-24.0117	0.406251	EX_pi_e	-0.509191	0.000162257	NH4tex	8.10024	0.0242595	LIPOPOLYSACCHARIDE_1	0.0047857	3.16e-08	VITB6	0.000185674	0	thr_DASH_L_to_gly	0.00806236	0.00114165	DHQTi	0.170784
VITB6	0.000150336	0	GLYCPHOSPHOLIPID_4	0.0280568	3.67e-07	VITB6	0.000140701	0	GLYCPHOSPHOLIPID_4	0.0334369	3.75e-07	GLYCPHOSPHOLIPID_4	0.0298775	3.34e-07	VITB6	0.00015509	0	VITB6	0.000148264	0	VITB6	0.00015383	0	GTHOr	0	0	MOCOS	0.000118348	0	MOCOS	0.000118204	0	NADH9	0.0355874	0.0103887	VITB6	0.000171931	0	PE161abcpp	0.0145209	2.91e-07	EX_pi_e	-0.771959	0.000161214	GLYCPHOSPHOLIPID_4	0.0229105	4.42e-10	TALA	0.0767921
EX_pi_e	-0.625039	2.84e-05	NH4tex	6.24863	0.0182144	EX_pi_e	-0.584976	0.000766998	NH4tex	7.44685	0.018602	NH4tex	6.65412	0.0165676	EX_pi_e	-0.644803	7.52e-05	EX_pi_e	-0.616425	5.27e-06	EX_pi_e	-0.639563	5.68e-05	NADTRHD	0.0831072	2.86584	GTHOr	0	0	GTHOr	0	0	LIPOPOLYSACCHARIDE_1	0.00447655	1.25e-08	EX_pi_e	-0.714821	0.000188921	DHQTi	0.218368	6.59e-05	NADH9	0.0559055	0.0208208	NH4tex	5.10248	2.19e-05	G3PD7	-0.00366793
NADH9	0.404313	0.126937	VITB6	0.00013263	0	NADH9	0.321994	0.205204	VITB6	0.000158062	0	VITB6	0.000141236	0	NADH9	9.15e-07	0	NADH9	0.17315	0.0545306	NADH9	1.26e-06	4.3e-10	IMPSYN_3	0.461777	6.18e-06	NADTRHD	-4.37082	7.95241	NADTRHD	0.294645	0.557604	PE161abcpp	0.0135829	1.15e-07	NADH9	0.0201918	0.00650373	G3PD7	0.0404421	0.0200536	LIPOPOLYSACCHARIDE_1	0.00678668	1.25e-08	VITB6	0.000108302	0	IPPS	0.201023
LIPOPOLYSACCHARIDE_1	0.00549503	2.2e-09	EX_pi_e	-0.551422	0.000141845	LIPOPOLYSACCHARIDE_1	0.00514282	5.93e-08	EX_pi_e	-0.657161	0.000144863	EX_pi_e	-0.587205	0.000129021	LIPOPOLYSACCHARIDE_1	0.00566879	5.82e-09	LIPOPOLYSACCHARIDE_1	0.0054193	4.08e-10	LIPOPOLYSACCHARIDE_1	0.00562272	4.39e-09	NTPP7	0.244815	0.0367356	IMPSYN_3	0.47969	4.69e-06	IMPSYN_3	0.479106	3.58e-05	DHQTi	0.204262	2.61e-05	LIPOPOLYSACCHARIDE_1	0.00628434	1.46e-08	ASPTA	-2.15471	0.837809	PE161abcpp	0.0205923	1.15e-07	EX_pi_e	-0.450278	1.71e-07	THRD_L	0.129632
PE161abcpp	0.0166732	2.02e-08	NADH9	0.069082	0.0143871	PE161abcpp	0.0156045	5.46e-07	NADH9	0.283271	0.0756544	NADH9	1.16e-06	0	PE161abcpp	0.0172004	5.35e-08	PE161abcpp	0.0164434	3.75e-09	PE161abcpp	0.0170606	4.04e-08	COFACTOR_3	0.000195431	0	THD2pp	4.8956	7.59234	NTPP7	0.0550476	0.00497507	TALA	-0.574911	0.087955	PE161abcpp	0.0190681	1.34e-07	IPPS	0.257033	9.12e-05	DHQTi	0.309671	2.59e-05	NADH9	0.0560202	0.00455348	ACt2rpp	-2.85629
DHQTi	0.250734	4.57e-06	LIPOPOLYSACCHARIDE_1	0.00484783	1.1e-08	DHQTi	0.234663	0.000123426	LIPOPOLYSACCHARIDE_1	0.00577743	1.12e-08	LIPOPOLYSACCHARIDE_1	0.00516241	9.97e-09	DHQTi	0.258662	1.21e-05	DHQTi	0.247278	8.49e-07	DHQTi	0.25656	9.13e-06	LEUTAi	0.383657	4.26e-06	NTPP7	0.206263	0.0490716	COFACTOR_3	0.000202765	0	G3PD7	0.0374198	0.0101008	DHQTi	0.28675	3.04e-05	THRD_L	0.16575	3.79e-05	TALA	0.644254	0.0528199	LIPOPOLYSACCHARIDE_1	0.00395862	0	LIPOPOLYSACCHARIDE_4	0.0112286
TALA	0.000106631	0.17831	PE161abcpp	0.0147094	1.01e-07	TALA	-1.94145	0.262851	PE161abcpp	0.01753	1.03e-07	PE161abcpp	0.0156639	9.18e-08	TALA	-1.92071	0.00705757	TALA	-1.31559	0.092201	TALA	-1.87154	0.00376477	NTPTP2	0.635531	0.188055	COFACTOR_3	0.000203013	0	LEUTAi	0.398054	2.47e-05	ASPTA	-1.27129	0.58283	TALA	0.381276	0.0105972	ACt2rpp	-10.7663	0.0135779	G3PD7	0.0279667	0.0163306	PE161abcpp	0.0120113	1.21e-10	CRNBTCT	0
G3PD7	0.0663075	0.0624088	DHQTi	0.221203	2.28e-05	G3PD7	0.1686	0.101208	DHQTi	0.26362	2.33e-05	DHQTi	0.235557	2.08e-05	G3PD7	-1.17e-06	0	G3PD7	0.0209985	0.0245121	G3PD7	2.21e-06	7.04e-10	MOLYBDOPTERIN_3	0.000431176	0	LEUTAi	0.39854	3.24e-06	NTPTP2	0.0481996	0.017483	IPPS	0.240429	3.62e-05	G3PD7	0.0524724	0.00937008	LIPOPOLYSACCHARIDE_4	0.0143571	2.85e-07	ASPTA	-1.10757	1.35259	DHQTi	0.180629	2.75e-08	PGK	-8.34384
ASPTA	-1.58117	0.61666	TALA	-0.710415	0.286712	ASPTA	-0.120823	0.965556	TALA	-1.64019	0.173468	TALA	-1.92759	0.00272717	ASPTA	-3.51534	0.0247559	ASPTA	-1.64418	1.69559	ASPTA	-4.02743	0.559656	TMDS	0.0217385	1.37e-08	NTPTP2	0.108612	0.131919	MOLYBDOPTERIN_3	0.000447356	0	THRD_L	0.155043	1.5e-05	ASPTA	-1.56443	0.298686	CRNBTCT	0	0	IPPS	0.364502	3.59e-05	TALA	-0.0188029	0.000568839	MOCOS	5.97e-05
IPPS	0.29513	6.34e-06	G3PD7	0.125606	0.0178771	IPPS	0.276213	0.000171004	G3PD7	0.0936877	0.0478418	G3PD7	1.4e-06	0	IPPS	0.304462	1.68e-05	IPPS	0.291062	1.18e-06	IPPS	0.301988	1.27e-05	NTPP10	0.00436196	4.27e-05	MOLYBDOPTERIN_3	0.000447902	0	TMDS	0.0225542	7.93e-08	ACt2rpp	-10.3558	0.366144	IPPS	0.337523	4.21e-05	PGK	-20.5566	1.3484	THRD_L	0.235053	1.49e-05	G3PD7	-0.00414072	0.00145444	GTHOr	0
THRD_L	0.190318	2.63e-06	ASPTA	-0.438721	1.66398	THRD_L	0.178119	7.11e-05	ASPTA	-2.56311	0.260658	ASPTA	-2.21465	0.0535781	THRD_L	0.196336	6.98e-06	THRD_L	0.187695	4.89e-07	THRD_L	0.19474	5.26e-06	PRPPS	0.884086	0.00280969	TMDS	0.0225817	1.04e-08	NTPP10	0.00516847	5.74e-05	LIPOPOLYSACCHARIDE_4	0.0134297	1.13e-07	THRD_L	0.217655	1.75e-05	MOCOS	7.63e-05	0	ACt2rpp	-4.19757	0.185964	ASPTA	-4.68326	2.24433	NADTRHD	0.170167
ACt2rpp	-0.302798	0.0423994	IPPS	0.260369	3.16e-05	ACt2rpp	-0.725044	0.0390049	IPPS	0.310297	3.23e-05	IPPS	0.277265	2.88e-05	ACt2rpp	-0.163186	0.00106075	ACt2rpp	-0.497561	0.00278362	ACt2rpp	-1.01621	0.0127899	RPI	-1.45329	0.00489549	NTPP10	0.00498377	5.12e-05	PRPPS	1.00691	0.0110641	CRNBTCT	0	0	ACt2rpp	-3.30483	0.0217991	GTHOr	0	0	LIPOPOLYSACCHARIDE_4	0.02036	1.12e-07	IPPS	0.212611	3.8e-08	IMPSYN_3	0.241956
LIPOPOLYSACCHARIDE_4	0.0164851	1.98e-08	THRD_L	0.167902	1.32e-05	LIPOPOLYSACCHARIDE_4	0.0154285	5.34e-07	THRD_L	0.200098	1.34e-05	THRD_L	0.178798	1.2e-05	LIPOPOLYSACCHARIDE_4	0.0170064	5.23e-08	LIPOPOLYSACCHARIDE_4	0.0162579	3.67e-09	LIPOPOLYSACCHARIDE_4	0.0168681	3.95e-08	GCALDD	0.000781726	0	PRPPS	0.962905	0.00157106	RPI	-1.37645	0.00607572	PGK	-16.7555	0.64289	LIPOPOLYSACCHARIDE_4	0.018853	1.31e-07	NADTRHD	0.078072	1.24884	CRNBTCT	0	0	THRD_L	0.137105	1.58e-08	THD2pp	14.4139
CRNBTCT	0	0	ACt2rpp	-0.967282	0.302298	CRNBTCT	1.7e-10	0	ACt2rpp	-1.85641	0.0482018	ACt2rpp	-0.285009	0.00997239	CRNBTCT	0	0	CRNBTCT	0	0	CRNBTCT	0	0	METAT	0.0609186	0.00255504	RPI	-1.31105	0.0104759	GCALDD	0.00081106	1.03e-10	MOCOS	7.14e-05	0	CRNBTCT	0	0	IMPSYN_3	0.30937	0.000132194	PGK	-16.727	0.412215	ACt2rpp	-2.84314	0.00536749	NTPP7	0.00631169
PGK	-10.0014	0.314644	LIPOPOLYSACCHARIDE_4	0.0145435	9.87e-08	PGK	-6.02523	1.38134	LIPOPOLYSACCHARIDE_4	0.0173323	1.01e-07	LIPOPOLYSACCHARIDE_4	0.0154872	8.97e-08	PGK	-11.3139	0.0379939	PGK	-10.5886	0.222124	PGK	-11.081	0.051014	MDH	0.614408	0.165671	GCALDD	0.00081205	0	METAT	0.101271	0.00479158	GTHOr	0	0	PGK	-15.676	0.292048	THD2pp	3.75488	2.18159	MOCOS	0.00010824	0	LIPOPOLYSACCHARIDE_4	0.0118758	1.19e-10	COFACTOR_3	0.000102399
MOCOS	8.76e-05	0	CRNBTCT	0	0	MOCOS	8.2e-05	0	CRNBTCT	0	0	CRNBTCT	0	0	MOCOS	9.04e-05	0	MOCOS	8.64e-05	0	MOCOS	8.97e-05	0	GLYCLTDx	0.0248034	0.0429036	METAT	0.104588	0.00740932	MDH	0.522656	0.132331	NADTRHD	-0.31549	1.27042	MOCOS	0.000100229	0	NTPP7	0.143455	0.0259888	GTHOr	0	0	CRNBTCT	0	0	LEUTAi	0.201023
GTHOr	0	0	PGK	-8.6954	0.945195	GTHOr	-1.5e-09	0	PGK	-11.8921	0.547345	PGK	-10.172	0.0328236	GTHOr	0	0	GTHOr	0	0	GTHOr	0	0	CELLENV_10	0.113449	3.73e-07	MDH	0.649239	0.110369	GLYCLTDx	-0.000894777	0.00934294	IMPSYN_3	0.289385	5.24e-05	GTHOr	0	0	COFACTOR_3	0.00013093	0	NADTRHD	-2.27814	6.91144	PGK	-7.41179	0.131538	NTPTP2	-0.0025985
NADTRHD	2.7684	2.47274	MOCOS	7.73e-05	0	NADTRHD	3.94135	5.85072	MOCOS	9.21e-05	0	MOCOS	8.23e-05	0	NADTRHD	2.4781	0.158742	NADTRHD	6.95602	2.73207	NADTRHD	1.23408	0.391671	EX_pyr_e	2.52e-07	0	GLYCLTDx	0.000283311	9.33e-06	CELLENV_10	0.117707	2.16e-06	THD2pp	1.04262	0.503504	NADTRHD	-0.504483	2.78756	LEUTAi	0.257033	9.12e-05	IMPSYN_3	0.438722	5.21e-05	MOCOS	6.31e-05	0	MOLYBDOPTERIN_3	0.000225922
IMPSYN_3	0.355224	9.18e-06	GTHOr	0	0	IMPSYN_3	0.332455	0.000247733	GTHOr	0	0	GTHOr	0	0	IMPSYN_3	0.366456	2.43e-05	IMPSYN_3	0.350328	1.7e-06	IMPSYN_3	0.363478	1.83e-05	HCO3E	2.0811	0.0497203	CELLENV_10	0.11785	2.83e-07	EX_pyr_e	6.04e-08	0	NTPP7	0.571203	0.229908	IMPSYN_3	0.406249	6.1e-05	NTPTP2	0.0640481	0.0601556	THD2pp	1.45085	3.08068	GTHOr	0	0	TMDS	0.0113902
THD2pp	0.446247	0.141792	NADTRHD	3.90594	4.20508	THD2pp	0.47343	0.211754	NADTRHD	5.87584	3.08056	NADTRHD	3.66967	0.245544	THD2pp	8.79e-07	0	THD2pp	0.147987	0.0575986	THD2pp	8.58e-06	8.59e-10	PPC	3.11234	1.44609	EX_pyr_e	-4.86e-07	0	HCO3E	2.46192	0.0376031	COFACTOR_3	0.000122472	0	THD2pp	0.958236	0.666509	MOLYBDOPTERIN_3	0.000288868	1.15e-10	NTPP7	0.270856	0.0499226	NADTRHD	0.338713	0.0945389	NTPP10	0.00240844
NTPP7	0.238656	0.0946321	IMPSYN_3	0.313386	4.58e-05	NTPP7	-0.250686	0.0364025	IMPSYN_3	0.373479	4.68e-05	IMPSYN_3	0.333722	4.17e-05	NTPP7	2.17e-06	2.14e-10	NTPP7	0.146098	0.00633513	NTPP7	9.6e-06	1.99e-09	COFACTOR_5	0.000101659	0	HCO3E	2.17744	0.0452851	PPC	4.73907	0.471524	LEUTAi	0.240429	3.62e-05	NTPP7	0.111549	0.0325032	TMDS	0.0145638	2.93e-07	COFACTOR_3	0.000185674	0	IMPSYN_3	0.255903	5.51e-08	PRPPS	0.508587
COFACTOR_3	0.000150336	0	THD2pp	0.0998567	0.0113575	COFACTOR_3	0.0001407	0	THD2pp	0.179522	0.0637143	THD2pp	1.74e-06	0	COFACTOR_3	0.00015509	0	COFACTOR_3	0.000148264	0	COFACTOR_3	0.00015383	0	DURIK1	0.392103	0.229617	PPC	3.81766	2.33503	COFACTOR_5	0.000105474	0	NTPTP2	0.35644	0.194815	COFACTOR_3	0.000171931	0	NTPP10	0.000936337	7.77e-07	LEUTAi	0.364502	3.59e-05	THD2pp	2.91682	1.29805	RPI	-0.57723
LEUTAi	0.29513	6.34e-06	NTPP7	0.0694721	0.00251194	LEUTAi	0.276213	0.000171004	NTPP7	0.132367	0.00842985	NTPP7	1.68e-06	0	LEUTAi	0.304462	1.68e-05	LEUTAi	0.291062	1.18e-06	LEUTAi	0.301988	1.27e-05	SSALy	0.25844	0.0400794	COFACTOR_5	0.000105603	0	DURIK1	0.196806	0.0357402	MOLYBDOPTERIN_3	0.000270208	0	LEUTAi	0.337523	4.21e-05	PRPPS	3.13417	1.20408	NTPTP2	0.535283	0.274163	NTPP7	0.0310316	0.000496303	GCALDD	0.000409598
NTPTP2	0.056273	0.0485808	COFACTOR_3	0.00013263	0	NTPTP2	-0.111238	0.0325817	COFACTOR_3	0.000158062	0	COFACTOR_3	0.000141236	0	NTPTP2	4.74e-06	1.15e-10	NTPTP2	0.0115518	0.0280625	NTPTP2	2.06e-06	8.5e-10	P5CD	0.615791	0.274193	DURIK1	0.582021	0.29663	SSALy	0.179408	0.0132409	TMDS	0.013623	1.16e-07	NTPTP2	0.0932379	0.143109	RPI	-3.65571	0.168989	MOLYBDOPTERIN_3	0.000409649	0	COFACTOR_3	0.000108302	0	METAT	0.0473711
MOLYBDOPTERIN_3	0.000331684	0	LEUTAi	0.260369	3.16e-05	MOLYBDOPTERIN_3	0.000310425	2.16e-10	LEUTAi	0.310297	3.23e-05	LEUTAi	0.277265	2.88e-05	MOLYBDOPTERIN_3	0.000342172	0	MOLYBDOPTERIN_3	0.000327112	0	MOLYBDOPTERIN_3	0.000339391	0	CBL1abcpp	0.000195431	0	SSALy	0.171594	0.0389919	P5CD	0.134843	0.0329471	NTPP10	0.000697801	3.49e-07	MOLYBDOPTERIN_3	0.000379327	0	GCALDD	0.00052372	3.79e-10	TMDS	0.0206531	1.15e-07	LEUTAi	0.212611	3.8e-08	GLYCLTDx	0.313842
TMDS	0.0167224	2.03e-08	NTPTP2	2.14594	2.39024	TMDS	0.0156505	5.49e-07	NTPTP2	0.142405	0.0487219	NTPTP2	0.759995	0.0465434	TMDS	0.0172512	5.39e-08	TMDS	0.0164919	3.78e-09	TMDS	0.017111	4.06e-08	MDDCP1pp	0.004789	1.22e-09	P5CD	0.407236	0.245798	CBL1abcpp	0.000202765	0	PRPPS	3.07829	1.18576	TMDS	0.0191244	1.35e-07	METAT	3.80336	0.332241	NTPP10	0.00578568	4.96e-05	NTPTP2	0.07394	0.00382378	CELLENV_10	0.0594436
NTPP10	0.0034059	2.74e-05	MOLYBDOPTERIN_3	0.000292618	0	NTPP10	-0.189293	0.0052695	MOLYBDOPTERIN_3	0.000348729	0	MOLYBDOPTERIN_3	0.000311607	0	NTPP10	-1.07e-05	2.5e-10	NTPP10	0.00442019	2.92e-05	NTPP10	6.65e-06	7.95e-10	DHPTDCs2	0.0544133	0.00255508	CBL1abcpp	0.000203013	0	MDDCP1pp	0.0109085	2.07e-08	RPI	-4.14948	0.130219	NTPP10	0.00409867	4.08e-05	MDH	0.291649	0.0285067	PRPPS	0.860206	0.00329172	MOLYBDOPTERIN_3	0.000238945	0	EX_pyr_e	-3.11e-06
PRPPS	0.622542	5.21e-05	TMDS	0.0147528	1.02e-07	PRPPS	0.143674	0.0498634	TMDS	0.0175818	1.04e-07	TMDS	0.0157102	9.24e-08	PRPPS	0.634021	7.91e-05	PRPPS	0.605269	2.74e-05	PRPPS	0.671461	0.000423972	CELLENV_3	0.106306	3.27e-07	MDDCP1pp	0.00998512	1.15e-07	DHPTDCs2	0.0945215	0.00479342	GCALDD	0.000489889	1.5e-10	PRPPS	0.859255	0.00624756	GLYCLTDx	0.0208495	0.024341	RPI	-1.40312	0.000827404	TMDS	0.0120468	1.22e-10	HCO3E	1.26649
RPI	-2.61303	0.00813921	NTPP10	0.00102002	5.28e-06	RPI	-2.78976	0.0402196	NTPP10	0.00462974	3.35e-05	NTPP10	8.32e-07	0	RPI	-2.99452	0.00512706	RPI	-2.93161	0.00307255	RPI	-3.04775	0.00407012	Htex	-21.7249	0.252395	DHPTDCs2	0.0978301	0.0074096	CELLENV_3	0.110295	1.9e-06	METAT	3.97697	0.186851	RPI	-1.90015	0.0559332	CELLENV_10	0.0760058	7.98e-06	GCALDD	0.000742696	1.49e-10	NTPP10	0.00308257	1.49e-05	PPC	0.816812
GCALDD	0.000601345	0	PRPPS	0.58172	0.00569814	GCALDD	0.000562804	7.1e-10	PRPPS	0.644389	3.47e-05	PRPPS	0.589764	0.000158339	GCALDD	0.00062036	0	GCALDD	0.000593057	0	GCALDD	0.000615319	0	ARGSS	0.2967	0.00510615	CELLENV_3	0.11043	2.48e-07	Htex	-22.8498	0.0384009	MDH	0.720046	0.202236	GCALDD	0.000687723	1.75e-10	EX_pyr_e	-2.11e-06	0	METAT	0.023997	0.000285608	PRPPS	0.595435	0.00313745	COFACTOR_5	5.33e-05
METAT	0.0142968	9.44e-05	RPI	-2.09474	0.112088	METAT	-0.00368991	0.0143537	RPI	-2.99748	0.0443601	RPI	-2.76103	0.00260478	METAT	0.00611798	7.02e-09	METAT	0.0217964	0.000320368	METAT	0.00649054	2.01e-07	DGK1	0.0643275	0.0420239	Htex	-22.7107	0.0306871	ARGSS	0.26186	7.68e-06	GLYCLTDx	0.0028322	0.0525667	METAT	0.689733	0.0588034	HCO3E	1.36294	0.0094235	MDH	3.91348	1.97911	RPI	-0.511134	0.000404889	DURIK1	0.0177418
MDH	4.95096	1.87615	GCALDD	0.000530519	1.31e-10	MDH	3.00392	2.84462	GCALDD	0.000632249	1.34e-10	GCALDD	0.000564946	1.19e-10	MDH	2.50535	0.490912	MDH	1.71374	1.38487	MDH	7.54712	0.714473	HCYSMT	0.053239	0.00255508	ARGSS	0.260934	4.88e-07	DGK1	-0.00116328	0.0101642	CELLENV_10	0.0710959	3.16e-06	MDH	1.42505	0.443465	PPC	3.99797	0.391732	GLYCLTDx	-0.0796497	0.0451511	GCALDD	0.000433209	0	SSALy	0.0353087
GLYCLTDx	0.160001	0.0639968	METAT	0.0411414	0.000971481	GLYCLTDx	-0.25687	0.0464983	METAT	0.0607598	0.0021283	METAT	0.0129162	1.7e-05	GLYCLTDx	1.13e-06	0	GLYCLTDx	0.199335	0.2112	GLYCLTDx	1.01e-05	5.7e-10	METS	0.138156	5.53e-07	DGK1	0.517013	0.270412	HCYSMT	0.0933031	0.00479376	EX_pyr_e	4.02e-08	0	GLYCLTDx	0.000907654	4.28e-07	COFACTOR_5	6.81e-05	0	CELLENV_10	0.107785	3.14e-06	METAT	0.0234358	0.00032935	P5CD	0.0406062
CELLENV_10	0.0872712	5.54e-07	MDH	3.0491	2.08112	CELLENV_10	0.0816775	1.5e-05	MDH	4.81375	1.5813	MDH	2.4625	2.18209	CELLENV_10	0.0900309	1.47e-06	CELLENV_10	0.0860685	1.03e-07	CELLENV_10	0.0892992	1.11e-06	MALS	0.0329551	0.00280849	HCYSMT	0.0966102	0.00740965	METS	0.14334	3.2e-06	HCO3E	1.37681	0.02174	CELLENV_10	0.099807	3.68e-06	DURIK1	0.522565	0.156061	EX_pyr_e	9.21e-07	0	MDH	7.72824	3.87487	CBL1abcpp	0.000102399
EX_pyr_e	-3.94e-06	0	GLYCLTDx	0.0629885	0.00480941	EX_pyr_e	0.343161	0.0412912	GLYCLTDx	-0.000637318	9.41e-07	GLYCLTDx	1.41e-06	0	EX_pyr_e	-1.62e-07	0	EX_pyr_e	-1.31e-07	0	EX_pyr_e	8.9e-07	0	CAt6pp	-0.00433981	5.46e-10	METS	0.143515	4.19e-07	MALS	0.0300985	0.00266162	PPC	1.76384	0.247476	EX_pyr_e	1.03e-07	0	SSALy	0.567467	0.130947	HCO3E	1.9711	0.0406807	GLYCLTDx	0.00594589	0.000740888	MDDCP1pp	0.00483203
HCO3E	1.66364	0.0217204	CELLENV_10	0.0769925	2.77e-06	HCO3E	1.13897	0.0602561	CELLENV_10	0.0917562	2.82e-06	CELLENV_10	0.0819887	2.52e-06	HCO3E	1.8277	0.000636623	HCO3E	1.69159	0.0221926	HCO3E	1.95512	0.0223927	FORt2pp	0.321245	0.169811	MALS	0.101295	0.00555819	CAt6pp	-0.00450266	3.16e-09	COFACTOR_5	6.37e-05	0	HCO3E	1.92753	0.0224937	P5CD	0.316456	0.135526	PPC	2.39487	0.739182	CELLENV_10	0.0628702	3.33e-09	DHPTDCs2	0.0439625
PPC	0.126025	0.0113297	EX_pyr_e	-2.03e-08	0	PPC	-0.283261	0.0745468	EX_pyr_e	2.65e-08	0	EX_pyr_e	-3.11e-07	0	PPC	0.0664733	0.00145619	PPC	2.29329	0.0838881	PPC	0.338605	0.0188726	MLDCP1App	0.000529077	0	CAt6pp	-0.00450815	4.14e-10	FORt2pp	0.139914	0.0300316	DURIK1	0.664407	0.716785	PPC	3.60502	2.45956	CBL1abcpp	0.00013093	0	COFACTOR_5	9.66e-05	0	EX_pyr_e	-8.91e-08	0	CELLENV_3	0.0557007
COFACTOR_5	7.82e-05	0	HCO3E	1.6313	0.0201793	COFACTOR_5	7.32e-05	0	HCO3E	1.85497	0.0259662	HCO3E	1.68242	0.0013336	COFACTOR_5	8.07e-05	0	COFACTOR_5	7.71e-05	0	COFACTOR_5	8e-05	0	MLDCP3App	0.00117735	1.14e-10	FORt2pp	0.949883	0.158617	MLDCP1App	0.000561609	1.92e-10	SSALy	0.450823	0.224376	COFACTOR_5	8.94e-05	0	MDDCP1pp	0.00660557	1e-07	DURIK1	0.492184	10.8787	HCO3E	1.39189	0.00897585	Htex	-10.4934
DURIK1	0.349795	0.406562	PPC	0.110855	0.0074785	DURIK1	0.327236	0.163038	PPC	1.02332	0.155078	PPC	0.0315924	0.000230651	DURIK1	8.8e-06	5.24e-10	DURIK1	0.210597	0.0564123	DURIK1	0.0186528	2.05e-06	DURIPP	-0.0164896	9.53e-05	MLDCP1App	0.000550148	0	MLDCP3App	1.14e-05	1.13e-10	P5CD	0.596563	0.259441	DURIK1	0.36632	0.267254	DHPTDCs2	3.799	0.332289	SSALy	0.510617	0.286529	PPC	1.2809	0.108614	ARGSS	0.116111
SSALy	0.0431313	0.0137006	COFACTOR_5	6.9e-05	0	SSALy	-0.0637496	0.0531303	COFACTOR_5	8.22e-05	0	COFACTOR_5	7.35e-05	0	SSALy	1.8e-06	0	SSALy	0.250175	0.0613126	SSALy	1.02e-05	1.11e-09	G3PD5	-0.351263	0.0772757	MLDCP3App	0.00122223	0	DURIPP	-0.00967303	0.000107949	CBL1abcpp	0.000122472	0	SSALy	0.886172	0.234889	CELLENV_3	0.0712201	7.01e-06	P5CD	0.33	0.233648	COFACTOR_5	5.63e-05	0	DGK1	0.0211977
P5CD	0.311086	0.13157	DURIK1	0.116369	0.0181774	P5CD	0.164965	0.116355	DURIK1	2.66883	3.86668	DURIK1	2.14e-06	0	P5CD	8.4e-07	0	P5CD	0.142172	0.0501713	P5CD	6.86e-06	1.67e-09	D_DASH_LACt2pp	-2.51e-07	0	DURIPP	-0.00936265	0.000104647	G3PD5	-0.107185	0.00925554	MDDCP1pp	0.00630727	4.22e-08	P5CD	0.351721	0.212994	Htex	-21.9447	0.255918	CBL1abcpp	0.000185674	0	DURIK1	0.0762013	0.00387626	HCYSMT	0.0433472
CBL1abcpp	0.000150336	0	SSALy	0.0980505	0.013933	CBL1abcpp	0.0001407	0	SSALy	0.251519	0.0599468	SSALy	0.131274	0.00680776	CBL1abcpp	0.00015509	0	CBL1abcpp	0.000148264	0	CBL1abcpp	0.00015383	0	EX_na1_e	0	0	G3PD5	-0.0992043	0.0648675	D_DASH_LACt2pp	-1.24e-07	0	DHPTDCs2	3.97289	0.186869	CBL1abcpp	0.000171931	0	ARGSS	0.156255	0.00325854	MDDCP1pp	0.00465535	8.79e-09	SSALy	0.0590773	0.00437723	METS	0.0723891
MDDCP1pp	0.00815988	6.02e-09	P5CD	0.145717	0.0174263	MDDCP1pp	-0.010706	0.000193026	P5CD	0.265351	0.0656515	P5CD	1.95e-06	0	MDDCP1pp	0.00381635	3.4e-09	MDDCP1pp	0.00712961	9.23e-09	MDDCP1pp	0.00792176	1.08e-07	GSPMDS	0.11809	0.130654	D_DASH_LACt2pp	-6.99e-07	0	EX_na1_e	0	0	CELLENV_3	0.0666194	2.78e-06	MDDCP1pp	0.00429162	1.34e-08	DGK1	-0.0849993	0.0169798	DHPTDCs2	0.0178165	0.000285682	P5CD	0.0718552	0.00419099	MALS	1.17431
DHPTDCs2	0.00929251	9.44e-05	CBL1abcpp	0.00013263	0	DHPTDCs2	-0.00837339	0.0143665	CBL1abcpp	0.000158062	0	CBL1abcpp	0.000141236	0	DHPTDCs2	0.000955493	1.14e-09	DHPTDCs2	0.0168611	0.000320392	DHPTDCs2	0.00137001	1.96e-07	IPDPS	0.00497693	7.17e-10	EX_na1_e	0	0	GSPMDS	0.152862	0.0309978	Htex	-17.508	0.434748	DHPTDCs2	0.68401	0.0588179	HCYSMT	3.79822	0.332297	CELLENV_3	0.100998	2.76e-06	CBL1abcpp	0.000108302	0	CAt6pp	-0.00227391
CELLENV_3	0.0817762	4.86e-07	MDDCP1pp	0.00338372	7.52e-09	CELLENV_3	0.0765346	1.31e-05	MDDCP1pp	0.00393452	3.71e-08	MDDCP1pp	0.00348971	5.76e-09	CELLENV_3	0.0843621	1.29e-06	CELLENV_3	0.0806492	9.03e-08	CELLENV_3	0.0836765	9.71e-07	TRDR	0.575449	0.271362	GSPMDS	0.359437	0.189631	IPDPS	0.00516369	4.16e-09	ARGSS	0.151158	3.77e-05	CELLENV_3	0.0935227	3.23e-06	METS	0.0925582	1.18e-05	Htex	-11.5856	0.18277	MDDCP1pp	0.00525431	0	FORt2pp	0.0390806
Htex	-6.28452	0.0406451	DHPTDCs2	0.0367265	0.000971804	Htex	-6.23035	0.0703569	DHPTDCs2	0.0554984	0.00212889	DHPTDCs2	0.00821491	1.7e-05	Htex	-6.33401	0.00786897	Htex	-6.39684	0.00330242	Htex	-7.13853	0.017539	DHFR	0.0225202	1.47e-08	IPDPS	0.00516999	5.44e-10	TRDR	0.251745	0.0125394	DGK1	0.0366269	0.0523416	Htex	-10.1466	0.0385266	MALS	0.105364	0.00951063	ARGSS	0.23863	2.48e-05	DHPTDCs2	0.0198308	0.000329351	MLDCP1App	0.000284713
ARGSS	0.298065	0.0304282	CELLENV_3	0.0721446	2.43e-06	ARGSS	-0.211927	0.0480104	CELLENV_3	0.0859788	2.48e-06	CELLENV_3	0.0768263	2.21e-06	ARGSS	0.200657	7.72e-06	ARGSS	0.190449	1.4e-06	ARGSS	0.214068	0.000260106	FUM	0.143043	1.39568	TRDR	0.587388	0.207548	DHFR	0.0233653	8.51e-08	HCYSMT	3.97215	0.186872	ARGSS	0.223326	2.17e-05	CAt6pp	-0.00290747	1.17e-08	DGK1	-0.0716333	0.0330987	CELLENV_3	0.0589115	2.92e-09	MLDCP3App	0.000587987
DGK1	0.128773	0.103391	Htex	-6.24453	0.280827	DGK1	-0.460582	0.030177	Htex	-8.14555	0.0589587	Htex	-5.90931	0.0182612	DGK1	1.85e-05	1.84e-09	DGK1	0.122039	0.0535325	DGK1	-0.002763	4.58e-06	DM_AMOB	1.75e-06	0	DHFR	0.0233938	1.11e-08	FUM	1.2957	0.245886	METS	0.086579	4.69e-06	DGK1	-0.159362	0.0254872	FORt2pp	0.580643	0.0987034	HCYSMT	0.0167008	0.000285698	Htex	-9.23732	0.0308074	DURIPP	-0.0113583
HCYSMT	0.00838915	9.44e-05	ARGSS	0.170155	0.000168552	HCYSMT	-0.00921886	0.0143689	ARGSS	0.18323	0.000527615	ARGSS	0.183949	1.64e-05	HCYSMT	2.36e-05	1.11e-09	HCYSMT	0.0159702	0.000320396	HCYSMT	0.000445654	1.96e-07	FE2tpp	0.0135926	5.97e-09	FUM	1.54094	0.537162	DM_AMOB	1.82e-06	0	MALS	0.0921014	0.0141735	HCYSMT	0.682977	0.0588206	MLDCP1App	0.000393755	2.19e-09	METS	0.131258	4.66e-06	ARGSS	0.13959	1.77e-08	GLCtexi	9.44456
METS	0.106277	8.21e-07	DGK1	0.0897725	0.0150802	METS	0.099465	2.22e-05	DGK1	0.0191273	0.0207642	DGK1	7.53e-05	1.35e-08	METS	0.109638	2.18e-06	METS	0.104812	1.52e-07	METS	0.108747	1.64e-06	GLUN	0.185818	1.61463	DM_AMOB	1.82e-06	0	FE2tpp	0.0139594	5.66e-08	CAt6pp	-0.00271965	4.63e-09	METS	0.121543	5.46e-06	MLDCP3App	3.88e-05	1.65e-09	MALS	1.03747	0.103861	DGK1	-0.00332601	0.000780738	G3PD5	-0.0234367
MALS	2.84239	0.0658723	HCYSMT	0.0359296	0.000971864	MALS	2.30818	0.203114	HCYSMT	0.0545486	0.002129	HCYSMT	0.00736623	1.7e-05	MALS	3.66445	0.0502521	MALS	0.000966511	2.23e-07	MALS	3.23657	0.0728922	H2tex	0.00900476	0.0425918	FE2tpp	0.0141083	4.27e-09	GLUN	0.167247	0.178542	FORt2pp	0.374324	0.198047	MALS	0.241317	0.0353407	DURIPP	-0.00374247	3.3e-06	CAt6pp	-0.00412313	4.6e-09	HCYSMT	0.01918	0.000329351	D_DASH_LACt2pp	-3.56253
CAt6pp	-0.00333841	8.11e-10	METS	0.0937597	4.1e-06	CAt6pp	-0.00312443	2.19e-08	METS	0.111739	4.19e-06	METS	0.099844	3.73e-06	CAt6pp	-0.00344397	2.15e-09	CAt6pp	-0.0032924	1.5e-10	CAt6pp	-0.00341598	1.62e-09	CA2tex	0.00433981	5.46e-10	GLUN	-1.76219	4.40955	H2tex	0.0668743	0.007638	MLDCP1App	0.000355345	9.44e-10	CAt6pp	-0.00381794	5.39e-09	GLCtexi	16.0813	0.195513	FORt2pp	0.703548	0.246139	METS	0.0765619	4.93e-09	EX_na1_e	0
FORt2pp	0.146826	0.0916178	MALS	2.05786	0.0692159	FORt2pp	0.842685	0.105597	MALS	2.68878	0.174277	MALS	2.23666	0.0262135	FORt2pp	2.87e-07	0	FORt2pp	0.191026	0.0566769	FORt2pp	1.26e-05	1.54e-10	EX_meoh_e	1.75e-06	0	H2tex	0.0629921	0.116998	CA2tex	0.00450266	3.16e-09	MLDCP3App	2.38e-05	7.01e-10	FORt2pp	0.484154	0.176139	G3PD5	-0.191193	0.0476626	MLDCP1App	0.000504962	1.52e-10	MALS	0.850062	0.110892	GSPMDS	0.0438715
MLDCP1App	0.000411136	1.59e-10	CAt6pp	-0.00294521	4.05e-09	MLDCP1App	0.011425	0.00010045	CAt6pp	-0.00350998	4.13e-09	CAt6pp	-0.00313634	3.68e-09	MLDCP1App	0.000449281	8.27e-10	MLDCP1App	0.00040447	0	MLDCP1App	0.000593734	8.48e-08	I2FE2SS	0.00023925	0	CA2tex	0.00450815	4.14e-10	EX_meoh_e	1.82e-06	0	DURIPP	-0.00247879	1.51e-06	MLDCP1App	0.000476791	3.17e-10	D_DASH_LACt2pp	-3.09949	0.125366	MLDCP3App	0.00109475	5.21e-10	CAt6pp	-0.00240499	0	IPDPS	0.00260774
MLDCP3App	3.48e-06	0	FORt2pp	0.112737	0.0129432	MLDCP3App	0.0133839	0.000448235	FORt2pp	0.44872	0.0522931	FORt2pp	1.63e-06	0	MLDCP3App	0.000903162	9.63e-10	MLDCP3App	0.00088508	0	MLDCP3App	0.000275419	9.83e-08	HEX1	0.636313	0.288434	EX_meoh_e	1.82e-06	0	I2FE2SS	0.000248228	0	GLCtexi	14.5237	0.0616278	MLDCP3App	0.00100786	6.59e-10	EX_na1_e	0	0	DURIPP	-0.0202122	9.86e-05	FORt2pp	0.119873	0.00305779	TRDR	0.148266
DURIPP	-0.0155969	5.3e-05	MLDCP1App	0.000364226	1.78e-10	DURIPP	0.0172544	0.0143153	MLDCP1App	0.000437391	1.4e-10	MLDCP1App	0.000433967	5.46e-09	DURIPP	1.6e-05	1.48e-09	DURIPP	-0.0174893	5.66e-05	DURIPP	-0.00845266	3.27e-06	CYTDK2	0.123294	0.156825	I2FE2SS	0.000248531	0	HEX1	0.301618	0.0285512	G3PD5	-0.300961	0.0840923	DURIPP	-0.0181508	8.6e-05	GSPMDS	0.0894595	0.0758978	GLCtexi	10.2663	0.0319905	MLDCP1App	0.000294073	0	DHFR	0.0117998
GLCtexi	7.64789	0.00613408	MLDCP3App	0.000774126	4.34e-10	GLCtexi	7.69447	0.0579951	MLDCP3App	4.79e-06	0	MLDCP3App	3.67e-05	3.51e-09	GLCtexi	8.25692	0.011007	GLCtexi	7.51989	0.00763078	GLCtexi	8.23208	0.0166728	2obut_and_pyr_to_3mop	0.247406	1.77e-06	HEX1	0.737306	0.782416	CYTDK2	0.041496	0.0232953	D_DASH_LACt2pp	-1.81571	0.054715	GLCtexi	10.2209	0.0504508	IPDPS	0.00333431	1.54e-08	G3PD5	-0.0525629	0.0918223	MLDCP3App	0.000651903	0	DM_AMOB	9.18e-07
G3PD5	-0.21263	0.0834146	DURIPP	-0.0141932	2.45e-07	G3PD5	-0.333967	0.053666	DURIPP	-0.017597	7.14e-05	DURIPP	4.82e-05	1.36e-08	G3PD5	0.000435205	1.71e-07	G3PD5	-0.0879233	0.0296967	G3PD5	0.0101049	8.43e-05	ME2	0.302885	0.264848	CYTDK2	0.480801	0.280457	2obut_and_pyr_to_3mop	0.25669	1.03e-05	EX_na1_e	0	0	G3PD5	-0.245978	0.0881249	TRDR	0.134637	0.0254826	D_DASH_LACt2pp	3.23e-08	0	DURIPP	-0.00549794	2.18e-05	FE2tpp	0.00694343
D_DASH_LACt2pp	-5.17e-06	0	GLCtexi	7.26417	0.0126978	D_DASH_LACt2pp	-0.0536101	0.0198647	GLCtexi	9.39671	0.0577702	GLCtexi	7.1904	0.0150244	D_DASH_LACt2pp	1.39e-06	0	D_DASH_LACt2pp	-4.9e-07	0	D_DASH_LACt2pp	-4.98e-06	2.63e-10	hom_DASH_L_to_thr_DASH_L	0.955426	0.0552607	2obut_and_pyr_to_3mop	0.257003	1.35e-06	ME2	0.134973	0.0319618	GSPMDS	0.314094	0.221111	D_DASH_LACt2pp	-5.77e-08	0	DHFR	0.0150875	3.14e-07	EX_na1_e	0	0	GLCtexi	8.79283	0.0680683	GLUN	0.0993983
EX_na1_e	0	0	G3PD5	1.58558	1.71875	EX_na1_e	-1.26e-09	0	G3PD5	-0.00634698	0.0697043	G3PD5	0.00152866	1.05e-06	EX_na1_e	0	0	EX_na1_e	0	0	EX_na1_e	0	0	G3PD2	-0.075018	0.00229632	ME2	0.423685	0.287247	hom_DASH_L_to_thr_DASH_L	1.14123	0.00955354	IPDPS	0.00311892	6.09e-09	EX_na1_e	0	0	FUM	0.621812	0.820621	GSPMDS	0.125657	0.158	G3PD5	-0.0327972	0.00199226	H2tex	0.0095125
GSPMDS	0.0740107	0.0741821	D_DASH_LACt2pp	1.24e-08	0	GSPMDS	0.583999	0.173644	D_DASH_LACt2pp	-5e-08	0	D_DASH_LACt2pp	-1.64e-07	0	GSPMDS	-2.11e-06	0	GSPMDS	0.183994	0.0590723	GSPMDS	1.36e-05	1.98e-10	HYD1pp	0.0279191	0.0430732	hom_DASH_L_to_thr_DASH_L	0.981789	0.0660949	G3PD2	-0.103723	0.00224615	TRDR	0.451787	0.197183	GSPMDS	0.210808	0.202406	DM_AMOB	1.17e-06	0	IPDPS	0.00472844	6.05e-09	D_DASH_LACt2pp	-2.08498	0.0248364	CA2tex	0.00227391
IPDPS	0.00382852	1.07e-09	EX_na1_e	0	0	IPDPS	0.00358316	2.88e-08	EX_na1_e	0	0	EX_na1_e	0	0	IPDPS	0.00394958	2.82e-09	IPDPS	0.00377575	1.98e-10	IPDPS	0.00391748	2.13e-09	CLt3_2pp	0.0021699	1.36e-10	G3PD2	-0.080707	0.00202792	HYD1pp	-0.0018816	0.0103691	DHFR	0.0141129	1.25e-07	IPDPS	0.00437845	7.09e-09	FE2tpp	0.00505733	1e-07	TRDR	0.165826	0.0528329	EX_na1_e	0	0	EX_meoh_e	9.18e-07
TRDR	0.478674	0.154106	GSPMDS	0.169126	0.0195448	TRDR	-0.123273	0.0831984	GSPMDS	0.227783	0.0636571	GSPMDS	2.12e-06	0	TRDR	0.243451	1.14e-05	TRDR	0.40911	0.0588324	TRDR	0.240621	7.13e-05	NAtex	0	0	HYD1pp	0.257476	0.593939	CLt3_2pp	0.00225133	7.9e-10	FUM	0.73241	0.60791	TRDR	0.401649	0.195027	GLUN	0.384099	0.659312	DHFR	0.0213958	1.24e-07	GSPMDS	0.0782011	0.00410675	I2FE2SS	0.000125359
DHFR	0.0173237	2.18e-08	IPDPS	0.0033776	5.32e-09	DHFR	0.0162133	5.89e-07	IPDPS	0.00402527	5.44e-09	IPDPS	0.00359678	4.84e-09	DHFR	0.0178715	5.78e-08	DHFR	0.017085	4.05e-09	DHFR	0.0177263	4.36e-08	NTD9	0.420539	0.572571	CLt3_2pp	0.00225408	1.03e-10	NAtex	0	0	DM_AMOB	1.1e-06	0	DHFR	0.0198121	1.45e-07	H2tex	0.112289	0.046107	FUM	2.40462	1.44393	IPDPS	0.00275806	0	HEX1	4.50706
FUM	2.80328	0.649339	TRDR	0.173964	0.00568345	FUM	1.4687	1.09924	TRDR	0.505378	0.0658994	TRDR	0.223373	2.38e-05	FUM	4.99914	0.0638796	FUM	2.56316	1.75923	FUM	4.65641	0.677984	EX_mg2_e	-0.00723272	1.52e-09	NAtex	0	0	NTD9	0.180205	0.0608127	FE2tpp	0.00467958	5.92e-08	FUM	3.67928	0.324272	CA2tex	0.00290747	1.17e-08	DM_AMOB	1.67e-06	0	TRDR	0.151299	0.00145883	CYTDK2	0.0373189
DM_AMOB	1.35e-06	0	DHFR	0.0152833	1.09e-07	DM_AMOB	1.26e-06	0	DHFR	0.018214	1.11e-07	DHFR	0.0162751	9.91e-08	DM_AMOB	1.39e-06	0	DM_AMOB	1.33e-06	0	DM_AMOB	1.38e-06	0	ALAR	0.0212779	1.42e-08	NTD9	0.448783	0.410228	EX_mg2_e	-0.00750413	8.78e-09	GLUN	0.186776	0.865975	DM_AMOB	1.54e-06	0	EX_meoh_e	1.17e-06	0	FE2tpp	0.0126524	3.22e-06	DHFR	0.01248	1.31e-10	2obut_and_pyr_to_3mop	0.129632
FE2tpp	0.0104329	8.71e-09	FUM	1.74261	1.76151	FE2tpp	0.171954	0.0191458	FUM	4.46961	0.171371	FUM	3.1969	0.059286	FE2tpp	0.0107804	2.17e-08	FE2tpp	0.0102801	2.72e-09	FE2tpp	0.009076	8e-08	FE2tex	0.0135926	5.97e-09	EX_mg2_e	-0.00751328	1.15e-09	ALAR	0.0220864	7.59e-08	H2tex	0.0176883	0.0473977	FE2tpp	0.0111413	1.58e-06	I2FE2SS	0.000160287	0	GLUN	-0.157111	0.787148	FUM	7.30034	3.57209	ME2	0.184416
GLUN	-0.446032	0.433824	DM_AMOB	1.19e-06	0	GLUN	0.289448	1.12441	DM_AMOB	1.42e-06	0	DM_AMOB	1.27e-06	0	GLUN	0.00344958	1.04e-05	GLUN	-0.0328268	0.189826	GLUN	0.074795	0.00542222	NTP3	0.101281	0.118163	ALAR	0.0221066	1e-08	FE2tex	0.0139594	5.66e-08	CA2tex	0.00271965	4.63e-09	GLUN	-1.00112	0.849223	HEX1	9.65128	15.5314	H2tex	-0.112218	0.0696304	DM_AMOB	9.71e-07	0	hom_DASH_L_to_thr_DASH_L	0.281058
H2tex	0.0325152	0.0808657	FE2tpp	0.00913802	4.62e-08	H2tex	0.106287	0.10666	FE2tpp	0.0109417	4.3e-08	FE2tpp	0.00513287	9.86e-09	H2tex	5.68e-07	9.43e-07	H2tex	-0.00509961	0.0246463	H2tex	0.00208041	0.000482071	ASPT	-0.84113	1.36136	FE2tex	0.0141083	4.27e-09	NTP3	0.0404163	0.0201804	EX_meoh_e	1.1e-06	0	H2tex	-0.0126332	0.00138403	CYTDK2	0.258817	0.13479	CA2tex	0.00412313	4.6e-09	FE2tpp	0.00753676	0	G3PD2	-0.0587622
CA2tex	0.00333841	8.11e-10	GLUN	0.337675	0.16762	CA2tex	0.00312443	2.19e-08	GLUN	0.607052	2.64341	GLUN	0.0129988	5.44e-05	CA2tex	0.00344397	2.15e-09	CA2tex	0.0032924	1.5e-10	CA2tex	0.00341598	1.62e-09	MCTP1App	0.00533079	2.16e-09	NTP3	0.641785	0.26083	ASPT	0.207217	0.258713	I2FE2SS	0.000149932	0	CA2tex	0.00381794	5.39e-09	2obut_and_pyr_to_3mop	0.16575	3.79e-05	EX_meoh_e	1.67e-06	0	GLUN	0.172703	0.028132	HYD1pp	5.67494
EX_meoh_e	1.35e-06	0	H2tex	0.00142405	0.00745842	EX_meoh_e	1.26e-06	0	H2tex	0.00505228	0.033778	H2tex	-0.000454587	8.77e-06	EX_meoh_e	1.39e-06	0	EX_meoh_e	1.33e-06	0	EX_meoh_e	1.38e-06	0	NTPP8	0.351199	0.113961	ASPT	-0.171528	0.847338	MCTP1App	0.0115337	2.37e-08	HEX1	11.9218	5.02604	EX_meoh_e	1.54e-06	0	ME2	0.368509	0.155472	I2FE2SS	0.000227305	0	H2tex	-0.0108307	0.00187009	CLt3_2pp	0.00113696
I2FE2SS	0.000184044	0	CA2tex	0.00294521	4.05e-09	I2FE2SS	0.000172248	0	CA2tex	0.00350998	4.13e-09	CA2tex	0.00313634	3.68e-09	I2FE2SS	0.000189864	0	I2FE2SS	0.000181508	0	I2FE2SS	0.000188321	0	aspsa_to_sl2a6o	0.316393	2.9e-06	MCTP1App	0.0105926	8.91e-08	NTPP8	0.225827	0.0196783	CYTDK2	0.335965	0.241328	I2FE2SS	0.00021048	0	hom_DASH_L_to_thr_DASH_L	0.491188	0.030332	HEX1	5.2281	6.73495	CA2tex	0.00240499	0	NAtex	0
HEX1	0.282237	0.0997267	EX_meoh_e	1.19e-06	0	HEX1	7.55628	0.947863	EX_meoh_e	1.42e-06	0	EX_meoh_e	1.27e-06	0	HEX1	-1.85e-06	0	HEX1	0.362024	0.0762679	HEX1	1.9e-05	2.22e-10	NTP10	0.14706	0.0375976	NTPP8	0.431691	0.163228	aspsa_to_sl2a6o	0.328266	1.68e-05	2obut_and_pyr_to_3mop	0.155043	1.5e-05	HEX1	6.14675	6.15816	G3PD2	-0.0556468	0.00103238	CYTDK2	0.366205	0.276053	EX_meoh_e	9.71e-07	0	NTD9	0.0449517
CYTDK2	0.255913	0.119218	I2FE2SS	0.000162367	0	CYTDK2	0.429256	0.193248	I2FE2SS	0.000193502	0	I2FE2SS	0.000172904	0	CYTDK2	-3.65e-06	0	CYTDK2	0.207352	0.0666508	CYTDK2	9.96e-06	2.78e-10	imp_to_amp	0.256961	0.248695	aspsa_to_sl2a6o	0.328666	2.2e-06	NTP10	0.0737755	0.0061652	ME2	0.205164	0.194838	CYTDK2	0.25389	0.214024	HYD1pp	0.0387213	0.0507428	2obut_and_pyr_to_3mop	0.235053	1.49e-05	I2FE2SS	0.000132585	0	EX_mg2_e	-0.0037897
2obut_and_pyr_to_3mop	0.190318	2.63e-06	HEX1	0.25188	0.205636	2obut_and_pyr_to_3mop	0.178119	7.11e-05	HEX1	0.396983	0.071183	HEX1	2.73e-06	0	2obut_and_pyr_to_3mop	0.196336	6.98e-06	2obut_and_pyr_to_3mop	0.187695	4.89e-07	2obut_and_pyr_to_3mop	0.19474	5.26e-06	MDDCP3pp	0.00468909	2.01e-09	NTP10	0.156957	0.0404319	imp_to_amp	0.197012	0.0501733	hom_DASH_L_to_thr_DASH_L	0.288676	0.0027411	2obut_and_pyr_to_3mop	0.217655	1.75e-05	CLt3_2pp	0.00145374	2.92e-09	ME2	0.382916	0.346477	HEX1	5.47239	0.319614	ALAR	0.0111686
ME2	0.148388	0.0474151	CYTDK2	0.109609	0.0159037	ME2	-0.0526683	0.0888456	CYTDK2	0.241272	0.0661299	CYTDK2	1.75e-06	0	ME2	2.39e-06	0	ME2	0.0830589	0.0310246	ME2	9.12e-06	1.15e-09	ETOHtex	-1.52e-07	0	imp_to_amp	0.839534	0.278382	MDDCP3pp	6.03e-05	2.66e-09	G3PD2	-0.0576703	0.000859585	ME2	0.714014	1.43184	NAtex	0	0	hom_DASH_L_to_thr_DASH_L	0.535685	0.0210577	CYTDK2	0.101503	0.00392663	FE2tex	0.00694343
hom_DASH_L_to_thr_DASH_L	0.828036	0.0576067	2obut_and_pyr_to_3mop	0.167902	1.32e-05	hom_DASH_L_to_thr_DASH_L	0.30474	0.0746927	2obut_and_pyr_to_3mop	0.200098	1.34e-05	2obut_and_pyr_to_3mop	0.178798	1.2e-05	hom_DASH_L_to_thr_DASH_L	1.76014	0.00412808	hom_DASH_L_to_thr_DASH_L	0.335993	0.00561203	hom_DASH_L_to_thr_DASH_L	1.73704	0.01549	EX_cobalt2_e	-2.1e-05	0	MDDCP3pp	-0.000182299	8.7e-08	ETOHtex	-2.22e-07	0	HYD1pp	-0.0207185	0.0573192	hom_DASH_L_to_thr_DASH_L	0.437032	0.00183782	NTD9	2.79782	29.1714	G3PD2	-0.0775347	0.00211189	2obut_and_pyr_to_3mop	0.137105	1.58e-08	NTP3	0.0430241
G3PD2	-0.365091	0.114507	ME2	0.11474	0.0204544	G3PD2	0.157118	0.0448629	ME2	0.219632	0.0658681	ME2	1.99e-06	0	G3PD2	-0.112852	2.45e-06	G3PD2	-0.0693002	0.00131508	G3PD2	-0.121609	8.65e-05	CBL1tonex	0.000195431	0	ETOHtex	-4.22e-08	0	EX_cobalt2_e	-2.18e-05	0	CLt3_2pp	0.00135983	1.16e-09	G3PD2	-0.0833107	0.00179736	EX_mg2_e	-0.00484559	3.24e-08	HYD1pp	0.0851893	0.110314	ME2	0.139106	0.0439584	MCTP1App	0.00516928
HYD1pp	-0.00557155	0.0420038	hom_DASH_L_to_thr_DASH_L	0.265895	0.0724886	HYD1pp	0.408308	0.411326	hom_DASH_L_to_thr_DASH_L	1.17515	0.12182	hom_DASH_L_to_thr_DASH_L	0.669107	0.00950238	HYD1pp	-5.8e-08	0	HYD1pp	0.0395217	0.0224167	HYD1pp	0.000698568	1.81e-07	NTD4	0.0891913	0.185996	EX_cobalt2_e	-2.18e-05	0	CBL1tonex	0.000202765	0	NAtex	0	0	HYD1pp	0.0192497	0.00141279	ALAR	0.0142868	2.81e-07	CLt3_2pp	0.00206157	1.15e-09	hom_DASH_L_to_thr_DASH_L	0.259853	0.00113672	NTPP8	-0.00692997
CLt3_2pp	0.0016692	2.03e-10	G3PD2	-1.92624	1.66026	CLt3_2pp	0.00156222	5.47e-09	G3PD2	-0.376452	0.0662555	G3PD2	-0.103909	4.91e-06	CLt3_2pp	0.00172199	5.37e-10	CLt3_2pp	0.0016462	0	CLt3_2pp	0.00170799	4.05e-10	EX_co2_e_unlabeled	0	0	CBL1tonex	0.000203013	0	NTD4	0.0567837	0.0239381	NTD9	0.711242	0.687284	CLt3_2pp	0.00190897	1.35e-09	FE2tex	0.00505733	1e-07	NAtex	0	0	G3PD2	-0.0512834	0.000734845	aspsa_to_sl2a6o	0.165779
NAtex	0	0	HYD1pp	1.00714	0.558254	NAtex	1.35e-09	0	HYD1pp	-0.0935985	0.208532	HYD1pp	1.41e-06	0	NAtex	0	0	NAtex	0	0	NAtex	0	0	CELLENV_4	0.149166	6.45e-07	NTD4	0.497963	0.281081	EX_co2_e_unlabeled	0	0	EX_mg2_e	-0.00453257	1.29e-08	NAtex	0	0	NTP3	0.106997	0.0872247	NTD9	-0.281392	0.519003	HYD1pp	2.38584	0.597601	NTP10	0.0087974
NTD9	0.0958824	0.125627	CLt3_2pp	0.00147261	1.01e-09	NTD9	0.122594	0.81462	CLt3_2pp	0.00175499	1.03e-09	CLt3_2pp	0.00156817	9.2e-10	NTD9	9.35131	6.34454	NTD9	-0.583941	3.89111	NTD9	1.90944	1.14156	glu_DASH_L_to_acg5p	0.664074	0.307596	EX_co2_e_unlabeled	0	0	CELLENV_4	0.154763	3.73e-06	ALAR	0.0133515	1.12e-07	NTD9	0.351657	0.35533	ASPT	-0.591527	1.09151	EX_mg2_e	-0.00687161	1.28e-08	CLt3_2pp	0.00120249	0	imp_to_amp	0.282055
EX_mg2_e	-0.00556379	2.25e-09	NAtex	0	0	EX_mg2_e	-0.00520717	6.08e-08	NAtex	0	0	NAtex	0	0	EX_mg2_e	-0.00573973	5.96e-09	EX_mg2_e	-0.00548711	4.18e-10	EX_mg2_e	-0.00569308	4.5e-09	ALDD2x	-0.154741	0.0442101	CELLENV_4	0.154952	4.89e-07	glu_DASH_L_to_acg5p	0.380855	0.0157249	FE2tex	0.00467958	5.92e-08	EX_mg2_e	-0.00636298	1.5e-08	MCTP1App	0.00715465	1.18e-07	ALAR	0.0204354	1.63e-07	NAtex	0	0	MDDCP3pp	9.73e-05
ALAR	0.0163719	1.95e-08	NTD9	1.0024	3.59293	ALAR	0.00371144	0.0516876	NTD9	7.73753	29.0925	NTD9	1.0735	0.283658	ALAR	0.0168894	5.23e-08	ALAR	0.0166488	3.95e-09	ALAR	0.0168151	4.18e-08	ALATA_L	0.212206	0.107281	glu_DASH_L_to_acg5p	0.415077	0.107372	ALDD2x	0.184791	0.0323077	NTP3	0.645948	0.293098	ALAR	0.0187393	1.3e-07	NTPP8	0.016	0.0176111	FE2tex	0.0126524	3.22e-06	NTD9	0.0998622	0.00996338	ETOHtex	-4.54e-08
FE2tex	0.0104329	8.71e-09	EX_mg2_e	-0.00490849	1.12e-08	FE2tex	0.171954	0.0191458	EX_mg2_e	-0.00584972	1.15e-08	EX_mg2_e	-0.00522701	1.02e-08	FE2tex	0.0107804	2.17e-08	FE2tex	0.0102801	2.72e-09	FE2tex	0.009076	8e-08	LDH_D2	0.573281	0.560496	ALDD2x	0.15916	0.165337	ALATA_L	-0.0207527	0.0071386	ASPT	-0.53158	0.606182	FE2tex	0.0111413	1.58e-06	aspsa_to_sl2a6o	0.211969	6.21e-05	NTP3	0.190617	0.165693	EX_mg2_e	-0.00400815	0	EX_cobalt2_e	-1.1e-05
NTP3	0.298191	0.136907	ALAR	0.0144512	9.73e-08	NTP3	0.220291	0.153203	ALAR	0.0172163	9.94e-08	ALAR	0.0153859	8.85e-08	NTP3	-4.74e-06	0	NTP3	0.252896	0.0710802	NTP3	1.24e-05	5.13e-10	GLNS	8.67576	2.66933	ALATA_L	0.0131871	0.167283	LDH_D2	0.416296	0.154902	MCTP1App	0.00681997	5.26e-08	NTP3	0.0107351	0.113924	NTP10	-0.0135654	0.0316459	ASPT	-1.45905	0.964827	ALAR	0.0117932	1.18e-10	CBL1tonex	0.000102399
ASPT	-0.98846	0.487923	FE2tex	0.00913802	4.62e-08	ASPT	-0.928043	0.8628	FE2tex	0.0109417	4.3e-08	FE2tex	0.00513287	9.86e-09	ASPT	0.139093	0.019635	ASPT	-0.4816	1.70419	ASPT	0.60637	0.605709	COBALT2tex	2.1e-05	0	LDH_D2	1.25697	1.16509	GLNS	11.0672	1.03109	NTPP8	0.270998	0.0300082	ASPT	-0.895067	0.215523	imp_to_amp	1.07494	0.723925	MCTP1App	0.00942458	3.2e-08	FE2tex	0.00753676	0	PDH	7.86427
MCTP1App	0.00860751	6.43e-09	NTP3	0.122715	0.0136906	MCTP1App	-0.000307992	9.85e-05	NTP3	0.235511	0.0684621	NTP3	1.54e-06	0	MCTP1App	0.00426999	5.41e-09	MCTP1App	0.00756402	1.02e-08	MCTP1App	0.00852008	1.07e-07	PYRt2rpp	-2.52e-07	0	GLNS	7.2684	5.20939	COBALT2tex	2.18e-05	0	aspsa_to_sl2a6o	0.198276	2.46e-05	MCTP1App	0.00486634	3.27e-08	MDDCP3pp	0.000260027	3.96e-08	NTPP8	0.125002	0.0194097	NTP3	0.0436459	0.00320936	NTD4	0.042511
NTPP8	0.383035	0.105646	ASPT	-1.2894	1.66834	NTPP8	-0.0565409	0.0554341	ASPT	-0.275876	0.143048	ASPT	0.0732658	0.049508	NTPP8	-2.85e-06	1.65e-10	NTPP8	0.134411	0.00592801	NTPP8	7.2e-06	1.11e-09	ILETA	-0.247406	1.77e-06	COBALT2tex	2.18e-05	0	PYRt2rpp	-6.04e-08	0	NTP10	0.119314	0.0692489	NTPP8	-0.05844	0.0408586	ETOHtex	-5.02e-08	0	aspsa_to_sl2a6o	0.300596	2.44e-05	ASPT	0.273993	0.0540109	EX_co2_e_unlabeled	0
aspsa_to_sl2a6o	0.243386	4.31e-06	MCTP1App	0.0038104	1.36e-08	aspsa_to_sl2a6o	0.227786	0.000116298	MCTP1App	0.00441646	4.65e-08	MCTP1App	0.00805481	2.84e-08	aspsa_to_sl2a6o	0.251083	1.14e-05	aspsa_to_sl2a6o	0.240032	8e-07	aspsa_to_sl2a6o	0.249042	8.6e-06	UDCPDPS	4.82e-05	0	PYRt2rpp	4.86e-07	0	ILETA	-0.25669	1.03e-05	imp_to_amp	0.40532	0.543404	aspsa_to_sl2a6o	0.278347	2.86e-05	EX_cobalt2_e	-1.41e-05	0	NTP10	0.0805612	0.0286689	MCTP1App	0.00555262	0	CELLENV_4	0.0781579
NTP10	0.0531146	0.0159857	NTPP8	0.114736	0.0150488	NTP10	-0.194017	0.0562981	NTPP8	0.161176	0.026649	NTPP8	1.64e-06	0	NTP10	-1.28e-06	0	NTP10	0.0469487	0.00881775	NTP10	1.85e-06	1.72e-10	ICHORSi	0.000977157	0	ILETA	-0.257003	1.35e-06	UDCPDPS	5e-05	0	MDDCP3pp	0.000134674	2.03e-08	NTP10	0.323242	0.051384	CBL1tonex	0.00013093	0	imp_to_amp	0.340355	0.559222	NTPP8	0.0826215	0.00372926	glu_DASH_L_to_acg5p	0.168855
imp_to_amp	0.267915	0.16157	aspsa_to_sl2a6o	0.21472	2.15e-05	imp_to_amp	-0.144206	0.242685	aspsa_to_sl2a6o	0.255894	2.2e-05	aspsa_to_sl2a6o	0.228654	1.96e-05	imp_to_amp	0.202659	7.77e-06	imp_to_amp	0.43993	0.0685712	imp_to_amp	0.267013	0.00136445	GLYCTO2	0.0151674	0.000130977	UDCPDPS	5.01e-05	0	ICHORSi	0.00101383	1.6e-10	ETOHtex	-5.18e-08	0	imp_to_amp	0.454657	0.179016	PDH	14.7247	5.69531	MDDCP3pp	0.000105981	6.79e-09	aspsa_to_sl2a6o	0.175335	2.59e-08	ALDD2x	0.0366734
MDDCP3pp	5.45e-06	6.17e-10	NTP10	0.055326	0.00263008	MDDCP3pp	-0.0156467	0.000249446	NTP10	0.128371	0.0117617	NTP10	3.9e-07	0	MDDCP3pp	0.00371353	3.55e-09	MDDCP3pp	4.46e-05	9.18e-09	MDDCP3pp	7.14e-06	7.55e-10	PROD2	1.51e-06	3.52e-10	ICHORSi	0.00101506	0	GLYCTO2	0.131424	0.0164016	EX_cobalt2_e	-1.32e-05	0	MDDCP3pp	0.00396667	3.09e-08	NTD4	0.265538	0.1358	ETOHtex	-1.22e-07	0	NTP10	0.0288345	0.000657773	LDH_D2	0.108401
ETOHtex	-5.11e-08	0	imp_to_amp	0.254924	0.0419161	ETOHtex	-0.000425203	1.02e-09	imp_to_amp	0.244583	0.0532742	imp_to_amp	0.183872	1.34e-05	ETOHtex	-4.12e-08	0	ETOHtex	-4.19e-08	0	ETOHtex	-5.24e-08	0	RNDR1	0.0306057	5.7e-05	GLYCTO2	0.00771641	3.31e-05	PROD2	7.57e-06	0	CBL1tonex	0.000122472	0	ETOHtex	-4.1e-08	0	EX_co2_e_unlabeled	0	0	EX_cobalt2_e	-2e-05	0	imp_to_amp	3.16292	2.24314	COBALT2tex	1.1e-05
EX_cobalt2_e	-1.62e-05	0	MDDCP3pp	0.00300935	1.29e-08	EX_cobalt2_e	-1.51e-05	0	MDDCP3pp	0.003879	6.46e-08	MDDCP3pp	4.93e-07	0	EX_cobalt2_e	-1.67e-05	0	EX_cobalt2_e	-1.6e-05	0	EX_cobalt2_e	-1.66e-05	0	GLUDC	0.116659	0.036701	PROD2	2.76e-06	0	RNDR1	0.0332425	7.07e-05	PDH	12.7577	5.09631	EX_cobalt2_e	-1.85e-05	0	CELLENV_4	0.0999343	1.38e-05	CBL1tonex	0.000185674	0	MDDCP3pp	1.16e-06	0	PYRt2rpp	3.11e-06
CBL1tonex	0.000150336	0	ETOHtex	-4.11e-08	0	CBL1tonex	0.0001407	0	ETOHtex	-4.31e-08	0	ETOHtex	-4.14e-08	0	CBL1tonex	0.00015509	0	CBL1tonex	0.000148264	0	CBL1tonex	0.00015383	0	COFACTOR_4	0.00021997	0	RNDR1	0.0318471	6.33e-05	GLUDC	0.156012	0.0154345	NTD4	0.336502	0.243204	CBL1tonex	0.000171931	0	glu_DASH_L_to_acg5p	0.602381	0.110947	PDH	12.3905	1.37736	ETOHtex	-4.24e-08	0	ILETA	-0.129632
PDH	8.99377	0.420777	EX_cobalt2_e	-1.43e-05	0	PDH	9.09849	1.63513	EX_cobalt2_e	-1.7e-05	0	EX_cobalt2_e	-1.52e-05	0	PDH	9.39524	0.169922	PDH	6.05381	0.428131	PDH	6.17757	0.398853	prpp_to_his_DASH_L	0.0806755	1.89e-07	GLUDC	0.20544	0.0608255	COFACTOR_4	0.000228224	0	EX_co2_e_unlabeled	0	0	PDH	10.3924	0.801126	ALDD2x	0.0117838	0.0554309	NTD4	0.375796	0.27765	EX_cobalt2_e	-1.17e-05	0	UDCPDPS	2.53e-05
NTD4	0.233419	0.144319	CBL1tonex	0.00013263	0	NTD4	0.505041	0.305923	CBL1tonex	0.000158062	0	CBL1tonex	0.000141236	0	NTD4	-3.3e-06	0	NTD4	0.217287	0.0673843	NTD4	2.28e-05	3.14e-10	ABTA	0.244868	0.0221772	COFACTOR_4	0.000228503	0	prpp_to_his_DASH_L	0.0837029	1.09e-06	CELLENV_4	0.0934787	5.47e-06	NTD4	0.269088	0.215402	LDH_D2	0.583113	2.01518	EX_co2_e_unlabeled	0	0	CBL1tonex	0.000108302	0	ICHORSi	0.000511997
EX_co2_e_unlabeled	0	0	PDH	6.69672	2.90637	EX_co2_e_unlabeled	5.95e-10	0	PDH	10.5151	1.15249	PDH	6.18229	0.308563	EX_co2_e_unlabeled	0	0	EX_co2_e_unlabeled	0	0	EX_co2_e_unlabeled	0	0	COASYN	0.000504792	0	prpp_to_his_DASH_L	0.083805	1.43e-07	ABTA	0.228401	0.0176133	glu_DASH_L_to_acg5p	0.838941	0.449803	EX_co2_e_unlabeled	0	0	GLNS	7.43076	1.77028	CELLENV_4	0.141718	5.43e-06	PDH	8.67886	0.562924	GLYCTO2	0.353513
CELLENV_4	0.114746	9.58e-07	NTD4	0.0957463	0.0354801	CELLENV_4	0.107392	2.58e-05	NTD4	0.257535	0.0820485	NTD4	3.7e-06	0	CELLENV_4	0.118375	2.54e-06	CELLENV_4	0.113165	1.78e-07	CELLENV_4	0.117413	1.91e-06	CLPNS161pp	0.0020069	1.17e-10	ABTA	0.361812	0.0533803	COASYN	0.000523734	0	ALDD2x	-0.142775	0.042531	CELLENV_4	0.131229	6.37e-06	COBALT2tex	1.41e-05	0	glu_DASH_L_to_acg5p	0.509103	0.394459	NTD4	0.104974	0.00399958	PROD2	0.000149244
glu_DASH_L_to_acg5p	0.39989	0.11744	EX_co2_e_unlabeled	0	0	glu_DASH_L_to_acg5p	-0.140016	0.0575726	EX_co2_e_unlabeled	0	0	EX_co2_e_unlabeled	0	0	glu_DASH_L_to_acg5p	0.229037	1.01e-05	glu_DASH_L_to_acg5p	0.232093	0.0362938	glu_DASH_L_to_acg5p	0.25408	0.000384239	IMPSYN_2	0.381102	4.21e-06	COASYN	0.000524373	0	CLPNS161pp	0.00208221	6.76e-10	ALATA_L	0.313217	0.139548	glu_DASH_L_to_acg5p	0.24184	0.136978	PYRt2rpp	2.11e-06	0	ALDD2x	0.094907	0.131029	EX_co2_e_unlabeled	0	0	RNDR1	0.0173774
ALDD2x	-0.0353215	0.0434783	CELLENV_4	0.101232	4.78e-06	ALDD2x	-0.0456409	0.0690745	CELLENV_4	0.120643	4.88e-06	CELLENV_4	0.107801	4.35e-06	ALDD2x	-7.02e-07	0	ALDD2x	0.143161	0.052003	ALDD2x	1.41e-05	1.46e-09	GLYCtpp	-0.00562122	9.54e-10	CLPNS161pp	0.00208475	0	IMPSYN_2	0.395403	2.44e-05	LDH_D2	0.810251	0.602974	ALDD2x	-0.0789182	0.0469759	ILETA	-0.16575	3.79e-05	PTAr	2.35401	1.45132	CELLENV_4	0.0826632	5.75e-09	GLUDC	0.0610918
PTAr	7.97e-07	0	glu_DASH_L_to_acg5p	0.24336	0.00834657	PTAr	0.228901	0.0505047	glu_DASH_L_to_acg5p	0.34342	0.0332189	glu_DASH_L_to_acg5p	0.342343	0.00677121	PTAr	-1.21651	0.309691	PTAr	0.000119615	1.41e-08	PTAr	-2.5717	0.635722	CRNCBCT	0	0	IMPSYN_2	0.395885	3.19e-06	GLYCtpp	-0.00583191	5.3e-09	GLNS	5.74755	1.22534	PTAr	1.31801	0.71694	UDCPDPS	3.23e-05	0	LDH_D2	1.69207	2.11711	glu_DASH_L_to_acg5p	0.150577	0.000870225	COFACTOR_4	0.000115257
LDH_D2	-0.0127914	0.356183	ALDD2x	0.118207	0.0200628	ALATA_L	-0.0582401	0.0864059	ALDD2x	0.13475	0.220098	ALDD2x	1.86e-06	0	ALATA_L	-0.380759	2.74e-05	LDH_D2	0.0170993	0.226931	LDH_D2	2.3e-05	1.07e-09	CS	1.45218	0.0426099	GLYCtpp	-0.00583918	6.88e-10	CRNCBCT	0	0	COBALT2tex	1.32e-05	0	LDH_D2	0.249331	0.246503	ICHORSi	0.00065465	5.92e-10	GLNS	7.78945	2.39657	ALDD2x	0.0730625	0.00489444	prpp_to_his_DASH_L	0.0422712
GLNS	5.4305	1.56139	PTAr	0.202956	0.0093862	LDH_D2	1.86649	3.04348	PTAr	0.00172547	3e-06	PTAr	4.40278	7.121	LDH_D2	5.2e-07	0	GLNS	7.02696	1.9803	GLNS	9.41681	0.548916	PSCVT	0.325945	3.08e-06	CRNCBCT	0	0	CS	1.74684	0.0388479	PYRt2rpp	-4.02e-08	0	GLNS	6.63605	1.66548	GLYCTO2	0.0230912	0.000610459	COBALT2tex	2e-05	0	PTAr	-0.000262407	2.55e-08	ABTA	0.0652321
COBALT2tex	1.62e-05	0	ALATA_L	-0.21537	0.0111749	GLNS	8.87385	4.17947	ALATA_L	-0.0729083	0.0268164	ALATA_L	7.91e-05	0.000120364	GLNS	8.07498	0.0541127	COBALT2tex	1.6e-05	0	COBALT2tex	1.66e-05	0	G5SADs	0.804034	0.274219	CS	1.75317	0.0492774	PSCVT	0.338176	1.78e-05	ILETA	-0.155043	1.5e-05	COBALT2tex	1.85e-05	0	PROD2	2.34e-05	6.77e-10	PYRt2rpp	-9.21e-07	0	ALATA_L	-0.00946717	0.000881209	COASYN	0.000264494
PYRt2rpp	3.94e-06	0	LDH_D2	-1.78354	1.39958	COBALT2tex	1.51e-05	0	LDH_D2	0.528069	0.369962	LDH_D2	5.01e-06	0	COBALT2tex	1.67e-05	0	PYRt2rpp	1.31e-07	0	PYRt2rpp	-8.9e-07	0	DHAD1	0.744513	1.61e-05	PSCVT	0.338588	2.33e-06	G5SADs	0.33015	0.0329274	UDCPDPS	3.02e-05	0	PYRt2rpp	-1.03e-07	0	RNDR1	0.0164952	1.91e-06	ILETA	-0.235053	1.49e-05	LDH_D2	0.0838557	0.0121374	CLPNS161pp	0.00105155
ILETA	-0.190318	2.63e-06	GLNS	5.89129	2.4001	PYRt2rpp	-0.343161	0.0412912	GLNS	7.67146	3.16669	GLNS	7.2444	0.1885	PYRt2rpp	1.62e-07	0	ILETA	-0.187695	4.89e-07	ILETA	-0.19474	5.26e-06	ALCD2x	-2.47e-07	0	G5SADs	0.602782	0.245799	DHAD1	0.772451	9.3e-05	ICHORSi	0.000612361	2.35e-10	ILETA	-0.217655	1.75e-05	GLUDC	0.513661	0.239848	UDCPDPS	4.58e-05	0	GLNS	10.6046	2.74955	IMPSYN_2	0.199684
UDCPDPS	3.71e-05	0	COBALT2tex	1.43e-05	0	ILETA	-0.178119	7.11e-05	COBALT2tex	1.7e-05	0	COBALT2tex	1.52e-05	0	ILETA	-0.196336	6.98e-06	UDCPDPS	3.66e-05	0	UDCPDPS	3.79e-05	0	COFACTOR_7	0.00580686	9.77e-10	DHAD1	0.773394	1.22e-05	ALCD2x	-5.91e-08	0	GLYCTO2	0.00182864	2.79e-06	UDCPDPS	4.24e-05	0	COFACTOR_4	0.00014737	0	ICHORSi	0.00092837	2.33e-10	COBALT2tex	1.17e-05	0	GLYCtpp	-0.00294538
ICHORSi	0.000751681	0	PYRt2rpp	2.03e-08	0	UDCPDPS	3.47e-05	0	PYRt2rpp	-2.65e-08	0	PYRt2rpp	3.11e-07	0	UDCPDPS	3.83e-05	0	ICHORSi	0.000741322	0	ICHORSi	0.000769148	0	ASNS2	0.472278	0.15021	ALCD2x	-5.16e-07	0	COFACTOR_7	0.00602476	5.66e-09	PROD2	2.92e-05	1.1e-09	ICHORSi	0.000859654	2.73e-10	prpp_to_his_DASH_L	0.0540489	4.03e-06	GLYCTO2	0.00462793	2.35e-05	PYRt2rpp	8.91e-08	0	CRNCBCT	0
GLYCTO2	0.516192	0.227995	ILETA	-0.167902	1.32e-05	ICHORSi	0.000703501	1.11e-09	ILETA	-0.200098	1.34e-05	ILETA	-0.178798	1.2e-05	ICHORSi	0.000775451	1.09e-10	GLYCTO2	0.61542	0.174282	GLYCTO2	0.00153622	2.87e-07	GARFT	0.440113	0.0293875	COFACTOR_7	0.00603211	7.41e-10	ASNS2	0.161866	0.03423	RNDR1	0.0148354	9.34e-07	GLYCTO2	0.00118433	5.64e-07	ABTA	0.869911	0.192987	PROD2	0.00028826	5.3e-08	ILETA	-0.137105	1.58e-08	CS	3.00123
PROD2	0.0005159	1.3e-10	UDCPDPS	3.27e-05	0	GLYCTO2	-0.189122	0.0396255	UDCPDPS	3.9e-05	0	UDCPDPS	3.48e-05	0	GLYCTO2	0.000622982	0	PROD2	2.47e-06	0	PROD2	0.000284932	4.14e-09	EX_for_e	-6.63e-07	1.15e-10	ASNS2	0.605213	0.215192	GARFT	0.404044	0.00208524	GLUDC	0.253382	0.260741	PROD2	0.000239029	4.56e-08	COASYN	0.000338187	1.58e-10	RNDR1	0.0309266	5.69e-05	UDCPDPS	2.67e-05	0	PSCVT	0.170784
RNDR1	0.0239308	3.54e-05	ICHORSi	0.000663149	2.05e-10	PROD2	-0.0305395	0.0121495	ICHORSi	0.000790312	2.1e-10	ICHORSi	0.000706182	1.87e-10	PROD2	-2.08e-06	0	RNDR1	0.0254151	3.05e-05	RNDR1	0.0227812	1.35e-06	QUINDH	0	0	GARFT	0.474023	0.0407298	EX_for_e	4.43e-08	0	COFACTOR_4	0.00013785	0	RNDR1	0.0280767	5.36e-05	CLPNS161pp	0.00134453	2.5e-09	GLUDC	0.799321	0.551295	ICHORSi	0.000541511	0	G5SADs	0.139239
GLUDC	0.0227897	0.01149	GLYCTO2	0.0515455	0.00131276	RNDR1	-0.16725	0.0150941	GLYCTO2	0.000664484	8.28e-07	GLYCTO2	0.000568101	1.24e-10	RNDR1	0.0172591	5.55e-08	GLUDC	0.423148	0.229411	GLUDC	3.49e-05	2.4e-09	DCYTD	0.0073811	5.72e-05	EX_for_e	7.3e-07	0	QUINDH	0	0	prpp_to_his_DASH_L	0.0505574	1.6e-06	GLUDC	0.988449	0.450115	IMPSYN_2	0.255321	9e-05	COFACTOR_4	0.000208987	0	GLYCTO2	0.00210567	2.16e-06	DHAD1	0.3901
COFACTOR_4	0.000169213	0	PROD2	0.000222079	4.72e-09	GLUDC	0.419381	0.0739425	PROD2	0.000157314	4.36e-09	PROD2	1.89e-06	0	GLUDC	1.51e-06	0	COFACTOR_4	0.000166881	0	COFACTOR_4	0.000173145	0	G6PDH2r	2.55391	0.0718631	QUINDH	0	0	DCYTD	0.00649524	6.48e-05	ABTA	0.600594	0.208873	COFACTOR_4	0.000193519	0	GLYCtpp	-0.00376843	1.94e-08	prpp_to_his_DASH_L	0.0766476	1.59e-06	PROD2	2.44e-07	0	ALCD2x	-2.75e-06
prpp_to_his_DASH_L	0.0620599	2.8e-07	RNDR1	0.0160473	5.26e-06	COFACTOR_4	0.000158368	0	RNDR1	0.0265184	3.75e-05	RNDR1	0.0157347	1.04e-07	COFACTOR_4	0.000174563	0	prpp_to_his_DASH_L	0.0612046	5.2e-08	prpp_to_his_DASH_L	0.063502	5.59e-07	PPM	-0.0956358	0.0091446	DCYTD	0.00597639	5.76e-05	G6PDH2r	2.56172	0.12991	COASYN	0.000316341	0	prpp_to_his_DASH_L	0.0709743	1.86e-06	CRNCBCT	0	0	ABTA	1.0322	0.439741	RNDR1	0.017545	1.72e-05	COFACTOR_7	0.00304259
ABTA	0.0830127	0.0104835	GLUDC	0.203027	0.0220393	prpp_to_his_DASH_L	0.0580821	7.56e-06	GLUDC	0.427406	0.126743	GLUDC	2.73e-06	0	prpp_to_his_DASH_L	0.0640223	7.42e-07	ABTA	0.533111	0.21619	ABTA	4.47e-05	1.79e-09	PPA	0.423969	0.271405	G6PDH2r	2.29026	0.183105	PPM	-0.071105	0.0068201	CLPNS161pp	0.00125767	9.9e-10	ABTA	1.08639	0.372809	CS	2.27383	0.617023	COASYN	0.000479589	0	GLUDC	0.122861	0.0068593	ASNS2	0.125165
COASYN	0.000388313	0	COFACTOR_4	0.000149283	0	ABTA	0.495627	0.0643191	COFACTOR_4	0.000177909	0	COFACTOR_4	0.00015897	0	ABTA	2.89e-06	0	COASYN	0.000382961	0	COASYN	0.000397336	0	CU2tpp	0.000590676	0	PPM	-0.0434797	0.00147344	PPA	0.255148	0.0410076	IMPSYN_2	0.238827	3.57e-05	COASYN	0.00044409	0	PSCVT	0.218368	6.59e-05	CLPNS161pp	0.0019067	9.84e-10	COFACTOR_4	0.000121901	0	GARFT	0.158359
CLPNS161pp	0.00154381	1.73e-10	prpp_to_his_DASH_L	0.0547505	1.4e-06	COASYN	0.000363422	2.96e-10	prpp_to_his_DASH_L	0.0652493	1.43e-06	prpp_to_his_DASH_L	0.0583034	1.27e-06	COASYN	0.000400592	0	CLPNS161pp	0.00152254	0	CLPNS161pp	0.00157969	3.46e-10	EX_zn2_e	-0.000283945	0	PPA	0.51064	0.302059	CU2tpp	0.000612842	0	GLYCtpp	-0.00352338	7.65e-09	CLPNS161pp	0.00176557	1.15e-09	G5SADs	0.44257	0.135362	IMPSYN_2	0.362074	3.55e-05	prpp_to_his_DASH_L	0.0447079	1.68e-09	EX_for_e	4.66e-06
IMPSYN_2	0.293164	6.25e-06	ABTA	0.264431	0.018204	CLPNS161pp	0.00144486	4.68e-09	ABTA	0.564157	0.112356	ABTA	0.131276	0.00680776	CLPNS161pp	0.00159263	4.59e-10	IMPSYN_2	0.289124	1.16e-06	IMPSYN_2	0.299976	1.25e-05	ACONTa	1.35294	0.0132944	CU2tpp	0.000613589	0	EX_zn2_e	-0.0002946	0	CRNCBCT	0	0	IMPSYN_2	0.335274	4.16e-05	DHAD1	0.49879	0.000343629	GLYCtpp	-0.00534006	7.73e-09	ABTA	0.138517	0.00672416	QUINDH	0
GLYCtpp	-0.00433114	1.44e-09	COASYN	0.000342577	0	IMPSYN_2	0.274373	0.000168733	COASYN	0.000408269	0	COASYN	0.000364808	0	IMPSYN_2	0.302434	1.66e-05	GLYCtpp	-0.00426471	2.46e-10	GLYCtpp	-0.00443173	2.68e-09	GLYCDx	3.18e-07	0	EX_zn2_e	-0.00029496	0	ACONTa	1.61311	0.0214422	CS	1.37224	0.193618	GLYCtpp	-0.00494513	9.03e-09	ALCD2x	-4.31e-06	1.41e-10	CRNCBCT	0	0	COASYN	0.00027974	0	DCYTD	0.00320707
CRNCBCT	0	0	CLPNS161pp	0.00136198	8.65e-10	GLYCtpp	-0.273242	0.0445125	CLPNS161pp	0.00162315	8.84e-10	CLPNS161pp	0.00145036	7.87e-10	GLYCtpp	-0.00446054	3.65e-09	CRNCBCT	0	0	CRNCBCT	0	0	LDH_D	1.60327	0.636885	ACONTa	1.56024	0.0213905	GLYCDx	4.58e-08	0	PSCVT	0.204262	2.61e-05	CRNCBCT	0	0	COFACTOR_7	0.00389033	2.09e-08	CS	4.35376	0.30466	CLPNS161pp	0.00111216	0	G6PDH2r	1.26602
CS	3.87037	0.16154	IMPSYN_2	0.258635	3.12e-05	CRNCBCT	-3.28e-10	0	IMPSYN_2	0.30823	3.19e-05	IMPSYN_2	0.275419	2.84e-05	CRNCBCT	0	0	CS	2.92115	0.0299973	CS	4.39544	0.222116	PUNP4	0.00762236	4.56e-05	GLYCDx	1.38e-07	0	LDH_D	0.681073	0.165262	G5SADs	0.714531	0.259399	CS	4.51459	0.0520974	ASNS2	0.246867	0.0933101	PSCVT	0.309671	2.59e-05	IMPSYN_2	0.211195	3.75e-08	PPM	-0.0982147
PSCVT	0.250734	4.57e-06	GLYCtpp	-0.0038148	6.79e-09	CS	2.99607	0.258777	GLYCtpp	-0.00454624	6.93e-09	GLYCtpp	-0.00406218	6.17e-09	CS	5.8521	0.362976	PSCVT	0.247278	8.49e-07	PSCVT	0.25656	9.13e-06	ASNN	0.304924	0.261622	LDH_D	4.14667	1.33374	g1p_to_glycogen	-0.136687	0.463999	DHAD1	0.466568	0.00013623	PSCVT	0.28675	3.04e-05	GARFT	0.0223749	0.0262037	G5SADs	0.508845	0.233606	GLYCtpp	-0.00311504	0	PPA	0.039521
G5SADs	0.455893	0.131541	CRNCBCT	0	0	PSCVT	0.234663	0.000123426	CRNCBCT	0	0	CRNCBCT	0	0	PSCVT	0.258662	1.21e-05	G5SADs	0.284984	0.0501718	G5SADs	0.148179	3.05e-06	pyr_to_23dhmb	0.744513	1.61e-05	PUNP4	9.73e-05	0.000144916	PUNP4	-0.0010153	0.000153685	ALCD2x	-4.74e-07	0	G5SADs	0.517328	0.212874	EX_for_e	3.7e-06	0	DHAD1	0.707342	0.000135354	CRNCBCT	0	0	CU2tpp	0.000309494
DHAD1	0.572719	2.39e-05	CS	3.15537	0.13651	G5SADs	0.30049	0.116288	CS	5.23812	0.357693	CS	3.55544	0.119717	G5SADs	0.149387	4.04e-06	DHAD1	0.564826	4.43e-06	DHAD1	0.586028	4.76e-05	ACODA	0.459976	0.0345338	ASNN	0.624649	0.349925	ASNN	0.0899261	0.0368697	COFACTOR_7	0.00363902	8.29e-09	DHAD1	0.654986	0.000158617	QUINDH	0	0	ALCD2x	1.38e-06	0	CS	4.08709	0.281814	EX_zn2_e	-0.000148778
ALCD2x	-5.1e-06	0	PSCVT	0.221203	2.28e-05	DHAD1	0.53601	0.000643967	PSCVT	0.26362	2.33e-05	PSCVT	0.235557	2.08e-05	DHAD1	0.590829	6.32e-05	ALCD2x	-2.94e-07	0	ALCD2x	-7.99e-06	4.08e-10	COtpp	0.000195431	0	pyr_to_23dhmb	0.773394	1.22e-05	pyr_to_23dhmb	0.772451	9.3e-05	ASNS2	0.376452	0.210333	ALCD2x	1.54e-07	0	DCYTD	0.00977268	4.54e-06	COFACTOR_7	0.00551693	8.23e-09	PSCVT	0.180629	2.75e-08	ACONTa	2.92757
COFACTOR_7	0.00446694	1.45e-09	G5SADs	0.273469	0.017443	ALCD2x	0.243731	0.0766358	G5SADs	0.4176	0.0656256	G5SADs	0.136044	6.93e-06	ALCD2x	2.15e-07	0	COFACTOR_7	0.00440538	2.69e-10	COFACTOR_7	0.00457074	2.9e-09	H2tpp	0.00900476	0.0425918	ACODA	0.453734	0.0543197	ACODA	0.370632	0.00801084	GARFT	0.204864	0.0207515	COFACTOR_7	0.00510858	9.65e-09	G6PDH2r	3.05193	0.498846	ASNS2	0.381955	0.162869	G5SADs	0.176174	0.00419124	GLYCDx	-1.89e-07
ASNS2	0.238316	0.0659558	DHAD1	0.505265	0.000119092	COFACTOR_7	0.00418066	3.92e-08	DHAD1	0.602152	0.000121626	DHAD1	0.538052	0.000108325	COFACTOR_7	0.00460819	3.84e-09	ASNS2	0.174611	0.0393933	ASNS2	0.175148	0.000182565	THIAMIN	0.000195431	0	COtpp	0.000203013	0	COtpp	0.000202765	0	EX_for_e	8.93e-08	0	ASNS2	0.250599	0.133984	PPM	-1.61279	0.844984	GARFT	0.201635	0.0217227	DHAD1	0.412587	1.43e-07	LDH_D	4.67818
GARFT	0.308546	0.0231287	ALCD2x	6.87e-08	0	ASNS2	0.307961	0.130914	ALCD2x	6.94e-08	0	ALCD2x	-3.09e-07	0	ASNS2	0.163514	5.13e-06	GARFT	0.106436	0.00955028	GARFT	0.300123	1.25e-05	GLYCLTt2rpp	-0.0738632	0.165836	H2tpp	0.0629921	0.116998	H2tpp	0.0668743	0.007638	QUINDH	0	0	GARFT	0.468004	0.0234573	PPA	0.375936	0.162484	EX_for_e	-4.05e-07	0	ALCD2x	-5.06e-08	0	g1p_to_glycogen	0.650989
EX_for_e	4.42e-06	0	COFACTOR_7	0.00394083	7.24e-09	GARFT	0.144872	0.0724756	COFACTOR_7	0.00469651	7.4e-09	COFACTOR_7	0.00419656	6.59e-09	GARFT	0.30144	1.7e-05	EX_for_e	3.32e-07	0	EX_for_e	3.26e-06	2.01e-10	TRPS3	0.0483617	8.04e-08	THIAMIN	0.000203013	0	THIAMIN	0.000202765	0	DCYTD	0.000623432	3.84e-07	EX_for_e	-2.15e-08	0	CU2tpp	0.000395726	2.16e-10	QUINDH	0	0	COFACTOR_7	0.00321798	0	PUNP4	0.00537103
QUINDH	0	0	ASNS2	0.229028	0.022154	EX_for_e	-0.197182	0.0303501	ASNS2	0.246993	0.06412	ASNS2	0.14996	1.05e-05	EX_for_e	-2.59e-06	0	QUINDH	0	0	QUINDH	0	0	HSDy	-1.09241	0.0552498	GLYCLTt2rpp	-0.158013	0.0868172	GLYCLTt2rpp	-0.0632465	0.010417	G6PDH2r	3.50811	0.120326	QUINDH	0	0	EX_zn2_e	-0.00019023	0	DCYTD	0.00478674	4.78e-05	ASNS2	0.123284	0.00767507	ASNN	0.0534243
DCYTD	0.00502178	3.43e-05	GARFT	0.207312	0.010038	QUINDH	0	0	GARFT	0.229996	0.0112747	GARFT	0.274669	2.87e-05	QUINDH	0	0	DCYTD	-0.00152178	5.7e-05	DCYTD	0.00864436	3.27e-06	COFACTOR_8	2.63e-06	0	TRPS3	0.0173188	0.000170594	TRPS3	0.00170937	0.000128173	PPM	-1.54798	0.788382	DCYTD	0.00521323	4.6e-05	ACONTa	1.79843	0.0450649	G6PDH2r	2.85254	0.0686518	GARFT	0.175758	0.00385147	pyr_to_23dhmb	0.3901
G6PDH2r	7.63853	0.0194601	EX_for_e	3.3e-09	0	DCYTD	0.0553952	0.0167575	EX_for_e	-1.87e-08	0	EX_for_e	1.87e-07	0	DCYTD	4.29e-07	1.77e-10	G6PDH2r	7.41935	0.0094523	G6PDH2r	8.3147	0.0165803	FE3tex	1.48e-05	1.06e-09	HSDy	-1.12408	0.0660964	HSDy	-1.28336	0.00961165	PPA	0.5264	0.28417	G6PDH2r	2.83803	0.074787	GLYCDx	1.22e-06	2.46e-10	PPM	-0.0297125	0.0067243	EX_for_e	1.48e-07	0	ACODA	0.138626
PPM	-0.0492009	0.00229968	QUINDH	0	0	G6PDH2r	7.47116	0.0925483	QUINDH	0	0	QUINDH	0	0	G6PDH2r	8.22862	0.0143054	PPM	-0.0357779	0.000367125	PPM	0.00208921	0.000304785	ADK3	-2.01184	0.260503	COFACTOR_8	2.73e-06	0	COFACTOR_8	2.73e-06	0	CU2tpp	0.000370163	0	PPM	-0.608868	0.0645454	LDH_D	-1.71098	0.820134	PPA	0.493206	0.30706	QUINDH	0	0	COtpp	0.000102399
PPA	0.552011	0.159691	DCYTD	0.000276024	7.36e-08	PPM	-0.0628065	0.0329861	DCYTD	0.00265067	5.85e-06	DCYTD	1.98e-06	0	PPM	-0.0094095	6.04e-06	PPA	0.372007	0.0780186	PPA	1.36e-05	5.17e-10	CBPS	-0.213905	0.0496337	FE3tex	2.7e-05	3.44e-10	FE3tex	0.000158702	2.52e-08	EX_zn2_e	-0.000177942	0	PPA	0.433488	0.300682	g1p_to_glycogen	4.08929	23.9553	CU2tpp	0.000561185	0	DCYTD	0.00210968	4.67e-06	H2tpp	0.0095125
CU2tpp	0.00045438	0	G6PDH2r	7.06891	0.0214484	PPA	0.401127	0.20549	G6PDH2r	9.18757	0.0600663	G6PDH2r	7.01283	0.0153335	PPA	-3.6e-06	1.26e-10	CU2tpp	0.000448117	0	CU2tpp	0.000464938	0	COFACTOR_11	1.75e-06	0	ADK3	-2.67636	1.18811	ADK3	0.0240189	0.0664251	ACONTa	1.29613	0.064867	CU2tpp	0.000519647	0	PUNP4	0.00181105	1.59e-06	EX_zn2_e	-0.000269769	0	G6PDH2r	0.740505	0.078925	THIAMIN	0.000102399
EX_zn2_e	-0.000218426	0	PPM	-0.0791783	0.00709875	CU2tpp	0.000425255	4.05e-10	PPM	-0.132677	0.00282364	PPM	-0.00365901	6.85e-06	CU2tpp	0.000468748	0	EX_zn2_e	-0.000215416	0	EX_zn2_e	-0.000223501	0	SHK3Dr	0.325945	3.08e-06	CBPS	-0.206594	0.0452242	CBPS	0.0807881	0.037255	GLYCDx	8.33e-07	0	EX_zn2_e	-0.000249801	0	ASNN	0.285757	0.160133	ACONTa	3.8287	0.0795937	PPM	0.0400849	0.00105262	GLYCLTt2rpp	-0.714054
ACONTa	3.66625	0.0591578	PPA	0.151823	0.0211758	EX_zn2_e	-0.000204426	0	PPA	0.353298	0.0795617	PPA	1.67e-06	0	EX_zn2_e	-0.000225333	0	ACONTa	2.84879	0.0231595	ACONTa	4.01968	0.0409815	ALAGLUE	0	0	COFACTOR_11	1.82e-06	0	COFACTOR_11	1.82e-06	0	LDH_D	0.202597	0.0240723	ACONTa	4.40011	0.0354757	pyr_to_23dhmb	0.49879	0.000343629	GLYCDx	9.65e-07	0	PPA	0.0732064	0.0052941	TRPS3	0.0242543
GLYCDx	4.34e-06	0	CU2tpp	0.000400863	0	ACONTa	3.23191	0.0940897	CU2tpp	0.000477731	0	CU2tpp	0.000426876	0	ACONTa	4.91114	0.0430502	GLYCDx	2.13e-07	0	GLYCDx	-2.95e-06	5.95e-10	NDPK7	-0.0223084	0.0480911	SHK3Dr	0.338588	2.33e-06	SHK3Dr	0.338176	1.78e-05	g1p_to_glycogen	5.70075	18.1782	GLYCDx	2.24e-07	0	ACODA	0.535998	0.0750967	LDH_D	-1.52704	1.61396	CU2tpp	0.000327335	0	HSDy	-0.352832
LDH_D	1.31e-06	0	EX_zn2_e	-0.0001927	0	GLYCDx	0.132491	0.0341888	EX_zn2_e	-0.000229651	0	EX_zn2_e	-0.000205204	0	GLYCDx	-4.19e-07	2.41e-10	LDH_D	6.65e-08	0	LDH_D	0.226314	0.0136126	DHAPT	5.11e-08	0	ALAGLUE	0	0	ALAGLUE	0	0	PUNP4	0.00126637	6.79e-07	LDH_D	0.148066	0.00574404	COtpp	0.00013093	0	g1p_to_glycogen	13.5887	39.6447	EX_zn2_e	-0.000157354	0	COFACTOR_8	1.38e-06
g1p_to_glycogen	-1.06551	0.909124	ACONTa	2.99554	0.0800311	LDH_D	3.16315	1.39704	ACONTa	4.78079	0.189031	ACONTa	3.16963	0.0231803	LDH_D	-4.58e-07	0	g1p_to_glycogen	0.704186	0.832345	g1p_to_glycogen	0.199195	0.0101243	ptrc_to_4abut_1	0.128209	0.0359286	NDPK7	0.253527	0.169841	NDPK7	0.0261599	0.00775108	ASNN	0.416543	0.349505	g1p_to_glycogen	-0.828982	3.23587	H2tpp	0.112289	0.046107	PUNP4	0.00993866	5.61e-05	ACONTa	4.04116	0.279157	FE3tex	0.000186419
PUNP4	0.00838845	2.29e-05	GLYCDx	4.93e-09	0	g1p_to_glycogen	0.377606	4.84563	GLYCDx	1.48e-07	0	GLYCDx	3.32e-07	0	PUNP4	-2.39e-05	1.54e-09	PUNP4	0.00856611	2.69e-05	PUNP4	0.0027824	4.57e-06	NI2tex	0.000269047	0	DHAPT	3.18e-07	0	DHAPT	-4.22e-08	0	pyr_to_23dhmb	0.466568	0.00013623	PUNP4	0.00919858	5.3e-05	THIAMIN	0.00013093	0	ASNN	0.362514	0.298771	GLYCDx	2.24e-08	0	CBPS	0.0639801
ASNN	0.0229415	0.104228	LDH_D	2.09767	1.62943	PUNP4	0.165646	0.0142494	LDH_D	-1.53e-05	1.12e-10	LDH_D	-3.54e-06	0	ASNN	0.000613126	3.58e-07	ASNN	0.210064	0.0952299	ASNN	0.0135788	0.000178873	NADH18pp	0.0501505	0.00496793	ptrc_to_4abut_1	0.156372	0.0543146	ptrc_to_4abut_1	0.0723893	0.00799859	ACODA	0.520345	0.200108	ASNN	0.304039	0.3088	GLYCLTt2rpp	-2.43747	0.751298	pyr_to_23dhmb	0.707342	0.000135354	LDH_D	6.16203	0.271173	COFACTOR_11	9.18e-07
pyr_to_23dhmb	0.572719	2.39e-05	g1p_to_glycogen	-2.73079	10.8021	ASNN	0.406834	0.251461	g1p_to_glycogen	-0.909648	0.778718	g1p_to_glycogen	0.277683	0.00903254	pyr_to_23dhmb	0.590829	6.32e-05	pyr_to_23dhmb	0.564826	4.43e-06	pyr_to_23dhmb	0.586028	4.76e-05	GND	2.31972	0.0232422	NI2tex	0.000279484	0	NI2tex	0.000279143	0	COtpp	0.000122472	0	pyr_to_23dhmb	0.654986	0.000158617	TRPS3	0.0292471	4.02e-06	ACODA	0.504827	0.180711	g1p_to_glycogen	0.932174	0.303803	SHK3Dr	0.170784
ACODA	0.385264	0.0299914	PUNP4	0.0128988	5.63e-06	pyr_to_23dhmb	0.53601	0.000643967	PUNP4	0.00866038	4.01e-05	PUNP4	-7.28e-05	1.36e-08	ACODA	0.228487	9.87e-06	ACODA	0.327016	0.0315339	ACODA	0.241681	0.000261459	ETOHtrpp	-2.47e-07	0	NADH18pp	0.00389594	8.82e-05	NADH18pp	0.00465938	0.000101805	H2tpp	0.0176883	0.0473977	ACODA	0.352117	0.106816	HSDy	-0.582959	0.0302717	COtpp	0.000185674	0	PUNP4	-3.03e-07	3.7e-05	ALAGLUE	0
COtpp	0.000150336	0	ASNN	0.241177	0.0296354	ACODA	-0.110435	0.0270799	ASNN	0.112484	0.0625507	ASNN	0.00161193	2.34e-06	COtpp	0.00015509	0	COtpp	0.000148264	0	COtpp	0.00015383	0	GLYCL	0.295733	0.0138542	GND	1.73124	0.0406132	GND	1.93651	0.0191371	THIAMIN	0.000122472	0	COtpp	0.000171931	0	COFACTOR_8	1.76e-06	0	H2tpp	-0.112218	0.0696304	ASNN	0.0914805	0.00770774	NDPK7	0.012102
H2tpp	0.0325152	0.0808657	pyr_to_23dhmb	0.505265	0.000119092	COtpp	0.000140702	0	pyr_to_23dhmb	0.602152	0.000121626	pyr_to_23dhmb	0.538052	0.000108325	H2tpp	5.68e-07	9.43e-07	H2tpp	-0.00509961	0.0246463	H2tpp	0.00208041	0.000482071	CTPS2	0.134443	0.0450179	ETOHtrpp	-5.16e-07	0	ETOHtrpp	-5.91e-08	0	GLYCLTt2rpp	-1.10613	0.237447	H2tpp	-0.0126332	0.00138403	FE3tex	0.00405904	9.28e-08	THIAMIN	0.000185674	0	pyr_to_23dhmb	0.412587	1.43e-07	DHAPT	8.53e-07
THIAMIN	0.000150336	0	ACODA	0.255357	0.00525372	H2tpp	0.106287	0.10666	ACODA	0.348342	0.0265438	ACODA	0.340565	0.00676649	THIAMIN	0.00015509	0	THIAMIN	0.000148264	0	THIAMIN	0.00015383	0	ACONTb	1.35294	0.0132944	GLYCL	0.726222	0.113791	GLYCL	0.353175	0.00550413	TRPS3	0.0281947	1.5e-06	THIAMIN	0.000171931	0	ADK3	-2.20996	0.982935	GLYCLTt2rpp	-2.11492	0.975433	ACODA	0.174679	0.00032218	ptrc_to_4abut_1	0.00414038
GLYCLTt2rpp	-1.59762	0.160638	COtpp	0.00013263	0	THIAMIN	0.000140699	0	COtpp	0.000158062	0	COtpp	0.000141236	0	GLYCLTt2rpp	-0.00344308	3.08e-09	GLYCLTt2rpp	-1.90644	0.69832	GLYCLTt2rpp	-0.00348202	8.33e-09	PUNP5	-0.215732	0.0130449	CTPS2	0.17052	0.000583082	CTPS2	0.172356	0.000592499	HSDy	-0.374519	0.0027166	GLYCLTt2rpp	-0.170739	0.0776008	CBPS	-0.174606	0.0121619	TRPS3	0.0285678	0.000302134	COtpp	0.000108302	0	NI2tex	0.000140971
TRPS3	0.0368347	1.3e-07	H2tpp	0.00142405	0.00745842	GLYCLTt2rpp	0.291068	0.125721	H2tpp	0.00505228	0.033778	H2tpp	-0.000454587	8.77e-06	TRPS3	0.0382649	2.84e-07	TRPS3	0.0363752	4.95e-08	TRPS3	0.0345733	1e-05	EX_h2o_e	42.15	0.327384	ACONTb	1.56024	0.0213905	ACONTb	1.61311	0.0214422	COFACTOR_8	1.65e-06	0	TRPS3	0.0277239	0.000254506	COFACTOR_11	1.17e-06	0	HSDy	-0.665828	0.0210654	H2tpp	-0.0108307	0.00187009	NADH18pp	0.0439722
HSDy	-0.93341	0.0576005	THIAMIN	0.00013263	0	TRPS3	0.0101297	0.016242	THIAMIN	0.000158062	0	THIAMIN	0.000141236	0	HSDy	-1.86885	0.00420001	HSDy	-0.439914	0.00561565	HSDy	-1.84487	0.0155292	CYTBO3_4pp	34.0294	6.33354	PUNP5	-0.0964625	0.0097232	PUNP5	0.0422499	0.00132066	FE3tex	0.00384789	5.83e-08	HSDy	-0.557541	0.00187543	SHK3Dr	0.218368	6.59e-05	COFACTOR_8	2.5e-06	0	THIAMIN	0.000108302	0	GND	0.631821
COFACTOR_8	2.02e-06	0	GLYCLTt2rpp	-0.0419241	0.00746261	HSDy	-0.403359	0.0746168	GLYCLTt2rpp	-0.931902	0.118427	GLYCLTt2rpp	-0.16319	0.0053569	COFACTOR_8	2.09e-06	0	COFACTOR_8	1.99e-06	0	COFACTOR_8	2.07e-06	0	NADH16pp	32.6932	5.50672	CYTBO3_4pp	36.9741	6.476	EX_h2o_e	43.8929	0.220297	ADK3	-2.38675	1.52961	COFACTOR_8	2.31e-06	0	ALAGLUE	0	0	FE3tex	0.000275655	3.23e-06	GLYCLTt2rpp	-0.0481448	0.00281667	ETOHtrpp	-2.75e-06
FE3tex	3.46e-05	1.02e-09	TRPS3	0.0320005	7.42e-07	COFACTOR_8	1.89e-06	0	TRPS3	0.000180894	8.99e-08	TRPS3	0.0345908	6.07e-07	FE3tex	1.82e-05	1.34e-09	FE3tex	4.32e-05	1.3e-09	FE3tex	0.00163482	7.14e-08	GAPD	22.0179	0.414151	NADH16pp	33.8641	6.52753	CYTBO3_4pp	36.1849	0.848559	CBPS	-0.0614108	0.0229972	FE3tex	0.000829875	1.59e-06	NDPK7	-0.0344904	0.0106563	ADK3	-1.493	1.97595	TRPS3	0.00590451	6.43e-05	GLYCL	2.95071
ADK3	0.387269	0.803737	HSDy	-0.358858	0.0724534	FE3tex	-0.162158	0.0191122	HSDy	-1.28594	0.121852	HSDy	-0.768102	0.00955052	ADK3	1.5505	0.000446771	ADK3	0.061783	0.441812	ADK3	0.0345984	0.000660033	EX_h_e	21.7249	0.252395	EX_h_e	22.7107	0.0306871	NADH16pp	33.721	2.45705	COFACTOR_11	1.1e-06	0	ADK3	-0.639643	0.565495	DHAPT	7.13e-07	0	CBPS	-0.209323	0.0406329	HSDy	-0.335764	0.00113668	CTPS2	0.0886586
CBPS	-0.101803	0.0216973	COFACTOR_8	1.78e-06	0	ADK3	-0.79824	0.509562	COFACTOR_8	2.13e-06	0	COFACTOR_8	1.9e-06	0	CBPS	0.00643782	4.47e-05	CBPS	-0.0495232	0.0221887	CBPS	0.148655	0.0222262	ENO	20.686	0.84593	EX_co2_e	21.1841	0.719527	GAPD	24.0117	0.406251	SHK3Dr	0.204262	2.61e-05	CBPS	-0.091506	0.0223033	ptrc_to_4abut_1	0.35625	0.0767866	COFACTOR_11	1.67e-06	0	COFACTOR_8	1.46e-06	0	ACONTb	2.92757
COFACTOR_11	1.35e-06	0	FE3tex	9.67e-05	6.71e-09	CBPS	-0.51331	0.0566351	FE3tex	6.38e-05	2.49e-09	FE3tex	0.00470111	8.29e-09	COFACTOR_11	1.39e-06	0	COFACTOR_11	1.33e-06	0	COFACTOR_11	1.38e-06	0	EX_co2_e	19.1915	0.326062	GAPD	20.1512	0.466993	EX_h_e	22.8498	0.0384009	ALAGLUE	0	0	COFACTOR_11	1.54e-06	0	NI2tex	0.000180249	0	SHK3Dr	0.309671	2.59e-05	FE3tex	4.09e-06	0	PUNP5	-0.105244
SHK3Dr	0.250734	4.57e-06	ADK3	2.51348	5.32054	COFACTOR_11	1.26e-06	0	ADK3	0.421244	0.318722	ADK3	0.766417	0.0796436	SHK3Dr	0.258662	1.21e-05	SHK3Dr	0.247278	8.49e-07	SHK3Dr	0.25656	9.13e-06	O2tex	17.5878	0.294441	O2tex	19.54	0.735595	ENO	21.9864	0.821994	NDPK7	-0.0570409	0.0416617	SHK3Dr	0.28675	3.04e-05	NADH18pp	0.119434	0.029484	ALAGLUE	0	0	ADK3	0.190747	0.0233302
ALAGLUE	0	0	CBPS	0.0737936	0.0200374	SHK3Dr	0.234663	0.000123426	CBPS	-0.00120119	0.0257838	CBPS	0.0238412	0.000312589	ALAGLUE	0	0	ALAGLUE	0	0	ALAGLUE	0	0	O2tpp	17.5878	0.294441	O2tpp	19.54	0.735595	EX_co2_e	19.989	0.168813	DHAPT	4.36e-07	0	ALAGLUE	0	0	GND	2.07522	0.166697	NDPK7	-0.0598557	0.0218	CBPS	0.120068	0.00897475
NDPK7	0.177777	0.0906315	COFACTOR_11	1.19e-06	0	ALAGLUE	-2.3e-10	0	COFACTOR_11	1.42e-06	0	COFACTOR_11	1.27e-06	0	NDPK7	0.0178146	5.74e-08	NDPK7	-0.0475341	0.00756699	NDPK7	0.0176764	4.35e-08	PDH	16.8996	3.2211	ENO	19.2567	0.910353	O2tpp	18.3671	0.173808	ptrc_to_4abut_1	0.347212	0.200338	NDPK7	0.00710346	0.0684578	ETOHtrpp	-4.31e-06	1.41e-10	DHAPT	9.3e-07	0	COFACTOR_11	9.71e-07	0
DHAPT	2.47e-06	0	SHK3Dr	0.221203	2.28e-05	NDPK7	-0.42253	0.029731	SHK3Dr	0.26362	2.33e-05	SHK3Dr	0.235557	2.08e-05	DHAPT	-2.14e-06	1.07e-10	DHAPT	2.23e-07	0	DHAPT	-3e-06	3.59e-10	GLCtexi	13.8659	0.0309826	PDH	17.6991	3.45179	O2tex	18.3671	0.173808	NI2tex	0.000168605	0	DHAPT	2e-07	0	GLYCL	0.108426	0.00820323	ptrc_to_4abut_1	0.232881	0.18066	SHK3Dr	0.180629	2.75e-08
ptrc_to_4abut_1	0.0602231	0.0113077	ALAGLUE	0	0	DHAPT	-0.0407792	0.0721197	ALAGLUE	0	0	ALAGLUE	0	0	ptrc_to_4abut_1	1.38e-06	0	ptrc_to_4abut_1	0.109963	0.0315368	ptrc_to_4abut_1	9.86e-06	1.78e-09	EX_glc_e	13.8659	0.0309826	GLCtexi	14.6939	0.0292063	PDH	16.8996	1.77107	NADH18pp	0.0203392	0.00769481	ptrc_to_4abut_1	0.0979409	0.106812	CTPS2	0.113548	0.0003174	NI2tex	0.000255614	0	ALAGLUE	0	0
NI2tex	0.000206965	0	NDPK7	0.155291	0.0185047	ptrc_to_4abut_1	0.076246	0.0272887	NDPK7	0.0782131	0.0308457	NDPK7	0.0162226	9.85e-08	NI2tex	0.00021351	0	NI2tex	0.000204113	0	NI2tex	0.000211775	0	GLCptspp	13.0769	0.541567	ATPS4rpp	58.2409	12.6527	GLCtexi	14.5341	0.00993064	GND	3.29235	0.185342	NI2tex	0.000236694	0	ACONTb	1.79843	0.0450649	NADH18pp	0.149473	0.0296395	NDPK7	0.00406751	0.000776864
NADH18pp	0.301311	0.131153	DHAPT	1.98e-08	0	NI2tex	0.0001937	0	DHAPT	8.28e-08	0	DHAPT	2.64e-07	0	NADH18pp	-1.9e-09	0	NADH18pp	0.436035	0.0823585	NADH18pp	1.07e-05	3.33e-10	TPI	9.574	0.380041	EX_glc_e	14.6939	0.0292063	EX_glc_e	14.5341	0.00993064	ETOHtrpp	-4.74e-07	0	NADH18pp	0.0678838	0.0072459	PUNP5	-0.207397	1.62092	GND	2.33883	0.0028738	DHAPT	-8.31e-10	0
GND	6.33482	0.0728582	ptrc_to_4abut_1	0.0614033	0.00539313	NADH18pp	1.03282	0.0656541	ptrc_to_4abut_1	0.136751	0.0269183	ptrc_to_4abut_1	0.131273	0.00680776	GND	7.44899	0.04487	GND	7.29591	0.0251841	GND	7.62031	0.0343656	THD2pp	9.57169	3.138	GLCptspp	14.2036	0.658112	GLCptspp	14.4477	0.0466732	GLYCL	0.0387868	0.00122027	GND	2.63334	0.0579635				ETOHtrpp	1.38e-06	0	ptrc_to_4abut_1	0.0156559	0.000322284
ETOHtrpp	-5.1e-06	0	NI2tex	0.000182589	0	GND	6.99557	0.290403	NI2tex	0.000217601	0	NI2tex	0.000194438	0	ETOHtrpp	2.15e-07	0	ETOHtrpp	-2.94e-07	0	ETOHtrpp	-7.99e-06	4.08e-10	NH4tex	9.20743	0.00245564	EX_ac_e	13.9262	0.0244535	EX_ac_e	14.0031	0.0307234	CTPS2	0.105963	0.00277646	ETOHtrpp	1.54e-07	0				GLYCL	0.284884	0.026612	NI2tex	0.000149098	0
GLYCL	0.353849	0.0198544	NADH18pp	0.118929	0.0196434	ETOHtrpp	0.243731	0.0766358	NADH18pp	0.229762	0.230487	NADH18pp	1.23e-06	0	GLYCL	0.735353	0.000989846	GLYCL	0.0288359	0.00140315	GLYCL	0.724307	0.0041232	g1p_to_glycogen	8.47945	28.2692	PTAr	12.9459	2.9682	PFK	13.6589	3.5855	ACONTb	1.29613	0.064867	GLYCL	0.0927198	0.000411418				CTPS2	0.156201	0.000448532	NADH18pp	0.0884179	0.00501956
CTPS2	0.0991842	0.0271323	GND	4.90009	1.00236	GLYCL	0.219352	0.0418756	GND	7.31941	0.38081	GND	6.87091	0.0182429	CTPS2	0.108506	2.3e-06	CTPS2	0.117864	0.000149061	CTPS2	0.154624	7.7e-05	GLCP	7.75144	28.4333	PFK	12.3367	0.695249	FBA	12.1572	0.124959	PUNP5	-0.188445	0.28128	CTPS2	0.155101	0.00126923				ACONTb	3.8287	0.0795937	GND	0.423462	0.000962297
ACONTb	3.66625	0.0591578	ETOHtrpp	6.87e-08	0	CTPS2	-0.129481	0.0506351	ETOHtrpp	6.94e-08	0	ETOHtrpp	-3.09e-07	0	ACONTb	4.91114	0.0430502	ACONTb	2.84879	0.0231595	ACONTb	4.01968	0.0409815				FBA	11.7793	0.224115	ATPS4rpp	53.7755	2.72113				ACONTb	4.40011	0.0354757				PUNP5	-0.223827	0.0355964	ETOHtrpp	-5.06e-08	0
PUNP5	-0.0918097	0.00143769	GLYCL	0.602397	0.16677	ACONTb	3.23191	0.0940897	GLYCL	0.628081	0.104738	GLYCL	0.202992	0.00235863	PUNP5	0.00072175	5.26e-07	PUNP5	-0.0499373	0.00106269	PUNP5	0.00683986	0.000141143				GLUSy	7.90963	1.11513	THD2pp	11.028	1.53401				PUNP5	-0.0937121	0.147591							GLYCL	1.733	0.200277
			CTPS2	0.154936	0.0156792	PUNP5	-0.0225534	0.0570146	CTPS2	0.151329	0.013478	CTPS2	0.10592	1.58e-05																PTAr	10.5942	1.00132													CTPS2	0.0910248	0.0001667
			ACONTb	2.99554	0.0800311				ACONTb	4.78079	0.189031	ACONTb	3.16963	0.0231803																NH4tex	9.55295	0.014228													ACONTb	4.04116	0.279157
			PUNP5	-0.0491503	0.00126201				PUNP5	-0.0818588	0.004605	PUNP5	-3.26e-05	6.62e-07																GLUSy	8.9309	0.878035													PUNP5	0.0141695	0.000184156
[truncated: 1 more columns]
