# Supplementary material for: Maximizing multi-reaction dependencies provides more accurate and precise predictions of intracellular fluxes than the principle of parsimony
Source: PLoS Comput Biol. 2023 Sep 18;19(9):e1011489. doi: 10.1371/journal.pcbi.1011489 (PMC10538754; doi:10.1371/journal.pcbi.1011489)
Supplement: S3 Table — (XLSX) [file pcbi.1011489.s003.xlsx]

## Sheet: Sheet1
Table S3. Comparison of performance of cbFBA and pFBA in the case of E. coli. The first three bars show the sensitivity, specificity, and accuracy of predicted active reactions in comparison to the experimentally determined active reactions. The forth bar shows the fraction of active reactions, while the fifth bar illustrate the fraction of reactions whose predicted flux ranges overlap with confi…
	cbFBA							pFBA
strain	Sensitivity	Specificity	accuracy	fraction of active reactions	flux range overlap	flux concordance	no difference of mean flux	Sensitivity	Specificity	accuracy	fraction of active reactions	flux range overlap	flux concordance	no difference of mean flux
pgi1	1	0.25	0.971698	0.962264	0.7891	0.9045	0.7401	1	0.25	0.971698	0.962264	0.9069	0.5813	0.0726
pgi2	0.985714	0.538462	0.959641	0.941704	0.7537	0.8148	0.7725	0.985714	0.538462	0.959641	0.941704	0.9422	0.5331	0.0564
pgi3	0.981595	0.571429	0.964706	0.958824	0.822	0.7675	0.5003	0.981595	0.571429	0.964706	0.958824	0.9495	0.6516	0.064
pgi4	1	0.416667	0.96789	0.944954	0.8145	0.8353	0.7711	1	0.416667	0.96789	0.944954	0.9388	0.5473	0.0636
pgi5	0.996063	0.4	0.962825	0.944238	0.745	0.8872	0.6113	0.996063	0.4	0.962825	0.944238	0.9331	0.415	0.1111
pgi6	0.992095	0.5	0.973384	0.961977	0.6721	0.8924	0.5894	0.992095	0.5	0.973384	0.961977	0.9242	0.4543	0.0826
pgi7	1	0.5	0.976636	0.953271	0.7533	0.8679	0.6093	1	0.5	0.976636	0.953271	0.9289	0.5471	0.0919
pgi8	0.987903	0.333333	0.964981	0.964981	0.7711	0.9233	0.5001	0.987903	0.333333	0.964981	0.964981	0.9362	0.3942	0.0624
pts1	1	0.714286	0.990476	0.966667	0.8015	0.7144	0.7796	1	0.714286	0.990476	0.966667	0.9326	0.5627	0.0755
pts2	1	0.375	0.975962	0.961538	0.7848	0.8244	0.7796	1	0.375	0.975962	0.961538	0.941	0.595	0.0902
pts3	1	0.5	0.990654	0.981308	0.8106	0.6865	0.7623	1	0.5	0.990654	0.981308	0.9508	0.5481	0.0802
pts4	0.990099	0.333333	0.971154	0.971154	0.8038	0.7897	0.65	0.990099	0.333333	0.971154	0.971154	0.9404	0.6224	0.0581
sdh1	1	0.444444	0.977064	0.958716	0.752	0.7642	0.6482	1	0.444444	0.977064	0.958716	0.9232	0.5439	0.0575
sdh2	1	0.5	0.976959	0.953917	0.7604	0.7691	0.6482	1	0.5	0.976959	0.953917	0.9165	0.5353	0.122
sdh3	1	0.461538	0.969027	0.942478	0.7846	0.8446	0.7412	1	0.461538	0.969027	0.942478	0.9308	0.4719	0.0578
tpi2	0.982456	0.466667	0.950617	0.938272	0.7746	0.769	0.6479	0.982456	0.466667	0.950617	0.938272	0.9387	0.4508	0.1391
tpi3	0.990476	0.555556	0.972603	0.958904	0.7261	0.7974	0.7604	0.990476	0.555556	0.972603	0.958904	0.9387	0.4204	0.1429
Average	0.994494	0.462395	0.971546	0.956774	0.771718	0.814835	0.677147	0.994494	0.462395	0.971546	0.956774	0.933676	0.522024	0.0839941
min.	0.981595	0.25	0.950617	0.938272	0.6721	0.6865	0.5001	0.981595	0.25	0.950617	0.938272	0.9069	0.3942	0.0564
max.	1	0.714286	0.990654	0.981308	0.822	0.9233	0.7796	1	0.714286	0.990654	0.981308	0.9508	0.6516	0.1429
