# Supplementary material for: Maximizing multi-reaction dependencies provides more accurate and precise predictions of intracellular fluxes than the principle of parsimony
Source: PLoS Comput Biol. 2023 Sep 18;19(9):e1011489. doi: 10.1371/journal.pcbi.1011489 (PMC10538754; doi:10.1371/journal.pcbi.1011489)
Supplement: S4 Table — (XLSX) [file pcbi.1011489.s004.xlsx]

## Sheet: Sheet1
Table S4. Flux range comaparison. The comparision of the size of flux ranges predicted with the methods cbFBA and pFBA (E. coli).
strain	lb(cbFBA) > lb(pFBA)	lb(cbFBA) < lb(pFBA)	lb(cbFBA) = lb(pFBA)	ub(cbFBA) < ub(pFBA)	ub(cbFBA) > ub(pFBA)	ub(cbFBA) = ub(pFBA)
pgi1	0.0442319	0.0603706	0.895397	0.971309	0.0167364	0.0119546
pgi2	0.0440739	0.0607504	0.895176	0.969029	0.0166766	0.0142942
pgi3	0.0440739	0.0607504	0.895176	0.971412	0.0166766	0.0119119
pgi4	0.0429082	0.0601907	0.896901	0.971395	0.0166865	0.011919
pgi5	0.0435042	0.0607867	0.895709	0.971395	0.0166865	0.011919
pgi6	0.0447227	0.0602266	0.895051	0.968992	0.0166965	0.0143113
pgi7	0.0422871	0.0607504	0.896962	0.971412	0.0166766	0.0119119
pgi8	0.0422871	0.0607504	0.896962	0.971412	0.0166766	0.0119119
pts1	0.0429338	0.0584377	0.898629	0.971377	0.0166965	0.0119261
pts2	0.0435042	0.0589988	0.897497	0.971395	0.0166865	0.011919
pts3	0.0399523	0.0602266	0.899821	0.970781	0.0166965	0.0125224
pts4	0.0441001	0.0584029	0.897497	0.971395	0.0166865	0.011919
sdh1	0.040597	0.0602985	0.899104	0.970149	0.0167164	0.0131343
sdh2	0.0417163	0.0595948	0.898689	0.971395	0.0166865	0.011919
sdh3	0.0423123	0.0595948	0.898093	0.971395	0.0166865	0.011919
tpi2	0.0435042	0.0601907	0.896305	0.970203	0.0166865	0.0131108
tpi3	0.0451264	0.0595668	0.895307	0.969916	0.0168472	0.0132371
Average	0.0430491	0.0599934	0.896957	0.970845	0.0167001	0.0124553
min.	0.0399523	0.0584029	0.895051	0.968992	0.0166766	0.0119119
max.	0.0451264	0.0607867	0.899821	0.971412	0.0168472	0.0143113
