# Supplementary material for: Maximizing multi-reaction dependencies provides more accurate and precise predictions of intracellular fluxes than the principle of parsimony
Source: PLoS Comput Biol. 2023 Sep 18;19(9):e1011489. doi: 10.1371/journal.pcbi.1011489 (PMC10538754; doi:10.1371/journal.pcbi.1011489)
Supplement: S5 Table — (XLSX) [file pcbi.1011489.s005.xlsx]

## Sheet: Sheet1
Table S5. The percentage of ranges predicted by cbFBA were fully contained in the flux ranges predicted by pFBA (E. coli).
strain	percentage
pgi1	0.924686
pgi2	0.924955
pgi3	0.924955
pgi4	0.925507
pgi5	0.924911
pgi6	0.925462
pgi7	0.924955
pgi8	0.924955
pts1	0.927251
pts2	0.926698
pts3	0.925462
pts4	0.927294
sdh1	0.925373
sdh2	0.926103
sdh3	0.926103
tpi2	0.925507
tpi3	0.925993
Average	0.925657
min.	0.924686
max.	0.927294
