# Supplementary material for: Maximizing multi-reaction dependencies provides more accurate and precise predictions of intracellular fluxes than the principle of parsimony
Source: PLoS Comput Biol. 2023 Sep 18;19(9):e1011489. doi: 10.1371/journal.pcbi.1011489 (PMC10538754; doi:10.1371/journal.pcbi.1011489)
Supplement: S6 Table — (XLSX) [file pcbi.1011489.s006.xlsx]

## Sheet: Sheet1
Table S6. The first three columns per each method shows sensitivity, specificity, and accuracy of balanced complexes; forth column shows the fraction of balanced complexes( E. coli).
	cbFBA				pFBA
strain	Sensitivity	Specivity	accuracy	fraction of balanced complexes	Sensitivity	Specivity	accuracy	fraction of balanced complexes
pgi1	1	0.9713	0.9816	0.376457	1	0.934899	0.977389	0.366387
pgi2	1	0.9515	0.9681	0.374126	1	0.941611	0.97972	0.364056
pgi3	1	0.9515	0.9681	0.374126	1	0.942282	0.979953	0.364056
pgi4	1	0.9507	0.9676	0.374592	1	0.94094	0.979487	0.364522
pgi5	1	0.9541	0.9699	0.374592	1	0.94094	0.979487	0.364522
pgi7	1	0.9542	0.9699	0.374126	1	0.942282	0.979953	0.364056
pgi8	1	0.9542	0.9699	0.374126	1	0.942282	0.979953	0.364056
pts1	1	0.95	0.9671	0.375058	1	0.939597	0.979021	0.364988
pts2	1	0.9507	0.9676	0.374592	1	0.94094	0.979487	0.364522
pts3	1	0.9527	0.969	0.375058	1	0.939597	0.979021	0.364988
pts4	1	0.9507	0.9676	0.374592	1	0.94094	0.979487	0.364522
sdh1	1	0.9534	0.9695	0.375758	1	0.937584	0.978322	0.365688
sdh2	1	0.9514	0.9681	0.374592	1	0.94094	0.979487	0.364522
sdh3	1	0.9534	0.9695	0.374592	1	0.94094	0.979487	0.364522
tpi2	1	0.9519	0.9681	0.367599	1	0.961074	0.98648	0.357529
tpi3	1	0.9511	0.9678	0.374359	1	0.942282	0.979953	0.364056
Average	1	0.9533	0.969337	0.374272	1	0.94182	0.979793	0.364187
min.	1	0.95	0.9671	0.367599	1	0.934899	0.977389	0.357529
max.	1	0.9713	0.9816	0.376457	1	0.961074	0.98648	0.366387
