# Supplementary material for: Maximizing multi-reaction dependencies provides more accurate and precise predictions of intracellular fluxes than the principle of parsimony
Source: PLoS Comput Biol. 2023 Sep 18;19(9):e1011489. doi: 10.1371/journal.pcbi.1011489 (PMC10538754; doi:10.1371/journal.pcbi.1011489)
Supplement: S7 Table — (XLSX) [file pcbi.1011489.s007.xlsx]

## Sheet: Sheet1
Table S7. Incoming and outgoing reactions of complexes that are balanced on some strains and unbalanced on the others (E. coli).
strains	tp3	pgi1	pgi5	sdh1	tp2 and tp3
reactions	ACGAMK	DHBD	SO4t2pp	DM_oxam_c	AMAOTr
	ACM6PH	EX_enter_e		OXAMTC	AOXSr2
	AGM4PH	ICHORS_copy1		URDGLYCD	BTS5
	AGM4Pt2pp	ICHORT			DBTS
	AGMH	PPAKr			DM_amob_c
	AGMt2pp	PTA2			EGMEACPR
	AGDC				EPMEACPR
	AGM3PA				MALCOAMT
	AGM3PH				MEOHtrpp
	AGM3Pt2pp				MEOHtrpp
	AGM4PA				OGMEACPD
	AGM4PCP				OGMEACPR
	AM3PA				OGMEACPS
	AM4PA				OPMEACPD
	AM4PCP				OPMEACPR
	ANHMK				OPMEACPS
					PIuabcpp
					PMEACPE
subSystems	Murein Recycling	Cofactor and Prosthetic Group Biosynthesis	Inorganic Ion Transport and Metabolism	Intracellular demand	Cofactor and Prosthetic Group Biosynthesis
	Alternate Carbon Metabolism	Alternate Carbon Metabolism		Alternate Carbon Metabolism	Inorganic Ion Transport and Metabolism
		Extracellular exchange			Intracellular demand
					Transport, Inner Membrane
