# Supplementary material for: Maximizing multi-reaction dependencies provides more accurate and precise predictions of intracellular fluxes than the principle of parsimony
Source: PLoS Comput Biol. 2023 Sep 18;19(9):e1011489. doi: 10.1371/journal.pcbi.1011489 (PMC10538754; doi:10.1371/journal.pcbi.1011489)
Supplement: S8 Table — (XLSX) [file pcbi.1011489.s008.xlsx]

## Sheet: Sheet1
Table S8. Uptake, secretion and biomass rate of strains (S. cerevisiae)
Extracellular fluxes	growth		D-glucose exchange		ethanol exchange		glycerol exchange		acetate exchange		pyruvate exchange		succinate exchange
Mutant	flux rate	error rate	flux rate	error rate	flux rate	error rate	flux rate	error rate	flux rate	error rate	flux rate	error rate	flux rate	error rate
ADH3	0.3716	0	-14.4	0.7	18.6	1.8	1.4	0.14	0.6	0	0.1	0	0.3	0
ALD5	0.4126	0	-16.2	0.8	21	2.1	1.5	0.15	0.8	0	0.07	0	0.28	0
ALD6	0.1387	0	-4.7	0.25	6.9	0.7	0.6	0.06	0.03	0	0.01	0	0.08	0
COX5A	0.256	0	-13.3	0.65	17	1.7	3.1	0.3	0.2	0	0.04	0	0.18	0
CTP1	0.37	0	-13.9	0.7	16	1.6	1.4	0.14	0.8	0	0.08	0	0.42	0
GND2	0.338	0	-15.5	0.75	21.7	2.1	1.5	0.15	1	0	0.05	0	0.26	0
GLY1	0.3745	0	-13.1	0.65	18.5	1.8	1.2	0.12	0.7	0	0.05	0	0.34	0
GPD1	0.318	0	-16.4	0.04	21.6	0.5	1.9	0.01	0.4	0	0.07	0	0.43	0
IDP1	0.372	0	-15	0.75	19.1	0.5	1.4	0.14	0.8	0	0.08	0	0.38	0
IDP2	0.356	0	-13.4	0.04	16.8	0.5	1.5	0.01	0.6	0	0.04	0	0.2	0
LSC1	0.423	0	-17.8	0.85	29.1	2.9	2.4	0.2	1.1	0	0.09	0	0.38	0
MAE1	0.411	0	-12.5	0.6	17.3	1.7	1.6	0.16	0.6	0	0.06	0	0.38	0
MDH1	0.29	0	-10	0.5	13.6	1.3	1.1	0.11	0.7	0	0.08	0	0.33	0
MDH2	0.36	0	-13	0.65	14.7	1.47	1.1	0.1	0.6	0	0.1	0	0.7	0
MDH3	0.405	0	-14.4	0.7	21	2.1	1.5	0.15	0.7	0	0.1	0	0.5	0
PCK1	0.293	0	-13.4	0.65	17.7	1.77	1.4	0.14	0.7	0	0.08	0	0.4	0
PGM2	0.41	0	-16.1	0.04	20.3	0.5	1.6	0.01	0.9	0	0.05	0	0.29	0
SDH1	0.293	0	-13.4	0.65	17.7	1.77	1.4	0.14	0.7	0	0.08	0	0.4	0
SER33	0.33	0	-14.5	0.7	23.3	2	2.5	0.2	0.4	0	0.05	0	0.27	0
SFC1	0.339	0	-12.9	0.65	17.9	1.8	1.3	0.13	0.6	0	0.09	0	0.41	0
SOL1	0.37	0	-14.4	0.7	21.7	2.1	1.4	0.14	0.9	0	0.07	0	0.22	0
SOL2	0.402	0	-15.6	0.8	20.7	2	1.4	0.14	0.9	0	0.07	0	0.33	0
SOL4	0.3843	0	-15.9	0.8	23.2	2.3	1.7	0.17	0.9	0	0.07	0	0.34	0
TAL1	0.361	0	-12.2	0.6	13.5	0	0.9	0.09	0.7	0	0.1	0	0.3	0
YGR043C	0.3745	0	-16	0.8	24	2.4	1.8	0.18	0.8	0	0.06	0	0.27	0
HO	0.405	0	-17.7	0.85	20.9	2	1.7	0.17	0.8	0	0.1	0	0.5	0
