# Supplementary material for: Maximizing multi-reaction dependencies provides more accurate and precise predictions of intracellular fluxes than the principle of parsimony
Source: PLoS Comput Biol. 2023 Sep 18;19(9):e1011489. doi: 10.1371/journal.pcbi.1011489 (PMC10538754; doi:10.1371/journal.pcbi.1011489)
Supplement: S9 Table — (XLSX) [file pcbi.1011489.s009.xlsx]

## Sheet: Sheet1
Table S9. Predicted flux ranges for reactions with cbFBA and pFBA methods (S. cerevisiae).
	ADH3				ALD5				ALD6				COX5A				CTP1				GND2				GLY1				GPD1				IDP1				IDP2				LSC1				MAE1				MDH1
	cbFBA		pFBA		cbFBA		pFBA		cbFBA		pFBA		cbFBA		pFBA		cbFBA		pFBA		cbFBA		pFBA		cbFBA		pFBA		cbFBA		pFBA		cbFBA		pFBA		cbFBA		pFBA		cbFBA		pFBA		cbFBA		pFBA		cbFBA
reactions	lb	ub	lb	ub	lb	ub	lb	ub	lb	ub	lb	ub	lb	ub	lb	ub	lb	ub	lb	ub	lb	ub	lb	ub	lb	ub	lb	ub	lb	ub	lb	ub	lb	ub	lb	ub	lb	ub	lb	ub	lb	ub	lb	ub	lb	ub	lb	ub	lb
GLC + ATP -> G6P	10.4631	12.8052	7.9828	9.765	11.5497	14.1351	9.0998	11.131	3.9426	4.8269	2.8549	3.4941	9.5089	11.6551	7.8616	9.6153	9.5075	11.6372	6.1407	7.5134	10.2934	12.6126	10.1579	12.5203	10.1806	12.4599	7.7912	9.532	11.2265	13.7497	10.9685	13.7327	10.571	12.9578	9.0573	11.0784	10.3144	12.6254	7.8489	9.601	13.8793	17.0005	13.8366	16.9861	9.5479	11.6929	6.6781	8.1722	7.5085
G6P -> P5P + 2*NADPH +CO2	1.2734	1.5626	0.8532	1.0468	1.3543	1.662	0.9394	1.1526	0.4762	0.5872	0.3228	0.3965	0.9461	1.1913	0.582	0.7147	1.1768	1.4445	0.6056	0.7441	0.9533	1.1756	0.9191	1.161	1.2405	1.5224	0.8359	1.0258	1.1403	1.4029	1.0738	1.4005	1.1598	1.4533	0.9179	1.1259	1.1742	1.4485	0.7749	0.951	1.2628	1.5549	1.2522	1.571	1.1889	1.4679	0.7278	0.8939	0.831
G6P -> F6P	10.6342	13.0075	10.2691	12.5557	11.8244	14.4633	11.4643	14.0169	3.7707	4.6138	3.7912	4.6361	9.3051	11.3887	9.6026	11.7404	10.1696	12.4397	9.6729	11.827	11.0415	13.5052	11.0564	13.5566	10.5494	12.9039	10.1979	12.4685	11.5303	14.1035	11.5338	14.2037	11.1682	13.6676	10.9913	13.4385	10.3852	12.7052	10.0706	12.313	14.7043	17.9854	14.692	18.0012	9.982	12.2149	10.433	12.7562	8.1822
F6P + ATP -> 2T3P	10.7166	13.6264	10.2088	12.4889	11.8958	15.1017	11.3946	13.9393	3.8034	4.8449	3.7709	4.6129	9.3937	11.8823	9.5593	11.6928	10.2212	12.9817	9.5316	11.6609	11.0495	13.8983	11.0612	13.5533	10.6181	13.4928	10.1292	12.3908	11.6195	14.6719	11.6222	14.2861	11.2207	14.2035	10.9521	13.3976	10.4519	13.2583	9.9987	12.2317	14.7377	18.5341	14.7299	18.034	10.003	12.7165	10.2944	12.5935	8.1947
2P5P -> S7P + T3P	0.422	0.5178	0.2819	0.3459	0.4486	0.5506	0.3104	0.3808	0.1578	0.1946	0.1067	0.131	0.3137	0.395	0.1923	0.2361	0.3898	0.4784	0.1994	0.245	0.3155	0.3891	0.3041	0.3842	0.411	0.5044	0.2761	0.3388	0.3779	0.465	0.3558	0.4642	0.3841	0.4813	0.3034	0.3722	0.389	0.4799	0.2559	0.3141	0.4181	0.5148	0.4145	0.5202	0.3935	0.4859	0.2398	0.2946	0.2751
P5P + E4P -> F6P + T3P	0.3187	0.3915	0.1786	0.2196	0.3339	0.4104	0.1956	0.2405	0.1194	0.1477	0.0683	0.0841	0.2426	0.3081	0.1212	0.1492	0.2869	0.3527	0.0965	0.1193	0.2216	0.2743	0.2101	0.2694	0.3069	0.3771	0.172	0.2116	0.2896	0.357	0.2674	0.3562	0.2807	0.3549	0.2	0.2458	0.29	0.3589	0.1569	0.1931	0.3004	0.371	0.2969	0.3764	0.2792	0.3462	0.1255	0.1549	0.1945
S7P + T3P -> E4P + F6P	0.003	0.5178	0.0043	0.0053	0.0033	0.5506	0.0048	0.0059	0.0012	0.1946	0.0017	0.002	0.0024	0.395	0.0034	0.0042	0.003	0.4784	0.0043	0.0052	0.0028	0.3891	0.0041	0.0051	0.003	0.5044	0.0043	0.0053	0.0028	0.465	0.0042	0.0052	0.003	0.4813	0.0044	0.0054	0.0029	0.4799	0.0042	0.0051	0.0036	0.5148	0.0053	0.0065	0.0033	0.4859	0.0046	0.0057	0.0024
Ser + NADH -> Gly + C1	0.1579	0.2004	1.8525	2.2715	0.1754	0.2225	1.8498	2.2687	0.0589	0.0751	1.012	1.2408	0.109	0.1397	1.6767	2.0557	0.1572	0.1995	2.4556	3.0086	0.1424	0.1815	0.21	0.3652	0.1592	0.2019	1.7919	2.197	0.1323	0.1707	0.1373	0.5101	0.1588	0.2025	1.2405	1.5237	0.1518	0.1931	1.8983	2.3274	0.1765	0.2271	0.1805	0.2915	0.1755	0.2233	3.0296	3.7101	0.1236
C1 + CO2 + NADH -> Gly	0.0063	0.0114	0.8531	1.047	0.007	0.0126	0.8436	1.0357	0.0023	0.0045	0.479	0.5874	0.0042	0.0088	0.788	0.9668	0.0063	0.0113	1.155	1.4159	0.0051	0.01	0.0386	0.1021	0.0064	0.0114	0.8225	1.009	0.004	0.0093	0.0063	0.1793	0.0063	0.0124	0.547	0.673	0.006	0.0114	0.8791	1.0787	0.0055	0.0124	0.0062	0.0446	0.007	0.0134	1.4341	1.7568	0.0049
PEP -> cytPYR + ATP	20.9882	25.68	18.7117	22.877	23.282	28.4863	21.0348	25.7167	7.3814	9.0267	6.6864	8.1771	16.8185	20.5941	15.9993	19.5612	19.9034	24.3541	16.8101	20.5528	21.3119	26.0575	21.2663	26.0304	20.916	25.5916	18.7237	22.8907	22.1853	27.1244	22.1018	27.1224	21.8892	26.796	20.5686	25.1467	20.1797	24.6785	18.0043	22.0123	28.1015	34.3572	28.0888	34.3557	19.2567	23.5499	17.954	21.9503	15.8759
mitPYR -> mitAcCoA + CO2 + NADH	0.8349	1.0303	0.8347	1.0222	0.9273	1.1443	0.9271	1.1352	0.5295	0.6499	0.3102	0.3798	0.969	1.2108	0.5743	0.7035	0.8313	1.0259	0.8311	1.0177	0.804	0.9902	0.7591	0.9614	0.8414	1.0383	0.8413	1.0303	0.7971	0.9812	0.714	0.9785	0.8714	1.0932	0.8356	1.0233	0.8688	1.0706	0.7996	0.9791	0.9934	1.223	0.9809	1.221	1.8192	2.2314	0.9235	1.1309	0.7665
mitOAA + mitAcCoA -> CIT	0.3904	0.4869	0.3903	0.4787	0.4335	0.5408	0.4335	0.5317	0.3643	0.448	0.145	0.178	0.6631	0.8372	0.2685	0.3296	0.3887	0.4848	0.3886	0.4766	0.3996	0.496	0.3549	0.4672	0.3934	0.4906	0.3934	0.4826	0.4168	0.5164	0.3339	0.5137	0.4262	0.5492	0.3907	0.4793	0.4429	0.55	0.3739	0.4586	0.4871	0.6043	0.4747	0.6022	1.3273	1.6302	0.4318	0.5297	0.4198
isoCIT + NAD→ OGA + CO2 + NADH	0	0.0036	0	0.0041	0	0.0039	0	0.0046	0.0285	0.0703	0	0.0017	0.3183	0.4838	0	0.0033	0	0.0036	0	0.0041	0	0.0634	0	0.0498	0	0.0035	0	0.0043	0.0274	0.1118	0	0.1072	0	0.0449	0	0.0043	0	0.0177	0	0.004	0	0.0652	0	0.091	0.3275	0.505	0	0.0046	0
SUC -> FUM + NADH	0.0029	0.0036	0.0014	0.0053	0.0033	0.004	0.0016	0.0059	0.0012	0.0014	0.0006	0.002	0.0023	0.0029	0.0011	0.0042	0.0029	0.0037	0.0014	0.0052	0.0028	0.0034	0.0041	0.0051	0.003	0.0036	0.0014	0.0053	0.0028	0.0035	0.0041	0.0052	0.003	0.0037	0.0015	0.0054	0.0029	0.0035	0.0014	0.0051	0.0036	0.0045	0.0053	0.0065	0.0032	0.004	0.0016	0.0057	0.0023
MAL -> mitOAA + NADH	0.3902	0.487	0.39	0.4788	0.4334	0.5408	0.4331	0.5317	0.3643	0.448	0.1449	0.178	0.6631	0.8367	0.2683	0.3296	0.3885	0.4848	0.3883	0.4767	0.3997	0.496	0.3546	0.4672	0.3932	0.4906	0.393	0.4826	0.4168	0.5164	0.3335	0.5137	0.4263	0.5492	0.3904	0.4793	0.4429	0.5501	0.3736	0.4586	0.4871	0.6043	0.4752	0.6026	1.3274	1.6302	0.4315	0.5298	0.4198
FUM -> MAL	0	0.0097	0	0.0016	0	0.0108	0	0.0018	0.2192	0.2707	0	0.0007	0.393	0.5087	0	0.0012	0	0.0097	0	0.0016	0.0394	0.0604	0	0.0333	0	0.0097	0	0.0017	0.0783	0.1076	0	0.1055	0.0335	0.0714	0	0.0016	0.069	0.0929	0	0.0015	0.0366	0.0601	0.0306	0.0588	0.8955	1.1023	0	0.0018	0.1154
MAL -> mitPYR + CO2 + NADPH	0.0567	0.0734	0.0562	0.0734	0.063	0.0815	0.0624	0.0816	0	0.0272	0.0208	0.0273	0	0.0505	0.0383	0.0506	0.0564	0.073	0.056	0.0731	0.0022	0.0668	0.0135	0.067	0.0572	0.0739	0.0565	0.074	0	0.0629	0	0.063	0.0229	0.0734	0.0562	0.0735	0.0425	0.0702	0.0538	0.0703	0.0145	0.0838	0	0.0839	0	0.0811	0.0621	0.0812	0.0346
cytOAA + ATP -> PEP + CO2	0	0.0003	0	0.0004	0	0.0003	0	0.0004	0	0.0001	0	0.0001	0	0.0002	0	0.0003	0	0.0003	0	0.0004	0	0.0003	0	0.0004	0	0.0003	0	0.0004	0	0.0003	0	0.0004	0	0.0003	0	0.0004	0	0.0003	0	0.0004	0	0.0004	0	0.0005	0	0.0003	0	0.0004	0
cytPYR + CO2 + ATP -> cytOAA	1.0739	1.3136	1.0741	1.3137	1.1449	1.4006	1.1451	1.4006	0.3701	0.4528	0.3702	0.4528	0.7148	0.8745	0.7149	0.8746	1.1784	1.4414	1.1786	1.4414	0.9648	1.1805	0.965	1.1806	1.1162	1.3653	1.1164	1.3654	1.0744	1.3144	1.0745	1.3145	1.1467	1.4027	1.1469	1.4028	0.95	1.1621	0.9502	1.1622	1.2574	1.5384	1.2576	1.5385	1.2314	1.5063	1.2317	1.5064	0.9236
acetate + 2ATP -> cytAcCoA	0.449	0.5501	0.4491	0.5502	0.4986	0.611	0.4988	0.6111	0.1668	0.2044	0.1669	0.2044	0.3088	0.3786	0.309	0.3787	0.447	0.5477	0.4472	0.5478	0.4082	0.5001	0.4083	0.5001	0.4525	0.5544	0.4527	0.5545	0.3839	0.4705	0.3841	0.4705	0.4494	0.5507	0.4496	0.5508	0.43	0.5269	0.4302	0.5271	0.5111	0.6262	0.5113	0.6263	0.4966	0.6086	0.4969	0.6087	0.3501
Acetaldehyde -> acetate + NADPH	0.9876	1.211	0.9867	1.2108	1.2172	1.4918	1.2162	1.4916	0.1935	0.2384	0.1924	0.2383	0.4879	0.5995	0.4869	0.5994	1.1657	1.4286	1.1648	1.4284	1.3044	1.6012	1.305	1.6009	1.0812	1.3253	1.0802	1.325	0.74	0.9114	0.7407	0.9113	1.1681	1.4316	1.1672	1.4314	0.9688	1.1878	0.9679	1.1877	1.4963	1.8372	1.4973	1.8369	1.0352	1.2694	1.0343	1.2692	0.9791
Acetaldehyde + NADH -> ethanol	15.117	18.3257	15.1178	18.4827	17.0067	18.3257	17.0076	20.7929	5.5788	18.3257	5.5792	6.821	13.7676	18.3257	13.7683	16.8321	12.957	18.3257	12.9579	15.8426	17.6372	18.3257	17.6379	21.5625	15.027	18.3257	15.0278	18.3727	18.9872	18.3257	18.9879	23.2126	16.7369	18.3257	16.7378	20.4627	14.6671	18.3257	14.6679	17.9326	23.5763	18.3257	23.5773	28.8233	14.0367	18.3257	14.0377	17.1629	11.0676
cytOAA -> mitOAA	0	0.0005	0	0.0005	0	0.0005	0	0.0006	0	0.0002	0	0.0002	0	0.0003	0	0.0004	0	0.0005	0	0.0005	0	0.0005	0	0.0005	0	0.0005	0	0.0005	0	0.0005	0	0.0005	0	0.0004	0	0.0005	0	0.0004	0	0.0005	0	0.0006	0	0.0007	0	0.0004	0	0.0006	0
mitOAA -> cytOAAc	0	0.0005	0	0.0005	0	0.0005	0	0.0006	0	0.0002	0	0.0002	0	0.0003	0	0.0004	0	0.0005	0	0.0005	0	0.0005	0	0.0005	0	0.0005	0	0.0005	0	0.0005	0	0.0005	0	0.0004	0	0.0005	0	0.0004	0	0.0005	0	0.0006	0	0.0007	0	0.0004	0	0.0006	0
cytAcCoA -> mitAcCoA	0	0.0002	0	0.0003	0	0.0002	0	0.0003	0	0.0001	0	0.0001	0	0.0002	0	0.0002	0	0.0002	0	0.0003	0	0.0002	0	0.0002	0	0.0002	0	0.0003	0	0.0002	0	0.0002	0	0.0002	0	0.0003	0	0.0002	0	0.0003	0	0.0003	0	0.0003	0	0.0002	0	0.0003	0
cytPYR -> mitPYR	1.2772	1.573	1.2747	1.5649	1.4185	1.747	1.4158	1.738	0.6945	0.8516	0.4736	0.5815	1.2737	1.584	0.8767	1.0769	1.2717	1.5663	1.2693	1.5581	1.2068	1.4837	1.1593	1.4549	1.2872	1.5853	1.2848	1.5773	1.176	1.4455	1.0902	1.4427	1.3148	1.6365	1.276	1.5666	1.2941	1.5905	1.221	1.4991	1.4977	1.8411	1.4866	1.839	2.3105	2.8318	1.4104	1.7313	1.1128
O2 + 2NADH -> 2P/O + ATP	0	0	0	0	0	0	0	0	0	0	0	0	0	0	0	0	0	0	0	0	0	0	0	0	0	0	0	0	0	0	0	0	0	0	0	0	0	0	0	0	0	0	0	0	0	0	0	0	0
[truncated: 55 more columns]
