# Supplementary material for: Maximizing multi-reaction dependencies provides more accurate and precise predictions of intracellular fluxes than the principle of parsimony
Source: PLoS Comput Biol. 2023 Sep 18;19(9):e1011489. doi: 10.1371/journal.pcbi.1011489 (PMC10538754; doi:10.1371/journal.pcbi.1011489)
Supplement: S10 Table — (XLSX) [file pcbi.1011489.s010.xlsx]

## Sheet: Sheet1
Table S10. The mean and confidence intervals of intracellular of reaction (S. cerevisiae)
	ADH3		ALD5		ALD6		COX5A		CTP1		GND2		GLY1		GPD1		IDP1		IDP2		LSC1		MAE1		MDH1		MDH2		MDH3		PCK1		PGM2		SDH1		SER33		SFC1		SOL1		SOL2		SOL4		TAL1		YGR043C
REACTIONS	Flux	Error	Flux	Error	Flux	Error	Flux	Error	Flux	Error	Flux	Error	Flux	Error	Flux	Error	Flux	Error	Flux	Error	Flux	Error	Flux	Error	Flux	Error	Flux	Error	Flux	Error	Flux	Error	Flux	Error	Flux	Error	Flux	Error	Flux	Error	Flux	Error	Flux	Error	Flux	Error	Flux	Error	Flux
GLC + ATP -> G6P	14.0939	0.5617	15.9278	0.6325	4.7432	0.2069	12.9795	0.5315	13.2433	0.5342	15.3126	0.6148	13.0509	0.65	16.3705	0.0396	14.0016	0.2675	13.3754	0.0396	18.3282	0.7369	12.7956	0.4974	10.0545	0.4192	12.4442	0.5005	14.6801	0.5869	13.0831	0.5277	16.0796	0.0398	13.0831	0.5277	14.9411	0.5783	12.8865	0.535	14.5888	0.7	15.3375	0.6362	15.9585	0.6604	11.4816	0.4577	16.0989
G6P -> P5P + 2*NADPH +CO2	1.7697	0.1498	1.241	0.1521	0.1125	0.0468	1.1178	0.1321	1.5451	0.1384	1.2414	0.1532	1.0179	0.1319	1.6368	0.1547	1.4994	0.1362	0.8411	0.1249	1.677	0.1853	1.3827	0.1296	0.7047	0.0983	1.1071	0.1239	1.5696	0.1505	0.9144	0.1293	1.0052	0.1506	0.9144	0.1293	1.4339	0.1522	0.6508	0.1237	1.278	0.1488	1.6374	0.1586	1.092	0.1566	0.5011	0.1081	1.0967
G6P -> F6P	11.6104	0.5111	13.8958	0.6196	4.3697	0.2137	11.3681	0.5044	10.9833	0.49	13.4233	0.5871	11.4247	0.6211	13.9768	0.1693	11.7809	0.2583	11.7647	0.1453	15.8471	0.6963	10.6323	0.4634	8.7969	0.4066	10.6415	0.474	12.3399	0.5459	11.6043	0.5102	14.2167	0.1691	11.6043	0.5102	12.8818	0.5448	11.5876	0.5279	12.606	0.6623	12.9294	0.5894	14.1327	0.6384	10.2789	0.4557	14.2875
F6P + ATP -> 2T3P	12.6674	0.5419	14.5869	0.625	4.399	0.2114	12.0286	0.5202	11.8909	0.5164	14.1392	0.6026	11.9982	0.6407	14.9525	0.0943	12.6573	0.2506	12.2052	0.0907	16.8256	0.7198	11.4185	0.4841	9.1709	0.4145	11.2604	0.4891	13.2526	0.5706	12.1171	0.5196	14.7492	0.0968	12.1171	0.5196	13.7289	0.5641	11.9095	0.5308	13.3359	0.6871	13.8882	0.6173	14.7338	0.6501	10.4935	0.455	14.895
2P5P -> S7P + T3P	0.5822	0.05	0.4052	0.0508	0.0347	0.0159	0.3673	0.0441	0.5074	0.0462	0.4068	0.0512	0.3327	0.0441	0.538	0.0517	0.4921	0.0455	0.2725	0.0417	0.5503	0.0619	0.4524	0.0433	0.229	0.0329	0.3616	0.0414	0.5149	0.0503	0.2988	0.0432	0.3262	0.0503	0.2988	0.0432	0.4712	0.0508	0.21	0.0414	0.4184	0.0497	0.5375	0.053	0.3561	0.0523	0.1595	0.0362	0.3579
P5P + E4P -> F6P + T3P	0.4747	0.0501	0.2859	0.0508	-0.0054	0.0159	0.2932	0.0441	0.4003	0.0462	0.3091	0.0512	0.2408	0.0441	0.4377	0.0517	0.3843	0.0455	0.168	0.0418	0.4281	0.0619	0.3337	0.0433	0.1451	0.0329	0.2574	0.0414	0.3979	0.0503	0.214	0.0432	0.2063	0.0503	0.214	0.0432	0.3759	0.0508	0.112	0.0414	0.3115	0.0497	0.4213	0.053	0.245	0.0523	0.055	0.0362	0.2496
S7P + T3P -> E4P + F6P	0.5822	0.05	0.4052	0.0508	0.0347	0.0159	0.3673	0.0441	0.5074	0.0462	0.4068	0.0512	0.3327	0.0441	0.538	0.0517	0.4921	0.0455	0.2725	0.0417	0.5503	0.0618	0.4524	0.0433	0.229	0.0329	0.3616	0.0414	0.5149	0.0503	0.2988	0.0432	0.3262	0.0503	0.2988	0.0432	0.4712	0.0508	0.21	0.0414	0.4184	0.0497	0.5375	0.053	0.3561	0.0523	0.1595	0.0362	0.3579
Ser + NADH -> Gly + C1	0.155	0.021	0.1679	0.0222	0.0591	0.0165	0.1252	0.0218	0.1504	0.0214	0.1352	0.0195	0.1306	0.0184	0.1212	0.0174	0.1315	0.0182	0.1457	0.0191	0.1625	0.0213	0.1516	0.0218	0.1342	0.021	0.157	0.0222	0.1628	0.0217	0.1193	0.0191	0.1662	0.0226	0.1193	0.0191	0.1271	0.0177	0.138	0.0199	0.1428	0.0202	0.1547	0.0209	0.1495	0.0207	0.1356	0.0201	0.1525
C1 + CO2 + NADH -> Gly	0.0033	0.0061	0.0061	0.0065	0.003	0.0028	0.0027	0.0051	0.0032	0.0061	0.0012	0.0053	0.0049	0.0051	0	0.0045	0.0062	0.0052	0.0026	0.0057	0.0035	0.0065	0.0028	0.0064	0.0053	0.0054	0.0033	0.0062	0.0061	0.0063	0.0029	0.0047	0.0039	0.0065	0.0029	0.0047	0.003	0.005	0.0073	0.0055	0.0055	0.0056	0.0069	0.0061	0.0077	0.0059	0.0036	0.0055	0.0054
PEP -> cytPYR + ATP	24.3542	1.1633	27.3582	1.3037	7.9944	0.4359	20.8439	1.1006	22.2302	1.0866	27.2211	1.2948	22.7822	1.3416	28.2195	0.3864	24.357	0.5881	22.6208	0.3245	31.9821	1.5584	21.3233	1.0476	16.9696	0.8639	21.1478	1.0236	24.8238	1.2013	22.6147	1.0862	28.1275	0.3924	22.6147	1.0862	25.0247	1.1897	22.1422	1.1036	25.4368	1.4534	26.5331	1.3121	27.5711	1.3623	20.52	0.9906	27.7837
mitPYR -> mitAcCoA + CO2 + NADH	0.941	0.3209	1.7971	0.7054	0.2927	0.0579	0.7403	0.5287	0.9024	0.1126	0.7582	0.1536	0.8465	2.2258	0.8633	0.06	0.8583	0.0975	0.6718	0.0805	0.6801	0.1589	1.3356	0.3108	0.6658	0.6908	1.3925	0.4394	1.3178	0.1601	0.7409	0.0859	1.711	0.4021	0.7409	0.0859	0.6506	0.2589	1.0246	0.4486	0.7361	2.5269	0.9017	0.4415	0.8323	0.0951	0.9379	0.3375	0.7245
mitOAA + mitAcCoA -> CIT	0.8806	0.3046	1.7301	0.6305	0.2702	0.049	0.6987	0.5215	0.8595	0.0657	0.7032	0.1322	0.7948	2.2242	0.8076	0.0436	0.7978	0.0457	0.6136	0.0438	0.8035	0.043	1.2688	0.2806	0.6186	0.6875	1.334	0.4141	1.2522	0.0712	0.6933	0.043	1.6439	0.3616	0.6933	0.043	0.597	0.0474	0.9695	0.435	0.6759	2.5259	0.8364	0.4317	0.7699	0.0455	0.8792	0.3224	0.6637
isoCIT + NAD→ OGA + CO2 + NADH	0.8806	0.3046	1.7301	0.6305	0.2702	0.049	0.6987	0.5215	0.8595	0.0657	0.7032	0.1322	0.7948	2.2242	0.8076	0.0436	0.7978	0.0457	0.6136	0.0438	0.8035	0.043	1.2688	0.2806	0.6186	0.6875	1.334	0.4141	1.2522	0.0712	0.6933	0.043	1.6439	0.3616	0.6933	0.043	0.597	0.0473	0.9695	0.435	0.6759	2.5259	0.8364	0.4317	0.7699	0.0455	0.8792	0.3224	0.6637
SUC -> FUM + NADH	0.2093	0.3013	1.0383	0.6293	0.0532	0.0166	0.2622	0.5196	0.073	0.0252	0.1059	0.1244	0.1378	2.2253	0.0089	0.0182	0.0442	0.018	0.0335	0.014	0.0032	0.0158	0.4808	0.2755	0	0.6872	0.2729	0.4118	0.3496	0.0508	0.0001	0.016	0.9185	0.3627	0.0001	0.016	-0.0003	0.0255	0.2217	0.4327	0.0877	2.5268	0.105	0.4297	0.047	0.0167	0.2159	0.3193	0.0207
MAL -> mitOAA + NADH	0.0968	0.0499	0.2208	0.087	0.0396	0.0119	0.038	0.0324	0.0701	0.025	0.0664	0.0199	0.0539	0.1477	0.0089	0.0181	0.0441	0.0172	0.0334	0.0126	0.0032	0.0156	0.4808	0.1615	0	0.6871	0.1387	0.0566	0.1961	0.0295	0.0001	0.0159	0.4468	0.1294	0.0001	0.0159	-0.0003	0.0254	0.1134	0.06	0.0481	0.1771	0.0606	0.0352	0.047	0.0158	0.0972	0.0412	0.0207
FUM -> MAL	0.2093	0.3013	1.0383	0.6293	0.0532	0.0166	0.2622	0.5196	0.073	0.0252	0.1059	0.1244	0.1378	2.2253	0.0089	0.0182	0.0442	0.018	0.0335	0.014	0.0032	0.0157	0.4808	0.2755	0	0.6872	0.2729	0.4118	0.3496	0.0507	0.0001	0.016	0.9185	0.3627	0.0001	0.016	-0.0003	0.0255	0.2217	0.4327	0.0877	2.5268	0.105	0.4297	0.047	0.0167	0.2159	0.3193	0.0207
MAL -> mitPYR + CO2 + NADPH	0.1125	0.2732	0.8174	0.5495	0.0136	0.0095	0.2242	0.4923	0.0029	0.0017	0.0394	0.1121	0.0839	2.0785	0	0.0019	0	0.005	0.0001	0.0057	0	0.0019	0	0.1635	0	0.0067	0.1342	0.3679	0.1535	0.0336	0	0.0017	0.4717	0.3042	0	0.0017	0	0.0017	0.1083	0.3855	0.0396	2.3503	0.0445	0.3988	0	0.0051	0.1187	0.2835	0
cytOAA + ATP -> PEP + CO2	0.4913	0.2768	0.0008	0.3312	0	0.0969	0.0001	0.2729	0	0.2693	0.6306	0.338	0.206	0.2784	0.2846	0.3445	0.6145	0.3027	0.0691	0.2748	0.9028	0.4001	0.3399	0.2855	0	0.2057	0	0.2563	0	0.3007	0	0.2734	0.6257	0.3466	0	0.2734	0.1515	0.2791	0	0.2681	0.3841	0.3132	0.3211	0.3255	0.1115	0.3349	0.9117	0.2636	0.084
cytPYR + CO2 + ATP -> cytOAA	1.771	0.3966	2.0602	0.6443	0.4143	0.1182	1.0029	0.5668	1.2841	0.2803	1.7181	0.3628	1.3707	2.1021	1.5627	0.3507	1.8663	0.3104	1.1454	0.2826	2.2655	0.4057	1.6739	0.3358	1.0046	0.2163	1.6766	0.4529	1.5948	0.3105	1.0845	0.2814	2.3899	0.457	1.0845	0.2814	1.1871	0.287	1.3077	0.4742	1.5042	2.3812	1.6329	0.5204	1.3461	0.3415	2.1775	0.3976	1.2255
acetate + 2ATP -> cytAcCoA	0.5298	0.11	0.587	0.188	0.1963	0.0639	0.3655	0.0934	0.5459	0.1078	0.4815	0.0948	0.4527	0.102	0.5141	0.0697	0.5323	0.103	0.5316	0.0879	0.7929	0.1656	0.5835	0.1452	0.4123	0.0876	0.5144	0.1504	0.5757	0.1436	0.4182	0.0934	0.6043	0.1803	0.4182	0.0934	0.4681	0.2607	0.4824	0.1172	0.526	0.0931	0.5727	0.1066	0.5467	0.1008	0.517	0.1097	0.5326
Acetaldehyde -> acetate + NADPH	1.1298	0.11	1.387	0.1881	0.2263	0.0639	0.5655	0.0934	1.3459	0.1078	1.4815	0.0948	1.1527	0.102	0.9141	0.0697	1.3323	0.103	1.1316	0.0879	1.8929	0.1657	1.1835	0.1452	1.1123	0.0876	1.1144	0.1504	1.2757	0.1436	1.1182	0.0934	1.5043	0.1803	1.1182	0.0934	0.8681	0.2607	1.0824	0.1172	1.426	0.0931	1.4727	0.1066	1.4467	0.1009	1.217	0.1097	1.3326
Acetaldehyde + NADH -> ethanol	19.6355	1.1191	21.8751	1.3838	6.7363	0.4317	18.105	1.0988	17.7479	1.0541	22.4449	1.2262	18.687	1.8	23.9271	0.2114	19.3255	0.4743	18.7238	0.2108	26.0471	1.468	16.0926	1.0019	13.4157	0.908	16.1338	1.0029	19.7251	1.1671	18.889	1.0542	21.9029	0.3665	18.889	1.0542	21.4848	1.1527	17.9367	1.0996	20.8585	2.1	21.5394	1.2743	22.9592	1.318	15.3366	0.9212	23.548
cytOAA -> mitOAA	1.5116	0.6138	1.6178	0.5835	0.3687	0.0802	0.768	0.578	1.1078	0.2053	0.6881	0.1365	0.7877	2.1489	0.9354	0.1063	0.8337	0.0785	0.6113	0.056	0.8117	0.0876	1.7487	0.5564	0.7556	0.0846	1.2169	0.4443	1.1669	0.0848	0.9313	0.2238	3.211	0.8848	0.9313	0.2238	1.0591	0.3436	1.2692	0.6071	0.6492	2.3833	0.8041	0.4113	0.7503	0.0612	0.7829	0.2963	0.6491
mitOAA -> cytOAAc	0.7278	0.4859	0.1086	0.0744	0.138	0.0592	0.1073	0.1939	0.3184	0.1934	0.0513	0.0593	0.0468	0.0841	0.1366	0.0973	0.08	0.0663	0.0312	0.0382	0.0114	0.0778	0.9607	0.4992	0.137	0.0713	0.0217	0.2402	0.1107	0.0606	0.2381	0.2186	2.0139	0.8177	0.2381	0.2186	0.4617	0.3395	0.4131	0.3508	0.0214	0.0599	0.0283	0.0548	0.0275	0.0454	0.0008	0.0762	0.0062
cytAcCoA -> mitAcCoA	0	0.0941	0	0.1792	0	0.0293	0	0.074	0.0171	0.0915	0	0.0758	0	0.0847	0	0.0406	0	0.0858	0	0.0672	0.1922	0.1556	0	0.1336	0	0.0666	0	0.1393	0.0002	0.1318	0	0.0741	0	0.1711	0	0.0741	0	0.2544	0	0.1025	0	0.0736	0	0.0902	0	0.0832	0	0.0938	0
cytPYR -> mitPYR	1.6371	0.1448	1.8761	0.2398	0.5773	0.1026	1.0749	0.1267	1.6919	0.141	1.4531	0.1253	1.4528	0.1922	1.6708	0.1037	1.672	0.1302	1.5019	0.1167	1.5947	0.1811	2.224	0.233	1.294	0.6943	2.0446	0.1798	2.0403	0.1694	1.3792	0.122	2.1907	0.2315	1.3792	0.122	1.363	0.273	1.6517	0.1543	1.4977	0.2113	1.7307	0.137	1.6656	0.1286	1.6104	0.1421	1.5362
O2 + 2NADH -> 2P/O + ATP	2.9128	0.7838	5.2438	1.6455	0.7916	0.131	1.0193	1.3329	2.916	0.1898	2.4886	0.3486	2.6557	5.6353	2.2895	0.1135	2.7665	0.1439	2.1349	0.1149	2.469	0.1659	4.0674	0.7781	2.1766	2.063	4.1871	1.0631	3.9841	0.2243	2.221	0.1364	5.1678	0.9422	2.221	0.1364	1.3746	0.2051	3.0984	1.1166	2.5089	6.4051	3.0004	1.0987	2.6303	0.1506	3.1833	0.828	2.2213
[truncated: 3 more columns]
