# Supplementary material for: Maximizing multi-reaction dependencies provides more accurate and precise predictions of intracellular fluxes than the principle of parsimony
Source: PLoS Comput Biol. 2023 Sep 18;19(9):e1011489. doi: 10.1371/journal.pcbi.1011489 (PMC10538754; doi:10.1371/journal.pcbi.1011489)
Supplement: S11 Table — (XLSX) [file pcbi.1011489.s011.xlsx]

## Sheet: Sheet1
Table S11. Comparison of performance of cbFBA and pFBA in the case of S. cerevisiae. The first three bars show the sensitivity, specificity, and accuracy of predicted active reactions in comparison to the experimentally determined active reactions. The forth bar shows the fraction of active reactions, while the fifth bar illustrate the fraction of reactions whose predicted flux ranges overlap wit…
	cbFBA							pFBA
strains	Sensitivity	Specificity	accuracy	fraction of active reactions	flux range overlap	flux concordance	no difference of mean flux	Sensitivity	Specificity	accuracy	fraction of active reactions	flux concordance	flux concordance	no difference of mean flux
ADH3	0.962963	NaN	0.962963	0.491367	0.5	0.9345	0.88	0.962963	NaN	0.962963	0.489928	0.3077	0.8799	0.84
ALD5	0.962963	NaN	0.962963	0.490647	0.2692	0.8878	0.88	0.962963	NaN	0.962963	0.489928	0.1538	0.8405	0.76
ALD6	0.962963	NaN	0.962963	0.491187	0.5	0.9594	0.68	0.962963	NaN	0.962963	0.489928	0.3846	0.9314	0.52
COX5A	0.962963	NaN	0.962963	0.491187	0.7692	0.968	0.88	0.962963	NaN	0.962963	0.489928	0.5	0.9321	0.76
CTP1	0.962963	NaN	0.962963	0.490468	0.4231	0.9387	0.76	0.962963	NaN	0.962963	0.489928	0.2692	0.8633	0.72
GND2	0.962963	NaN	0.962963	0.491367	0.4231	0.9552	0.84	0.962963	NaN	0.962963	0.489928	0.3077	0.9539	0.84
GLY1	0.962963	NaN	0.962963	0.491367	0.6923	0.8941	0.8	0.962963	NaN	0.962963	0.489928	0.6923	0.8492	0.56
GPD1	0.962963	NaN	0.962963	0.491367	0.6923	0.9491	0.8	0.962963	NaN	0.962963	0.489928	0.6154	0.9476	0.76
IDP1	0.962963	NaN	0.962963	0.491367	0.3077	0.9447	0.76	0.962963	NaN	0.962963	0.489928	0.1538	0.9173	0.68
IDP2	0.962963	NaN	0.962963	0.490827	0.4231	0.9556	0.68	0.962963	NaN	0.962963	0.489928	0.3462	0.9171	0.64
LSC1	0.962963	NaN	0.962963	0.491187	0.3077	0.9513	0.68	0.962963	NaN	0.962963	0.489928	0.3462	0.9503	0.68
MAE1	0.962963	NaN	0.962963	0.491367	0.5769	0.8853	0.84	0.962963	NaN	0.962963	0.489928	0.3462	0.8082	0.64
MDH1	0.962963	NaN	0.962963	0.491367	0.7308	0.9445	0.8	0.962963	NaN	0.962963	0.489928	0.5	0.9051	0.52
MDH2	0.962963	NaN	0.962963	0.490647	0.6154	0.9079	0.88	0.962963	NaN	0.962963	0.489928	0.3462	0.824	0.68
MDH3	0.962963	NaN	0.962963	0.491547	0.5385	0.9234	0.84	0.962963	NaN	0.962963	0.489928	0.3077	0.8782	0.76
PCK1	0.962963	NaN	0.962963	0.491187	0.5769	0.9486	0.84	0.962963	NaN	0.962963	0.489928	0.4231	0.9385	0.64
PGM2	0.962963	NaN	0.962963	0.490647	0.2692	0.8636	0.76	0.962963	NaN	0.962963	0.489928	0.2692	0.821	0.76
SDH1	0.962963	NaN	0.962963	0.491187	0.5769	0.9486	0.84	0.962963	NaN	0.962963	0.489928	0.4231	0.9385	0.64
SER33	0.962963	NaN	0.962963	0.491367	0.6923	0.9626	0.68	0.962963	NaN	0.962963	0.489928	0.6538	0.9611	0.68
SFC1	0.962963	NaN	0.962963	0.491187	0.5769	0.9254	0.76	0.962963	NaN	0.962963	0.489928	0.3462	0.893	0.72
SOL1	0.962963	NaN	0.962963	0.490647	0.8846	0.9525	0.88	0.962963	NaN	0.962963	0.489928	0.6154	0.9423	0.84
SOL2	0.962963	NaN	0.962963	0.491187	0.6154	0.9473	0.84	0.962963	NaN	0.962963	0.489928	0.4615	0.909	0.84
SOL4	0.962963	NaN	0.962963	0.490647	0.4615	0.9505	0.6	0.962963	NaN	0.962963	0.489928	0.3462	0.9413	0.52
TAL1	0.962963	NaN	0.962963	0.490647	0.5385	0.915	0.8	0.962963	NaN	0.962963	0.489928	0.3462	0.8575	0.68
YGR043C	0.962963	NaN	0.962963	0.491367	0.5	0.959	0.56	0.962963	NaN	0.962963	0.489928	0.4231	0.9544	0.48
HO	0.962963	NaN	0.962963	0.491367	0.3462	0.9428	0.64	0.962963	NaN	0.962963	0.489928	0.2692	0.8965	0.52
Average	0.962963	NaN	0.962963	0.491104	0.531065	0.935208	0.776923	0.962963	NaN	0.962963	0.489928	0.390538	0.901969	0.68
min	0.962963	NaN	0.962963	0.490468	0.2692	0.8636	0.56	0.962963	NaN	0.962963	0.489928	0.1538	0.8082	0.48
max	0.962963	NaN	0.962963	0.491547	0.8846	0.968	0.88	0.962963	NaN	0.962963	0.489928	0.6923	0.9611	0.84
