# Supplementary material for: Maximizing multi-reaction dependencies provides more accurate and precise predictions of intracellular fluxes than the principle of parsimony
Source: PLoS Comput Biol. 2023 Sep 18;19(9):e1011489. doi: 10.1371/journal.pcbi.1011489 (PMC10538754; doi:10.1371/journal.pcbi.1011489)
Supplement: S12 Table — The comparison of the size of flux ranges predicted with the methods cbFBA and pFBA (S. cerevisiae). (XLSX) [file pcbi.1011489.s012.xlsx]

## Sheet: Sheet1
Table S12. Flux range comparosion. The comparision of the size of flux ranges predicted with the methods cbFBA and pFBA (S. cerevisiae).
strains	lb(cbFBA) > lb(pFBA)	lb(cbFBA) < lb(pFBA)	lb(cbFBA) = lb(pFBA)	ub(cbFBA) < ub(pFBA)	ub(cbFBA) > ub(pFBA)	ub(cbFBA) = ub(pFBA)
ADH3	0.0727	0.1964	0.7309	0.7695	0.2287	0.0018
ALD5	0.0738	0.1964	0.7298	0.7713	0.2265	0.0022
ALD6	0.0786	0.1935	0.728	0.7441	0.2518	0.004
COX5A	0.0789	0.1935	0.7276	0.7628	0.2349	0.0022
CTP1	0.0753	0.1949	0.7298	0.7577	0.2401	0.0022
GND2	0.0734	0.1964	0.7302	0.7852	0.2122	0.0026
GLY1	0.0731	0.1964	0.7305	0.7573	0.2408	0.0018
GPD1	0.0753	0.1953	0.7294	0.7885	0.2096	0.0018
IDP1	0.0756	0.1957	0.7287	0.7772	0.2206	0.0022
IDP2	0.0753	0.1953	0.7294	0.7695	0.2283	0.0022
LSC1	0.0786	0.1916	0.7298	0.7742	0.2203	0.0055
MAE1	0.0764	0.1942	0.7294	0.7427	0.2555	0.0018
MDH1	0.0756	0.1953	0.7291	0.7489	0.2489	0.0022
MDH2	0.0723	0.1968	0.7309	0.7739	0.2236	0.0026
MDH3	0.0771	0.1938	0.7291	0.7573	0.2408	0.0018
PCK1	0.0742	0.196	0.7298	0.7529	0.2416	0.0055
PGM2	0.0727	0.1968	0.7305	0.7739	0.2243	0.0018
SDH1	0.0742	0.196	0.7298	0.7529	0.2416	0.0055
SER33	0.0789	0.1916	0.7294	0.7698	0.2239	0.0062
SFC1	0.0742	0.196	0.7298	0.736	0.261	0.0029
SOL1	0.0764	0.1946	0.7291	0.7438	0.254	0.0022
SOL2	0.0716	0.1979	0.7305	0.7753	0.2228	0.0018
SOL4	0.0716	0.1993	0.7291	0.7584	0.2383	0.0033
TAL1	0.0738	0.1957	0.7305	0.7662	0.232	0.0018
YGR043C	0.0738	0.196	0.7302	0.7416	0.254	0.0044
HO	0.0723	0.1979	0.7298	0.7786	0.2195	0.0018
Average	0.0748346	0.195512	0.729658	0.762673	0.234446	0.00285
min.	0.0716	0.1916	0.7276	0.736	0.2096	0.0018
max.	0.0789	0.1993	0.7309	0.7885	0.261	0.0062
