# Supplementary material for: Maximizing multi-reaction dependencies provides more accurate and precise predictions of intracellular fluxes than the principle of parsimony
Source: PLoS Comput Biol. 2023 Sep 18;19(9):e1011489. doi: 10.1371/journal.pcbi.1011489 (PMC10538754; doi:10.1371/journal.pcbi.1011489)
Supplement: S13 Table — (XLSX) [file pcbi.1011489.s013.xlsx]

## Sheet: Sheet1
Table S13. The percentage of ranges predicted by cbFBA were fully contained in the flux ranges predicted by pFBA (S. cerevisiae).
strains	average
ADH3	0.723841
ALD5	0.725868
ALD6	0.709653
COX5A	0.720801
CTP1	0.71852
GND2	0.734229
GLY1	0.71548
GPD1	0.736762
IDP1	0.728655
IDP2	0.724094
LSC1	0.731442
MAE1	0.707119
MDH1	0.71016
MDH2	0.727135
MDH3	0.715987
PCK1	0.715733
PGM2	0.727641
SDH1	0.715733
SER33	0.728908
SFC1	0.702052
SOL1	0.708893
SOL2	0.727135
SOL4	0.717254
TAL1	0.723081
YGR043C	0.706613
HO	0.728655
Average	0.72044
min.	0.702052
max.	0.736762
