# Supplementary material for: Maximizing multi-reaction dependencies provides more accurate and precise predictions of intracellular fluxes than the principle of parsimony
Source: PLoS Comput Biol. 2023 Sep 18;19(9):e1011489. doi: 10.1371/journal.pcbi.1011489 (PMC10538754; doi:10.1371/journal.pcbi.1011489)
Supplement: S14 Table — (XLSX) [file pcbi.1011489.s014.xlsx]

## Sheet: Sheet1
Table S14. The first three columns per each method shows sensitivity, specificity, and accuracy of balanced complexes; forth column shows the fraction of balanced complexes( S. cerevisiae).
	cbFBA				pFBA
strains	Sensitivity	Specivity	accuracy	fraction of balanced complexes	Sensitivity	Specivity	accuracy	fraction of balanced complexes
ADH3	1	0.982	0.9879	0.3415	1	1	1	0.3293
ALD5	1	0.982	0.9879	0.3415	1	0.9999	0.9999	0.3291
ALD6	1	0.982	0.9879	0.3415	1	0.9996	0.9997	0.3284
COX5A	1	0.9822	0.988	0.3417	1	0.9996	0.9997	0.3289
CTP1	1	0.9817	0.9877	0.3423	1	0.9999	0.9999	0.3286
GND2	1	0.9817	0.9877	0.3416	1	1	1	0.3286
GLY1	1	0.9822	0.988	0.3419	1	1	1	0.3278
GPD1	1	0.9817	0.9877	0.3416	1	1	1	0.3296
IDP1	1	0.9822	0.988	0.3417	1	0.9999	0.9999	0.3296
IDP2	1	0.9817	0.9877	0.3424	1	0.9999	0.9999	0.3287
LSC1	1	0.982	0.9879	0.3415	1	0.9999	0.9999	0.3286
MAE1	1	0.9817	0.9877	0.3414	1	1	1	0.3291
MDH1	1	0.982	0.9879	0.3415	1	0.9999	0.9999	0.3286
MDH2	1	0.9817	0.9877	0.341	1	0.9996	0.9997	0.3291
MDH3	1	0.982	0.9879	0.3415	1	0.9996	0.9997	0.3285
PCK1	1	0.9817	0.9877	0.3409	1	0.9996	0.9997	0.3284
PGM2	1	0.9817	0.9877	0.341	1	1	1	0.3285
SDH1	1	0.9817	0.9877	0.3409	1	0.9999	0.9999	0.3286
SER33	1	0.9817	0.9877	0.3411	1	0.9999	0.9999	0.329
SFC1	1	0.9817	0.9877	0.3424	1	0.9999	0.9999	0.3291
SOL1	1	0.9817	0.9877	0.3408	1	1	1	0.3296
SOL2	1	0.9817	0.9877	0.3422	1	0.9999	0.9999	0.3291
SOL4	1	0.982	0.9879	0.3415	1	0.9999	0.9999	0.3291
TAL1	1	0.9817	0.9877	0.3416	1	1	1	0.329
YGR043C	1	0.982	0.9879	0.3415	1	1	1	0.3299
HO	1	0.982	0.9879	0.3415	1	1	1	0.3293
average	1	0.981862	0.987804	0.341538	1	0.999881	0.9999	0.328927
min.	1	0.9817	0.9877	0.3408	1	0.9996	0.9997	0.3278
max.	1	0.9822	0.988	0.3424	1	1	1	0.3299
