# Supplementary material for: Maximizing multi-reaction dependencies provides more accurate and precise predictions of intracellular fluxes than the principle of parsimony
Source: PLoS Comput Biol. 2023 Sep 18;19(9):e1011489. doi: 10.1371/journal.pcbi.1011489 (PMC10538754; doi:10.1371/journal.pcbi.1011489)
Supplement: S15 Table — (XLSX) [file pcbi.1011489.s015.xlsx]

## Sheet: Sheet1
Table S15. Euclidean distance between the flux distributions between the mutants and WT per cbFBA and pFBA
	E. coli				S. cerevisiae
strains	cbFBA	pFBA		strains	cbFBA	pFBA
pgi1	25.07	116.88		ADH3	4.42	9.1
pgi2	24.98	93.18		ALD5	7.5	9.2
pgi3	27.23	89.12		ALD6	1.3	2.5
pgi4	39.02	115.37		COX5A	4.02	6.65
pgi5	23.66	113.69		CTP1	3.9	8.22
pgi6	36.67	110.11		GLY1	9.11	12.9
pgi7	20.31	108.55		GND2	6.38	6.94
pgi8	27.67	127.6		GPD1	3.95	4.03
pts1	40.05	97.75		HO	6.29	11.04
pts2	28.01	113.12		IDP1	4.11	5.66
pts3	38.9	117.39		IDP2	3.16	6.06
pts4	31.43	121.87		LSC1	4.67	4.79
sdh1	40.01	166.15		MAE1	5.53	8.89
sdh2	37.3	180.65		MDH1	3.12	5.23
sdh3	39.23	188.99		MDH2	5.54	9.97
tpi2	31.09	79.22		MDH3	5.3	7.21
tpi3	56.21	79.34		PCK1	5.77	6.88
Average	33.3435	118.764		PGM2	7.88	9.43
min.	20.31	79.22		SDH1	5.85	6.53
max.	56.21	188.99		SER33	2.79	2.3
				SFC1	4.72	6.31
				SOL1	4.13	5.32
				SOL2	4.71	7.01
				SOL4	5.29	5.2
				TAL1	4.4	7.8
				YGR043C	4.78	5.03
				Average	4.94692	6.93077
				min	1.3	2.3
				max	9.11	12.9
