# Supplementary material for: Maximizing multi-reaction dependencies provides more accurate and precise predictions of intracellular fluxes than the principle of parsimony
Source: PLoS Comput Biol. 2023 Sep 18;19(9):e1011489. doi: 10.1371/journal.pcbi.1011489 (PMC10538754; doi:10.1371/journal.pcbi.1011489)
Supplement: S16 Table — (XLSX) [file pcbi.1011489.s016.xlsx]

## Sheet: Sheet1
Table S16. Experimental lower bound flux rate for reactions of 17 different strains (E. coli)
reactions	pgi1	pgi2	pgi3	pgi4	pgi5	pgi6	pgi7	pgi8	pts1	pts2	pts3	pts4	sdh1	sdh2	sdh3	tpi2	tpi3
EX_co2_e	16.5176	15.1509	16.4894	21.108	15.8367	19.6201	15.6804	18.0129	15.9203	18.474	15.2827	17.6078	18.0251	19.4271	19.115	0	18.8111
EX_cobalt2_e	5e-06
BIOMASS_Ec_iJO1366_core_53p95M	0.66737	0.57974	0.57268	0.69264	0.61418	0.67786	0.66115	0.67802	0.52891	0.7516	0.55691	0.81665	0.86874	0.90416	0.89529	0.48493	0.44158
EX_glyc_e	0			0	0	0						0			0
EX_glyclt_e	0			0			0	0	0	0	0			0	0	0	0
EX_h_e	5.9749	0	5.737	7.6831	5.6599	6.1635	6.296	6.9059	15.9837	9.7612	20.9427	10.686	20.9025	22.3632	22.4661	8.9036	9.5908
EX_h2_e					0		0			0		0				0
EX_h2o_e	33.8844	30.4567	32.8746	39.3643	31.9793	37.7981	32.7803	35.694	30.156	38.2297	31.6115	38.7954	40.9659	43.2314	42.9592	30.8104	30.6862
EX_5mtr_e	0.0045	0.003909	0.003861	0.00467	0.004141	0.004571	0.004458	0.004572	0.003566	0.005068	0.003755	0.005507	0.005858	0.006097	0.006037	0.003269	0.002977
EX_ac_e	0	0	0	0	0	0	0	0	8.8996	3.0115	10.5413	0	12.93	13.6261	13.6878	2.7245	0
EX_acald_e			0	0		0		0	0	0		0	0		0
EX_meoh_e	0	0	0	0	0	0	0	0	0	0	0	0	0	0	0	0	0
EX_mobd_e	8e-05
EX_na1_e	0							0	0	0	0	0	0				0
EX_nh4_e	7.0115
EX_cbl1_e	0.000138
EX_o2_e	15.1688
EX_pi_e	0.61874
EX_pyr_e	0		0	0				0	0	0		0	0		0
EX_so4_e	0.16816
EX_succ_e	0		0	0			0	0	0.21108		0		0	0	0	0	0
EX_etoh_e	0	0	0.000352	0	0	0	0	0	0	0	0	0	0	0	0	0	0
EX_fe2_e	0.010297
EX_fe3_e	0		0
5DOAN	0.000302	0.000262	0.000259	0.000313	0.000278	0.000307	0.000289	0.000307	0.000239	0.00034	0.000252	0.00037	0.000383	0.000399	0.000405	0.000209	0.000199
5MTRtex	0.0045
5MTRtpp	0.0045	0.003909	0.003861	0.00467	0.004141	0.004571	0.004458	0.004572	0.003566	0.005068	0.003755	0.005507	0.005858	0.006097	0.006037	0.003269	0.002977
ABTA	0	0	0	0	0	0	0	0	0	0	0	0	0	0	0	0	0
ABUTD	0	0	0	0	0			0
EX_for_e	0	0			0		0	0	0		0			0	0	0	0
3OAR100	0.20901	0.18156	0.17935	0.21692	0.19235	0.21229	0.20706	0.21234	0.16564	0.23539	0.17442	0.25576	0.27207	0.28317	0.28039	0.15187	0.13829
3OAR120	0.11359	0.098676	0.097474	0.11789	0.10454	0.11538	0.11253	0.1154	0.090023	0.12793	0.09479	0.139	0.14787	0.15389	0.15239	0.082538	0.075159
3OAR121	0.095415	0.082887	0.081877	0.099029	0.087811	0.096915	0.094526	0.096938	0.075619	0.10746	0.079623	0.11676	0.12421	0.12927	0.128	0.069331	0.063133
3OAR140	0.10815	0.09395	0.092806	0.11225	0.099532	0.10985	0.10714	0.10988	0.085712	0.1218	0.090251	0.13234	0.14079	0.14653	0.14509	0.078585	0.07156
ACALD	0			0	0	1.2818		0	0		0		0	0	0
3OAR141	0.095415	0.082887	0.081877	0.099029	0.087811	0.096915	0.094526	0.096938	0.075619	0.10746	0.079623	0.11676	0.12421	0.12927	0.128	0.069331	0.063133
3OAR160	0.080952	0.070323	0.069466	0.084018	0.074501	0.082225	0.080198	0.082244	0.064156	0.091169	0.067554	0.09906	0.10538	0.10968	0.1086	0.058822	0.053563
ACALDtex	0	0			0		0				0			0		0	0
3OAR161	0.095415	0.082887	0.081877	0.099029	0.087811	0.096915	0.094526	0.096938	0.075619	0.10746	0.079623	0.11676	0.12421	0.12927	0.128	0.069331	0.063133
EX_fum_e	0	0		0	0		0								0	0
ACALDtpp	0	0			0		0				0			0		0	0
3OAR181	0.03245	0.02819	0.027846	0.033679	0.029864	0.032961	0.032148	0.032968	0.025718	0.036546	0.02708	0.039709	0.042242	0.043965	0.043533	0.023579	0.021471
ACCOAC	1.4575	1.2661	1.2507	1.5127	1.3413	1.4804	1.4439	1.4807	1.1551	1.6414	1.2162	1.7835	1.8972	1.9746	1.9552	1.059	0.96435
3OAR40	0.20901	0.18157	0.17935	0.21692	0.19235	0.2123	0.20706	0.21234	0.16565	0.23539	0.17442	0.25576	0.27208	0.28317	0.28039	0.15187	0.1383
3OAR60	0.20901	0.18157	0.17935	0.21692	0.19235	0.2123	0.20706	0.21234	0.16565	0.23539	0.17442	0.25576	0.27208	0.28317	0.28039	0.15187	0.1383
3OAR80	0.20901	0.18157	0.17935	0.21692	0.19235	0.2123	0.20706	0.21234	0.16565	0.23539	0.17442	0.25576	0.27208	0.28317	0.28039	0.15187	0.1383
3OAS121	0.095415	0.082887	0.081877	0.099029	0.087811	0.096915	0.094526	0.096938	0.075619	0.10746	0.079623	0.11676	0.12421	0.12927	0.128	0.069331	0.063133
ACGK	0	0		0	0	0.22294	0	0	0	0	0	0	0	0	0	0	0
ACGS	0	0		0	0	0.22294	0	0	0	0	0	0	0	0	0	0	0
3OAS141	0.095415	0.082887	0.081877	0.099029	0.087811	0.096915	0.094526	0.096938	0.075619	0.10746	0.079623	0.11676	0.12421	0.12927	0.128	0.069331	0.063133
3OAS161	0.095415	0.082887	0.081877	0.099029	0.087811	0.096915	0.094526	0.096938	0.075619	0.10746	0.079623	0.11676	0.12421	0.12927	0.128	0.069331	0.063133
ACKr	0					0		0								0
3OAS181	0.03245	0.02819	0.027846	0.033679	0.029864	0.032961	0.032148	0.032968	0.025718	0.036546	0.02708	0.039709	0.042242	0.043965	0.043533	0.023579	0.021471
ACODA	0	0		0	0	0.22249	0	0.21499	0	0	0	0	0	0	0	0	0
ACONTa	0	0	0	0	2.8732	4.521	2.4892	3.6162	0	3.9503	0	0	0	0	0	0	0
ACONTb	0	0	0	0	2.8732	4.521	2.4892	3.6162	0	3.9503	0	0	0	0	0	0	0
ACOTA	0		0
AGMHE	0.021758	0.018901	0.018671	0.022582	0.020024	0.0221	0.021555	0.022105	0.017243	0.024504	0.018157	0.026625	0.028323	0.029478	0.029189	0.01581	0.014396
ACS		0			0	0		0								0
AGPAT160		0.035161	0.034733	0.042008	0.03725	0.041112			0.032078	0.045584	0.033776	0.04953			0.054299		0.026781
AGPAT181	0.016225	0.014094	0.013923	0.016839	0.014932	0.01648	0.016074	0.016484	0.012858	0.018273	0.013539	0.019854	0.021121	0.021982	0.021766	0.011789	0.010735
AGPR	0		0
ACt2rpp	0
ACtex	0
ADA						0	0	0		0	0			0		0
AHCYSNS	0	0		0	0	0.000893	0	0	0	0	0	0	0	0	0	0	0
AICART	0.35165	0.30548	0.30176	0.36497	0.32362	0.35718		0.35726	0.27869	0.39603	0.29345	0.43031			0.47175		0.23267
AIRC2	0.29021	0.25211	0.24904	0.3012	0.26709	0.29478		0.29484	0.23	0.32684	0.24218	0.35513			0.38933		0.19202
AIRC3	0.29021
AKGDH	0	0	0	0	0	0	0	0	0	0	0	0	0	0	0	0	0
ALAALAD	0	0		0	0	0		0							0	0	0
ALAALAabcpp	0.000387	0.001847	0	0	0	0.002155	0.002155	0	0	0.002413	0	0.002632	0.002836	0.002969	0.000545	0.001584	0.001388
ADD	0	0		0	0	0	0	0		0	0	0	0	0	0		0
ADK1	0	0	0	0	0	0	0	0		0		0		0	0	0
ADK3	0	0		0	0	1.5105	0	0							0	0
ADK4	0		0			0					0
ADMDC	0.0045	0.003909	0.003861	0.00467	0.004141	0.004571	0.004458	0.004572	0.003566	0.005068	0.003755	0.005507	0.005858	0.006097	0.006037	0.003269	0.002977
ADNCYC	0	0	0	0	0		0	0	0	0	0	0	0	0	0	0	0
ADNK1	0	0	0	0	0	0	0	0	0	0	0	0	0	0	0	0	0
ALAALAr	0	0		0	0			0.016892							0	0	0
ALAGLUE	0	0		0	0	0		0	0	0	0	0	0	0	0	0	0
ALAR			0
ALATA_L					0				0				0	0
ALCD2x	0	0	0	0		0				0		0
ADPT	0	0		0	0	0	0	0	0	0	0	0	0		0	0	0
ADSK	0.16541	0.14369	0.14194	0.17168	0.15223	0.16801	0.16387	0.16805	0.13109	0.18629	0.13804	0.20241	0.21532	0.2241	0.2219	0.12019	0.10945
ADSL1r	0	0		0	0.17796	0.19729	0	0	0	0	0	0	0	0	0	0	0
ADSL2r	0.29021	0.25211	0.24904	0.3012	0.26709	0.29478		0.29484	0.23	0.32684	0.24218	0.35513			0.38933		0.19202
ADSS	0	0		0	0.17796	0.19729	0	0	0	0	0	0	0	0	0	0	0
ALDD2x		0		0	0		0	0			0	0		0	0	0	0
ALDD2y		0	0	0	0	0	0	0	0	0	0	0	0		0	0	0
AMAOTr	0	0	0	0	0	0	0	0	0	0	0	0	0	0	0	0	0
ASNN	0	0	0	0	0	0	0	0	0	0	0	0	0	0	0	0	0
AMPN	0	0		0	0	0	0	0	0	0	0	0	0	0	0	0	0
ASNS1		0	0	0	0	0	0	0	0	0	0	0	0	0	0	0	0
ASNS2	0	0	0	0	0.14422	0.15921	0	0	0	0	0	0	0	0	0	0	0
ASP1DC	0.000383	0.000333	0.000329	0.000398	0.000353	0.000389	0.00037	0.00039	0.000304	0.000432	0.00032	0.000469	0.000499	0.00052	0.000515	0.000268	0.000253
ASPK	0	0	0	0	0	1.9979	0	1.9067	0	0.75861	0	0	0	0	1.4159	0.43893	0
ANPRT	0.03686	0.03202	0.03163	0.038256	0.033923	0.03744		0.037449	0.029213	0.041513	0.03076	0.045106			0.04945		0.024389
ASPO6	0.00152	0.00132	0.001304	0.001578	0.001399	0.001544	0.001506	0.001544	0.001204	0.001712	0.001268	0.00186	0.001979	0.00206	0.002039	0.001094	0.001005
AOXSr2	0	0	0	0	0	0	0	0	0	0	0	0	0	0	0	0	0
ASPT					0	0		0							0	0
ASPTA	0
AP4AH		0	0	0	0	0	0	0	0	0	0	0	0	0	0	0	0
AP4AS		0	0	0	0	0	0	0	0	0	0	0	0	0	0	0	0
CBLAT	0.000138	0.000128	0.000127	0.000153	0.000136	0.00015	0.000136	0.00014	0.000117	0.000167	0.000123	0.000181	0.000183	0.000191	0.000199	9.7e-05	9.8e-05
CBMKr	0	0	0	0	0.33063	0.39998	0	0	0	0	0	0	0	0	0	0	0
CBPS		0			0	0		0							0	0	0
ATHRDHr	0	0		0	0	0		0	0	0	0	0	0	0	0	0
ATPHs		0	0	0	0	0	0	0	0				0	0	0	0	0
ATPPRT	0.061434	0.053368	0.052718	0.063761	0.056538	0.0624		0.062414	0.048688	0.069188	0.051266	0.075176			0.082416		0.040649
ATPS4rpp	45.1386	44.2605	0	0	44.8593	54.3302	44.5998	52.3936	45.4168	49.1136	0	48.0101	46.1357	51.2409	50.5999	0	52.3471
BMOCOS	6.6e-05	5.6e-05	6.5e-05	6.9e-05	6e-05	6.8e-05		6.8e-05	5e-05	7.6e-05	5.4e-05	8.4e-05			9.3e-05		4e-05
BPNT	0.16541	0.14369	0.14194	0.17168	0.15223	0.16801	0.16387	0.16805	0.13109	0.18629	0.13804	0.20241	0.21532	0.2241	0.2219	0.12019	0.10945
BTS5	0	0	0	0	0	0	0	0	0	0	0	0	0	0	0	0	0
CA2tex		0.00287	0.002835	0.003429	0.00304	0.003356			0.002618	0.003721	0.002757	0.004043			0.004433		0.002186
CHORM	0.20971	0.18218	0.17996	0.21765	0.193	0.21301		0.21306	0.1662	0.23618	0.175	0.25662			0.28133		0.13876
CHORS	0.24821	0.21562	0.21299	0.25761	0.22843	0.25211		0.25217	0.19671	0.27954	0.20713	0.30373			0.33298		0.16423
CHRPL		0.000128		0.000153	0.000136	0.00015	0.000136	0.00014	0.000117	0.000167	0.000123	0.000181				9.7e-05
CITL	0	0		0	0	0	0	0	0	0	0	0	0	0	0	0	0
CLt3_2pp		0.001434	0.001417	0.001714	0.00152	0.001677			0.001309	0.00186	0.001378	0.002021			0.002216		0.001092
CLtex		0.00287	0.002835	0.003429	0.00304	0.003356			0.002618	0.003721	0.002757	0.004043			0.004433		0.002186
CMPN	0	0		0	0	0	0	0	0	0	0	0	0	0	0	0	0
CO2tex	16.5157
CO2tpp	16.5157
COBALT2tex	5e-06	3e-06	3e-06	6e-06	4e-06	5e-06	5e-06	5e-06	2e-06	7e-06	2e-06	9e-06	1e-05	1.1e-05	1.1e-05	1e-06	0
COBALT2tpp	5e-06	3e-06	3e-06	6e-06	4e-06	5e-06	5e-06	5e-06	2e-06	7e-06	2e-06	9e-06	1e-05	1.1e-05	1.1e-05	1e-06	0
CLPNS160pp	0.001964	0.001706	0.001685	0.002038	0.001807	0.001995	0.001945	0.001995	0.001556	0.002212	0.001639	0.002403	0.002557	0.002661	0.002635	0.001417	0.001299
CLPNS161pp	0.001527	0.001327	0.00131	0.001585	0.001406	0.001551	0.001513	0.001552	0.00121	0.00172	0.001274	0.001869	0.001988	0.002069	0.002049	0.0011	0.00101
COLIPAabcpp	0.005439	0.004724	0.004667	0.005645	0.005005	0.005524	0.005388	0.005526	0.00431	0.006125	0.004538	0.006656	0.00708	0.007369	0.007297	0.003952	0.003598
CLPNS181pp	0.000786	0.000683	0.000675	0.000816	0.000724	0.000799	0.000779	0.000799	0.000623	0.000886	0.000656	0.000963	0.001024	0.001066	0.001055	0.000561	0.00052
APPLDHr	0					0		0		0	0	0		0
CYSDS	0	0		0	0	0		0		0		0			0		0
CYSS	0	0		0	0.15262	0.16842	0	0	0	0	0	0	0	0	0	0	0
CPPPGO		0.000258		0.000308				0.000301	0.000235	0.000334	0.000247	0.000363	0.000376	0.000392		0.000205
CRNBTCT	0	0	0	0	0		0	0	0	0	0	0	0		0	0	0
CRNCAR	0	0	0	0	0	0		0		0	0	0		0	0	0
CRNCBCT	0					0		0		0		0		0
APRAUR	0.000297	0.000258	0.000254	0.000308	0.000273	0.000301	0.000284	0.000301	0.000235	0.000334	0.000247	0.000363	0.000376	0.000392	0.000398	0.000205	0.000196
CRNCDH	0							0		0		0
CYTBD2pp	0	0		0	0	0	0	0	0	0	0	0	0	0	0	0	0
CYTBDpp					0	0		0		0	0						0
CYTBO3_4pp	0	0	0	38.237	29.1003	36.3622	0	33.222	0	0	0	29.9515	0	0	34.2881	0	35.4972
CYTD			0	0	0	0	0	0	0	0	0	0		0	0	0	0
CYTDK2	0	0	0	0	0		0	0	0	0	0	0	0	0	0	0	0
CS	0	0	0	0	0	0	2.5374	0	0	4.01	0	0	0	0	0	0	0
CSND	0	0		0	0	0	0	0	0	0	0	0	0	0	0	0	0
CYTK1	0	0	0	0	0.089129	0.11052	0	0	0	0	0	0	0	0	0	0	0
CYTK2	0	0		0		0								0
DAAD	0	0		0	0	0	0.000484	0	0	0	0	0		0	0	0	0
DADA	0	0		0	0		0	0	0	0	0	0	0	0	0	0	0
DADK	0	0		0			0		0	0	0	0	0	0	0	0	0
CTPS2	0	0		0	0.098291	0.10563	0	0.13877	0	0	0	0	0	0	0	0	0
CU2tex		0.00039	0.000385	0.000466	0.000413	0.000456			0.000355	0.000506	0.000374	0.000549			0.000602		0.000297
CU2tpp		0.00039	0.000385	0.000466	0.000413	0.000456			0.000355	0.000506	0.000374	0.000549			0.000602		0.000297
DALAt2pp	0.019744	0.014133		0.018704	0.017778	0.016488	0.016068	0.016964	0.015376	0.018302	0.016038	0.019861	0.021078	0.021949	0.026429	0.011777	0.010783
DAPDC	0.22253	0.19331	0.19096	0.23096	0.2048	0.22603		0.22608	0.17636	0.25062	0.1857	0.27231			0.29853		0.14724
DAPE	0.24094	0.2093	0.20675	0.25006	0.22174	0.24472		0.24478	0.19095	0.27135	0.20106	0.29483			0.32322		0.15942
DASYN160					0.03725				0.032078	0.045584	0.033776
DGK1	0	0		0	0	0	0		0				0	0			0
DASYN181					0.014932				0.012858	0.018273	0.013539
DATPHs	0	0		0	0		0	0	0	0	0	0	0	0	0	0	0
DB4PS	0.000594	0.000516	0.00051	0.000617	0.000547	0.000604	0.000579	0.000604	0.000471	0.000669	0.000496	0.000727	0.000774	0.000806	0.000798	0.000422	0.000393
DHAD1	0.56695	0.49251	0.48651	0.58843	0.52177	0.57587		0.576	0.44933	0.63851	0.47312	0.69377			0.76059		0.37514
DHAD2	0.1884	0.16366	0.16167	0.19554	0.17339	0.19136		0.19141	0.14931	0.21218	0.15722	0.23054			0.25275		0.12466
DHAPT	0	0		0	0		0		0	0	0	0	0	0			0
DBTS	0	0	0	0	0	0	0	0	0	0	0	0	0	0	0	0	0
DHBD	0.000445	0.000387	0.000382	0.000462	0.00041	0.000452	0.000431	0.000453	0.000353	0.000502	0.000372	0.000545	0.00058	0.000604	0.000598	0.000313	0.000294
DHBS	0.000445	0.000387	0.000382	0.000462	0.00041	0.000452	0.000431	0.000453	0.000353	0.000502	0.000372	0.000545	0.00058	0.000604	0.000598	0.000313	0.000294
DCYTD	0	0	0	0	0	0		0	0	0	0	0	0	0	0	0	0
DHDPRy	0.24094	0.2093	0.20675	0.25006	0.22174	0.24472		0.24478	0.19095	0.27135	0.20106	0.29483			0.32322		0.15942
DHDPS	0.24094	0.2093	0.20675	0.25006	0.22174	0.24472		0.24478	0.19095	0.27135	0.20106	0.29483			0.32322		0.15942
DHFR		0.014897	0.014715	0.017798	0.015782	0.017418			0.01359	0.019313	0.01431	0.020984			0.023005		0.011346
DHNPA2r	0.000594	0.000516	0.00051		0.000547	0.000604	0.000579		0.000471	0.000669	0.000496	0.000727			0.000798		0.000393
DHORD2	0.21377	0.18571	0.18344	0.22187	0.19674	0.21713	0.21178	0.21718	0.16942	0.24075	0.17839	0.26159	0.27828	0.28962	0.28678	0.15533	0.14145
DHORTS	0.21377
DPCOAK	0.000383	0.000333	0.000329		0.000353	0.000389	0.00037	0.00039	0.000304	0.000432	0.00032	0.000469	0.000499	0.00052		0.000268
DHPPDA2	0.000297	0.000258	0.000254	0.000308	0.000273	0.000301	0.000284	0.000301	0.000235	0.000334	0.000247	0.000363	0.000376	0.000392	0.000398	0.000205	0.000196
ARGSL	0	0		0	0.1768	0.19533		0	0.14119	0.21607	0	0.23045	0		0.25742		0
DHPTDCs2	0	0		0	0	0.000893	0	0	0	0	0	0	0	0	0	0	0
ARGSS	0	0		0	0.1768	0.19533		0	0.14119	0.21607	0	0.23045	0		0.25742		0
DHQS	0.24821	0.21562	0.21299	0.25761	0.22843	0.25211		0.25217	0.19671	0.27954	0.20713	0.30373			0.33298		0.16423
DSERDHr	0		0			0	0			0				0
DHQTi	0.24821	0.21562	0.21299	0.25761	0.22843	0.25211		0.25217	0.19671	0.27954	0.20713	0.30373			0.33298		0.16423
DTMPK	0	0		0	0.015235	0.016817	0		0	0	0	0	0	0	0	0	0
DURADx	0							0
DURIK1	0	0	0	0	0	0	0	0	0	0	0	0	0	0	0	0	0
DURIPP	0		0		0	0
DMPPS	0.000631	0.000548	0.000541	0.000655	0.000581	0.000641	0.000625	0.000641	0.0005	0.000711	0.000526	0.000772	0.000822	0.000855	0.000847	0.000448	0.000417
ASAD	0
EAR100x	0.11359	0.098676	0.097474	0.11789	0.10454	0.11538	0.11253	0.1154	0.090023	0.12793	0.09479	0.139	0.14787	0.15389	0.15239	0.082538	0.075159
EAR120x	0.11359	0.098676	0.097474	0.11789	0.10454	0.11538	0.11253	0.1154	0.090023	0.12793	0.09479	0.139	0.14787	0.15389	0.15239	0.082538	0.075159
EAR121x	0.095415	0.082887	0.081877	0.099029	0.087811	0.096915	0.094526	0.096938	0.075619	0.10746	0.079623	0.11676	0.12421	0.12927	0.128	0.069331	0.063133
EAR140x	0.086391	0.075048	0.074134	0.089664	0.079507	0.08775	0.085587	0.08777	0.068468	0.097296	0.072093	0.10572	0.11246	0.11705	0.1159	0.062774	0.057162
EAR141x	0.095415	0.082887	0.081877	0.099029	0.087811	0.096915	0.094526	0.096938	0.075619	0.10746	0.079623	0.11676	0.12421	0.12927	0.128	0.069331	0.063133
EAR160x	0.080952	0.070323	0.069466	0.084018	0.074501	0.082225	0.080198	0.082244	0.064156	0.091169	0.067554	0.09906	0.10538	0.10968	0.1086	0.058822	0.053563
EAR161x	0.095415	0.082887	0.081877	0.099029	0.087811	0.096915	0.094526	0.096938	0.075619	0.10746	0.079623	0.11676	0.12421	0.12927	0.128	0.069331	0.063133
EAR181x	0.03245	0.02819	0.027846	0.033679	0.029864	0.032961	0.032148	0.032968	0.025718	0.036546	0.02708	0.039709	0.042242	0.043965	0.043533	0.023579	0.021471
EDA	0	0	0	0	0	0	0	0	0	0	0	0	0	0	0	0	0
EDD	0	0	0	0	0	0	0	0	0	0	0	0	0	0	0	0	0
EDTXS1	0.005439	0.004724	0.004667	0.005645	0.005005	0.005524	0.005388	0.005526	0.00431	0.006125		0.006656	0.00708	0.007369	0.007297	0.003952	0.003598
EDTXS2	0.005439	0.004724	0.004667	0.005645	0.005005	0.005524	0.005388	0.005526	0.00431	0.006125	0.004538	0.006656	0.00708	0.007369	0.007297	0.003952	0.003598
EAR40x	0.20901	0.18157	0.17935	0.21692	0.19235	0.2123	0.20706	0.21234	0.16565	0.23539	0.17442	0.25576	0.27208	0.28317	0.28039	0.15187	0.1383
EAR60x	0.20901	0.18157	0.17935	0.21692	0.19235	0.2123	0.20706	0.21234	0.16565	0.23539	0.17442	0.25576	0.27208	0.28317	0.28039	0.15187	0.1383
EGMEACPR	0	0	0	0	0	0	0	0	0	0	0	0	0	0	0	0	0
ENO	0	0	0	0	8.01	10.1731	8.009	9.2263	0	0	0	12.9792	18.6724	17.1552	20.1276	0	0
EAR80x	0.20901	0.18157	0.17935	0.21692	0.19235	0.2123	0.20706	0.21234	0.16565	0.23539	0.17442	0.25576	0.27208	0.28317	0.28039	0.15187	0.1383
EPMEACPR	0	0	0	0	0	0	0	0	0	0	0	0	0	0	0	0	0
FCLT		0.000258	0.000254	0.000308	0.000273	0.000301	0.000284	0.000301	0.000235	0.000334		0.000363	0.000376	0.000392		0.000205	0.000196
ETOHtex	0
ETOHtrpp	0	0	0	0		0				0		0
F6PA	0	0					0							0			0
FHL	0	0	0	0	0	0			0	0		0	0	0		0	0
FMNAT	0.000138	0.000128	0.000127	0.000153	0.000136	0.00015	0.000136	0.00014	0.000117	0.000167	0.000123	0.000181	0.000183	0.000191	0.000199	9.7e-05	9.8e-05
FORt2pp	0	0	0	0	0	0	0	0	0	0	0	0	0	0	0	0	0
FORtex	0		0	0		0				0		0	0
FORtppi	0	0	0	0	0		0	0	0	0	0	0	0	0	0	0	0
FRD2	0	0	0	0	0	0	0	0	0	0	0	0	0	0	0	0	0
FRD3	0	0	0	0	0	0	0	0	0	0	0	0	0	0	0	0	0
FTHFD	0	0	0	0	0	0	0	0	0	0	0	0	0	0	0	0	0
FTHFLi	0	0	0	0	0	0		0	0	0	0		0		0	0	0
FUM	0	0	0	0	0	4.5153	0	0	0	0	0	0	0	0	0	0
G1SAT	0.003571	0.003102	0.003064	0.003706	0.003286	0.003627	0.003538	0.003628	0.00283	0.004022	0.00298	0.00437	0.004649	0.004838	0.004791	0.002594	0.002362
FADRx		0	0	0	0.000458	0	0	0	0	0	0		0.000647	0.000694	0.000653	0.000362	0
FADRx2	0	0		0	0	0.000522	0	0	0	0	0	0	0	0	0	0	0
G3PD2	0		0
G3PD5		0			0	0		0
G3PD6	0	0	0	0	0		0	0	0	0	0		0	0	0	0	0
FBA	0	0	0	0	0	0	0	0	8.8521	7.3004		7.4315	10.9266	10.9955	11.586	7.0302	7.4113
FBA3	0	0	0	0	3.9257	3.9946	0	4.0289	0	0	0		0	0	0	0	0
G3PD7	0	0	0	0	0		0	0	0	0	0	0	0	0	0
FBP			0	0	0		0	0	0	0	0		0	0	0	0	0
G3PT	0	0	0	0	0	0	0	0	0	0	0	0	0	0	0	0	0
GHBDHx	0	0		0	0	0		0	0	0	0	0	0	0	0	0	0
GHMT2r	0	0	0	0	0	0	0.67111	0	0.53404	0.77665	0	0	0	0	0	0	0
G5SADs	0	0	0	0	0.13193	0.1456	0	0.14564	0	0	0	0	0	0	0	0	0
FE2tex	0.010298	0.008825	0	0.010654	0.004976	0.010499	0.010185	0.008561	0.004233	0	0.004483	0	0.013465	0.014001	0.013552	0.007522	0.006527
G5SD	0	0	0	0	0.12904	0.14489	0	0	0	0	0	0	0	0	0	0	0
GK1	0	0	0	0	0	0.16035	0	0.16058	0	0	0	0	0	0	0	0	0
G6PDH2r	7.3609	6.7773	6.9767	8.7958	6.8043		7.199	8.0796	0	0	0	0	0	0	0	0	0
FE2tpp	0.010298	0.008825	0	0.010654	0.004976	0.010499	0.010185	0.008561	0.004233	0	0.004483	0	0.013465	0.014001	0.013552	0.007522	0.006527
G6PP	0		0	0	0			0	0	0	0	0		0	0	0	0
GLCP					0		0	0	0		0	0	0			0	0
GLCP2	0	0	0	0	0		0	0	0	0	0	0	0	0	0	0	0
GLCS1			0		0		0	0	0		0	0	0			0	0
GLCTR1	0.005439	0.004724	0.004667		0.005005	0.005524	0.005388	0.005526	0.00431	0.006125	0.004538	0.006656	0.00708	0.007369	0.007297	0.003952
GLCTR2	0.005439	0.004724	0.004667	0.005645	0.005005	0.005524	0.005388	0.005526	0.00431	0.006125	0.004538	0.006656	0.00708			0.003952	0.003598
GALT1	0.005439	0.004724	0.004667	0.005645	0.005005	0.005524	0.005388		0.00431	0.006125	0.004538	0.006656	0.00708	0.007369	0.007297		0.003598
GLCTR3	0.005439	0.004724	0.004667		0.005005	0.005524	0.005388	0.005526	0.00431	0.006125	0.004538	0.006656	0.00708	0.007369		0.003952	0.003598
GALUi	0.021758	0.018901	0.018671	0.022582	0.020024	0.0221	0.021555	0.022105	0.017243	0.024504	0.018157	0.026625	0.028323	0.029478	0.029189	0.01581	0.014396
GLCptspp	7.1932	0	0	8.3573	7.0113	8.112	6.3114	7.9942	0	0	0	0	11.6633	12.7761	13.9882	0	0
GLCt2pp	0	0	0	0	0		0	0	0	0	0	0	0	0	0	0	0
GLGC			0		0		0	0	0		0	0	0			0	0
GLNS	0	0	0	0	6.3759	7.6285	0	0	0	0	0	0	0	0	0	0
GLU5K	0	0	0	0	0.12904	0.14489	0	0	0	0	0	0	0	0	0	0	0
GAPD	8.6873	0	0	10.4367	9.8746	10.9401	9.4027	10.6333	15.007	14.4459	17.6454	14.9962	20.5188	18.5419	22.8444	6.7571	7.7782
GLUCYS	0.000138	0.000128	0.000127	0.000153	0.000136	0.00015	0.000136	0.00014	0.000117	0.000167	0.000123	0.000181	0.000183	0.000191	0.000199	9.7e-05	9.8e-05
GLUDC	0	0	0	0	0	0	0	0	0	0	0	0	0	0	0	0	0
GLUN		0	0	0	0	0		0	0		0		0		0	0	0
GLUPRT	0.29036	0.25224	0.24916	0.30136	0.26722	0.29493		0.29499	0.23012	0.32701	0.24231	0.35531			0.38953		0.19212
GLUR	0.018403
GARFT	0	0	0	0	0.26625	0.29364	0	0.29498	0	0	0	0	0	0	0	0	0
GART		0	0	0	0	0	0	0	0		0	0				0	0
GLUSy	0	0	0	0	0	6.4236	0	0	0	0	0	0	0	0	0	0
GLUTRR		0.003102	0.003064						0.00283	0.004022	0.00298		0.004649	0.004838		0.002594
GLUTRS	0.003571	0.003102	0.003064	0.003706	0.003286	0.003627	0.003538	0.003628	0.00283	0.004022	0.00298	0.00437	0.004649	0.004838	0.004791	0.002594	0.002362
GDPDPK	0	0	0	0	0	0	0	0	0	0	0	0	0	0	0	0	0
FE3abcpp	0	0		0	0.004557	0	0	0	0.003406	0	0	0	0	0	0	0	0
GDPTPDP	0	0	0	0	0	0	0	0	0	0	0	0	0	0	0	0	0
FE3tex	0	0		0	0.004557	0	0	0	0.003406	0	0	0	0	0	0	0	0
GLYAT	0					0			0		0
GTPDPDP	0	0		0	0		0	0	0		0	0		0		0	0
GTPDPK	0	0	0	0	0		0	0	0	0	0	0	0	0	0	0	0
GLYCDx	0	0	0	0	0		0		0	0	0	0	0	0	0	0
GUACYC	0	0	0	0	0	0	0	0	0	0	0	0	0	0	0	0	0
GLYCL	0	0	0	0	0	0.67934	0	0	0	0	0	0	0	0	0	0	0
GLYCLTDx	0	0			0	0	0	0	0	0	0		0	0		0	0
GLYCLTDy	0			0	0	0	0	0			0	0		0	0		0
GUAPRT		0	0	0	0	0		0	0		0			0		0	0
H2Otex	33.884
H2Otpp	33.8993
GLYCLTt2rpp	0		0
GLYCLTt4pp	0	0		0	0	0.003343	0	0.003329	0	0	0	0	0	0	0	0	0
GLYCLTtex	0	0	0		0	0						0	0
GLYCTO2	0	0		0	0.000549	0.00061	0	0	0	0	0	0	0	0	0	0	0
GLYCtex	0	0	0				0	0	0	0	0		0	0		0	0
GLYCtpp	0.004281
GLYK	0	0	0	0	0.003975	0.004334	0	0	0	0	0	0	0	0	0	0	0
H2tex	0	0	0	0		0		0	0		0		0	0	0		0
H2tpp	0	0	0	0		0		0	0		0		0	0	0		0
GLYOX		0	0	0	0		0	0	0	0	0	0	0	0	0	7.3642	7.5274
HBZOPT	0.000138	0.000128	0.000127	0.000153	0.000136	0.00015	0.000136	0.00014	0.000117	0.000167		0.000181		0.000191
HCO3E	0	0	0	0	1.6184	1.7788	0	0	0	0	1.2119	0	0	0	0	1.2153	1.1532
HCYSMT	0	0		0	0	0	0	0	0	0	0	0	0	0	0	0	0
GMHEPAT	0.021758	0.018901	0.018671	0.022582	0.020024	0.0221	0.021555	0.022105	0.017243	0.024504	0.018157	0.026625	0.028323	0.029478	0.029189	0.01581	0.014396
GMHEPK	0.021758	0.018901	0.018671	0.022582	0.020024	0.0221	0.021555	0.022105	0.017243	0.024504	0.018157	0.026625	0.028323	0.029478	0.029189	0.01581	0.014396
HEPK1		0.004724		0.005645	0.005005			0.005526	0.00431	0.006125
GMHEPPA	0.021758	0.018901	0.018671	0.022582	0.020024	0.0221	0.021555	0.022105	0.017243	0.024504	0.018157	0.026625	0.028323	0.029478	0.029189	0.01581	0.014396
GMPR		0	0		0	0	0	0	0	0	0	0	0		0	0	0
HEPK2	0.005439	0.004724	0.004667	0.005645	0.005005	0.005524		0.005526	0.00431	0.006125	0.004538	0.006656	0.00708	0.007369		0.003952	0.003598
HEPT1	0.005439	0.004724	0.004667		0.005005	0.005524	0.005388	0.005526	0.00431	0.006125	0.004538	0.006656	0.00708	0.007369
GMPS2		0	0		0.14559	0.16074	0	0	0	0	0	0	0		0	0	0
GND	5.9019	0	0	0	6.6074	7.0376	6.9805	7.2557	0	0	0	2.2433	2.0159	0	0	0	0.55698
HEPT2	0.005439	0.004724	0.004667	0.005645	0.005005	0.005524	0.005388	0.005526	0.00431	0.006125	0.004538	0.006656	0.00708	0.007369	0.007297	0.003952	0.003598
HEPT3	0.005439	0.004724	0.004667	0.005645	0.005005	0.005524	0.005388	0.005526	0.00431	0.006125	0.004538	0.006656		0.007369	0.007297	0.003952	0.003598
HEPT4	0.005439	0.004724	0.004667	0.005645	0.005005	0.005524	0.005388	0.005526	0.00431	0.006125	0.004538	0.006656	0.00708	0.007369	0.007297	0.003952	0.003598
HEX1	0	0	0	0	0		0	0	0	0	0	0	0	0	0	0	0
HISTD	0.061434	0.053368	0.052718	0.063761	0.056538	0.0624		0.062414	0.048688	0.069188	0.051266	0.075176			0.082416		0.040649
HISTP	0.061434	0.053368	0.052718	0.063761	0.056538	0.0624		0.062414	0.048688	0.069188	0.051266	0.075176			0.082416		0.040649
HMBS	0.000445	0.000387	0.000382	0.000462	0.00041	0.000452	0.000431	0.000453	0.000353	0.000502	0.000372	0.000545	0.00058	0.000604	0.000598	0.000313	0.000294
GSNK	0	0	0	0	0	0		0	0	0	0	0	0	0	0	0	0
GSPMDA	0	0	0	0	0		0	0	0	0	0	0	0	0	0	0	0
GSPMDS	0	0	0	0	0		0	0	0	0	0	0	0	0	0	0	0
GTHOr	0					0			0		0		0	0			0
HSDy	0
GTHS	0.000138	0.000128	0.000127	0.000153	0.000136	0.00015	0.000136	0.00014	0.000117	0.000167	0.000123	0.000181	0.000183	0.000191	0.000199	9.7e-05	9.8e-05
GTPCII2	0.000297	0.000258	0.000254	0.000308	0.000273	0.000301	0.000284	0.000301	0.000235	0.000334	0.000247	0.000363	0.000376	0.000392	0.000398	0.000205	0.000196
HSK	0	0	0	0	0	1.644	0	0	0	0	0	0	0	0	0	0	0
HSST	0.10431	0.090616	0.089512	0.10826	0.095999	0.10595	0.10334	0.10598	0.08267	0.11748	0.087048	0.12765	0.13579	0.14132	0.13994	0.075796	0.06902
FESD1s	0.002442	0.002056	0	0.002517	0	0.002499	0.002412	0	0	0	0	0	0.003205	0.003336	0.003135	0.001796	0.001463
HSTPT	0.061434	0.053368	0.052718	0.063761	0.056538	0.0624		0.062414	0.048688	0.069188	0.051266	0.075176			0.082416		0.040649
IPMD	0.29216	0.2538	0.25071	0.30322	0.26888	0.29675		0.29682	0.23154	0.32903	0.24381	0.35751			0.39194		0.19331
IPPMIa	0.29216
FESR	0.004885	0.004114	0	0.005035	0	0.004999	0.004825	0	0	0	0	0	0.006412	0.006674	0.006272	0.003594	0.002926
IPPMIb	0.29216
HXPRT	0	0		0		0		0	0	0	0	0	0	0	0	0	0
HYD1pp		0	0		0		0	0		0	0	0	0	0		0	0
IPPS	0.29216	0.2538	0.25071	0.30322	0.26888	0.29675		0.29682	0.23154	0.32903	0.24381	0.35751			0.39194		0.19331
KARA1	0.56695
HYD2pp	0	0	0	0	0	0		0	0	0	0	0		0	0	0	0
HYD3pp	0	0	0	0	0	0	0	0	0	0		0	0	0	0	0	0
LIPOCT																0
KARA2	0.1884	0.16366	0.16167	0.19554	0.17339	0.19136		0.19141	0.14931	0.21218	0.15722	0.23054			0.25275		0.12466
KAS15	0.20901	0.18157	0.17935	0.21692	0.19235	0.2123	0.20706	0.21234	0.16565	0.23539	0.17442	0.25576	0.27208	0.28317	0.28039	0.15187	0.1383
LIPOS																0	0
Htex	5.9749
Kt2pp	0.12392	0.10765	0.10634	0.12862	0.11405	0.12587	0.12277	0.1259	0.098212	0.13956	0.10341	0.15164	0.16132	0.16789	0.16625	0.090045	0.081995
Ktex		0.10765	0.10634	0.12862	0.11405	0.12587			0.098212	0.13956	0.10341	0.15164			0.16625		0.081995
I2FE2SS	0.000171	0.000157	0.000155	0.000188	0.000167	0.000184	0.000169	0.000174	0.000143	0.000204	0.000151	0.000222	0.000226	0.000236	0.000243	0.000121	0.00012
I2FE2ST	5e-06	3e-06	3e-06	6e-06	4e-06	5e-06	5e-06	5e-06	2e-06	7e-06	2e-06	9e-06	1e-05	1.1e-05	1.1e-05	1e-06	0
I4FE4SR	0.000157	0.000145	0.000143	0.000173	0.000153	0.000169	0.000155	0.000159	0.000132	0.000188	0.000139	0.000204	0.000207	0.000216	0.000224	0.000111	0.00011
ICDHyr	0	0	0	0	0	1.0888	2.489	0	0	3.6246	0	0	0	0	0	0	0
ICHORT		0.000387	0.000382	0.000462	0.00041	0.000452	0.000431	0.000453	0.000353	0.000502	0.000372	0.000545	0.00058	0.000604	0.000598	0.000313	0.000294
ICL	0	0	0	0	0	3.2415	0	0	0	0	0	0	0	0	0	0	0
ICYSDS	0.001177	0.001022	0.00101	0.001222	0.001083	0.001195	0.001166	0.001196	0.000933	0.001326	0.000982	0.00144	0.001532	0.001595	0.001579	0.000845	0.000778
IGPDH	0.061434	0.053368	0.052718	0.063761	0.056538	0.0624		0.062414	0.048688	0.069188	0.051266	0.075176			0.082416		0.040649
IGPS	0.03686	0.03202	0.03163	0.038256	0.033923	0.03744		0.037449	0.029213	0.041513	0.03076	0.045106			0.04945		0.024389
ILETA	0.1884
IMPC	0.35165
LCARR	0		0			0			0		0		0	0			0
IMPD		0	0		0.14559	0.16074	0	0	0	0	0	0	0		0	0	0
INSK	0	0	0	0	0		0	0	0	0	0		0	0	0	0	0
LDH_D	0	0	0				0	0	0	0			0	0	0	0	0
LDH_D2			0	0	0	0	0	0	0	0	0	0	0	0	0	0	0
LEUTAi	0.29216	0.2538	0.25071	0.30322	0.26888	0.29675		0.29682	0.23154	0.32903	0.24381	0.35751			0.39194		0.19331
LGTHL		0	0	0	0		0	0	0	0	0	0	0	0	0	7.3642	7.5274
MALS	0	0	0	0	0	3.2421	0	0	0	0	0	0	0	0	0	0	0
MEOHtex	0
MEOHtrpp	0
METAT	0	0		0	0	0.005956	0	0.005716	0	0	0	0	0	0	0	0	0
METOX1s	0			0	0	0	0	0	0				0	0
METOX2s	0	0	0	0	0	0	0	0	0	0	0	0	0	0
METS	0.10521	0.091392	0.090279	0.10919	0.096822	0.10686	0.10423	0.10689	0.083378	0.11849	0.087794	0.12874	0.13695	0.14254	0.14114	0.076445	0.069611
METSOXR1	0			0	0	0	0	0	0				0	0
METSOXR2	0	0	0	0	0	0	0	0	0	0	0	0	0	0
MG2t3_2pp	0.005507	0.004784	0.004725	0.005715	0.005068	0.005593	0.005456	0.005595	0.004364	0.006202	0.004595	0.006739	0.007169	0.007461	0.007388	0.004001	0.003643
MG2tex		0.004784	0.004725	0.005715	0.005068	0.005593			0.004364	0.006202	0.004595	0.006739			0.007388		0.003643
MGSA		0	0	0	0		0	0	0	0	0	0	0	0	0	7.3642	7.5274
MCOATA	1.4574	1.2661	1.2507	1.5126	1.3413	1.4803	1.4439	1.4807	1.1551	1.6414	1.2162	1.7834	1.8972	1.9745	1.9552	1.059	0.96434
MCTP1App											0.006557
MCTP1Bpp	0	0.000741	0	0	0	0.000836	0.000875	0	0	0.000964	0	0.001061	0.001158	0.001213	0	0.000639	0.00055
MCTP2App	0.000448	0.000389	0.000384	0.000465	0.000412	0.000455	0.000434	0.000455	0.000355	0.000505	0.000374	0.000549	0.000584	0.000608	0.000602	0.000315	0.000296
MDDCP1pp	0.008044	0.003222		0.003579	0.003357	0.003702	0.006961	0.007401	0.005952	0.004088	0.006065	0.004482	0.004725	0.009227	0.010706	0.005242	0.00459
MDDCP2pp	0.000448	0.000389	0.000384	0.000465	0.000412	0.000455	0.000434	0.000455	0.000355	0.000505	0.000374	0.000549	0.000584	0.000608	0.000602	0.000315	0.000296
MDDCP3pp	0	0.002803		0	0	0.0036	0	0	0	0.003628	0	0	0.004605		0	0	0
MLDCP1App	0.000384	0.000343	0	0.000416	0	0.0004	0.000397	0	0	0.000447	0	0.000485	0.000508	0.00054	0.000537	0.000282	0.000258
MLDCP1Bpp	0.000861	0		0	0	0	0	0	0	0	0	0	0	0	0.001139	0	0
MLDCP2App	0	0	0	0	0	0	0	0	0	0	0	0	0	0	0	0	0
MLDCP2Bpp	0.00088	0		0.000917	0	0	0	0	0.000647	0	0	0	0	0	0.001179	0	0
MLDCP3App	0	0.000742	0	0	0	0.000846	0.000875	0	0	0.000965	0	0.001059	0.001157	0.001212	0	0.000639	0.00055
MLDEP1pp	0	0.000742	0	0	0	0.000846	0.000875	0	0	0.000965	0	0.001059	0.001157	0.001212	0	0.000639	0.00055
MDDCP4pp	0	0.002941		0.003465	0.003898	0.003608	0	0	0	0.003847	0	0.004222	0.004635		0	0	0
MDDCP5pp		0	0	0	0	0	0	0	0	0	0	0	0	0	0	0	0
MDDEP1pp	0.004399	0		0	0	0	0.00335	0	0.003052	0	0	0	0	0	0.005821	0.002599	0.002167
MDDEP2pp	0	0	0	0	0	0	0	0	0	0	0	0			0	0	0
MLDEP2pp		0		0	0		0	0	0	0	0	0		0	0	0	0
MDDEP3pp	0	0		0	0.003896	0	0	0	0	0	0	0.004037	0	0	0	0	0
MDH	0	0	0	0	0	0	0	0	0	0	0	0	0	0	0	0
MDH2		0	0	0	0	0	0	0		0					0	0	0
MDH3	0	0	0	0	0	0	0	0	0	0	0	0	0	0	0	0	0
ME1	0	0	0	0	0	0	0	0		0	0	0		0	0	0	0
ME2	0	0		0	0	0	0	0	0	0	0	0	0	0	0	0	0
MN2tpp	0.000438	0.00038	0.000376	0.000455	0.000403	0.000445	0.000424	0.000445	0.000347	0.000494	0.000365	0.000536	0.000571	0.000594	0.000588	0.000308	0.00029
MOAT3C	0.005439	0.004724		0.005645	0.005005		0.005388		0.00431	0.006125		0.006656	0.00708	0.007369
MOBDabcpp	8e-05	6.8e-05	7.8e-05	8.4e-05	7.3e-05	8.2e-05			6.2e-05	9.2e-05	7.5e-05	0.000101			0.000112		5e-05
MOBDtex	8e-05	6.8e-05	7.8e-05	8.4e-05	7.3e-05	8.2e-05	8e-05	8.2e-05	6.2e-05	9.2e-05	7.5e-05	0.000101	0.000108	0.000113	0.000112	5.5e-05	5e-05
MOCOS		6.4e-05	7.3e-05	7.9e-05	6.9e-05	7.7e-05			5.8e-05	8.7e-05	7.1e-05	9.5e-05			0.000105		4.6e-05
MOHMT	0.000383	0.000333	0.000329	0.000398	0.000353	0.000389	0.00037	0.00039	0.000304	0.000432	0.00032	0.000469	0.000499	0.00052	0.000515	0.000268	0.000253
MOX	0			0	0	0	0	0	0	0			0	0
MPTAT	0.000153	0.000142	0.00014	0.000169	0.00015	0.000156	0.000152	0.000156	0.000129	0.000184	0.000136	0.0002	0.000203	0.000211	0.000219	0.000108	0.000108
MPTG	0.008976	0.007798	0.007703	0.009316	0.008261	0.009118		0.00912	0.007114	0.010109	0.007491	0.010985			0.012042		0.005939
MNtex		0.00038	0.000376	0.000455	0.000403	0.000445			0.000347	0.000494	0.000365	0.000536			0.000588		0.00029
MPTG2	0.000448	0.000389	0.000384	0.000465	0.000412	0.000455	0.000434	0.000455	0.000355	0.000505	0.000374	0.000549	0.000584	0.000608	0.000602	0.000315	0.000296
MPTSS		0.000284	0.000281	0.00034	0.000301	0.000333	0.000314	0.000333	0.000259	0.000369	0.000273	0.000401
NDPK7	0	0		0	0.015731	0.017365		0.017368		0				0	0	0	0
NDPK8	0	0		0	0.015235	0.016802	0	0.016805	0	0	0	0	0	0	0	0	0
NH4tex	7.0115	6.0909	6.0167	7.2771	6.4528	7.1218		7.1234	5.5568	7.8965	5.8511	8.5799			9.4062		4.6393
NH4tpp	7.0115	6.0909	6.0167	7.2771	6.4528	7.1218		7.1234	5.5568	7.8965	5.8511	8.5799			9.4062		4.6393
MTAN	0.0045	0.003909	0.003861	0.00467	0.004141	0.004571	0.004458	0.004572	0.003566	0.005068	0.003755	0.005507	0.005858	0.006097	0.006037	0.003269	0.002977
MTHFC	0	0	0	0	0.58868	0.65042	0.62958	0.62115	0.47408	0.72516	0.48122	0	0.83821	0	0	0	0
MTHFD	0	0	0	0	0.58868	0.65042	0.62958	0.62115	0.47408	0.72516	0.48122	0	0.83821	0	0	0	0
MTHFR2	0.10536	0.091522	0.090407	0.10935	0.096959	0.10701	0.10437	0.10704	0.083496	0.11865	0.087918	0.12892	0.13715	0.14274	0.14134	0.076554	0.06971
MTHTHFSs	0	0		0	0	0.000893	0	0	0	0	0	0	0	0	0	0	0
NI2tex		0.000177	0.000175	0.000212	0.000188	0.000207			0.000161	0.00023	0.00017	0.00025			0.000274		0.000135
NI2tpp	0.000194	0.000177	0.000175	0.000212	0.000188	0.000207	0.000192	0.000207	0.000161	0.00023	0.00017	0.00025	0.000256	0.000267	0.000274	0.000138	0.000135
NACODA	0				0	0		0	0		0	0	0		0		0
NADH10	0	0	0	0	0	0	0	0	0	0	0	0	0	0	0	0	0
NADH16pp	0	0	0	0	21.7073	26.0195	23.1692	27.4811	0	0	0	0	0	0	30.6797	0	0
NADH17pp	0	0	0	0	0		0	0	0	0	0	0	0	0	0	0	0
NADH18pp	0	0	0	0	0		0	0	0	0	0	0	0	0	0	0	0
NADH5	0	0	0	0	0	0	0	0	0	0	0	0	0	0	0	0	0
NADH9	0	0	0	0	0	0	0	0	0	0	0	0	0	0	0	0	0
NADK	0.00152			0.001578				0.001544	0.001204		0.001268		0.001979	0.00206		0.001094	0.001005
NNATr			0.001304			0.001544	0.001506	0.001544	0.001204	0.001712	0.001268	0.00186
NADPHQR2	0	0	0	0	0		0	0	0	0	0	0	0	0	0	0	0
NADPHQR3	0	0	0	0	0		0	0	0	0	0	0	0	0	0	0	0
NNDPR	0.00152	0.00132	0.001304	0.001578	0.001399	0.001544	0.001506	0.001544	0.001204	0.001712	0.001268	0.00186	0.001979	0.00206	0.002039	0.001094	0.001005
NADPHQR4	0	0	0	0	0		0	0	0	0	0	0	0	0	0	0	0
NADPPPS	0.001222	0.001061	0.001048	0.001268	0.001124	0.001241	0.00121	0.001241	0.000968	0.001376	0.001019	0.001495	0.001591	0.001655	0.001639	0.000877	0.000808
NADS1	0.00152	0.00132	0.001304	0.001578	0.001399	0.001544	0.001506	0.001544	0.001204	0.001712	0.001268	0.00186	0.001979	0.00206	0.002039	0.001094	0.001005
NADTRHD	0	0	0	0	0	0	0	0			0		0		0	0	0
NAt3_1p5pp	0			0	0	0	0	0	0		0	0					0
NAt3_2pp	0	0		0	0	0	0	0	0	0	0	0	0	0		0	0
NAt3pp	0	0	0	0	0		0	0	0	0	0	0	0	0	0	0	0
NAtex	0		0				0									0	0
NDPK1	0	0		0	0	2.0187	0	0	0	0	0	0	0	0	0	0
NDPK2	0	0		0	0.24967	0.27119	0	0.30537	0	0	0	0	0	0	0	0	0
NDPK3	0	0	0	0	0.073258	0.093108	0	0	0	0	0	0	0	0	0	0	0
NDPK4	0	0		0	0.020241	0.022342	0	0.022345	0	0	0	0	0	0	0	0	0
NDPK5	0	0		0	0.015732	0.017354	0	0.017352	0				0	0	0	0	0
NTD1	0	0	0	0	0	0	0	0	0	0	0	0	0	0	0	0	0
NTD10					0	0			0		0	0	0	0	0		0
NTD11	0	0	0	0	0		0	0	0	0	0		0	0	0	0	0
NTD12	0	0		0	0		0	0	0	0	0	0	0	0	0	0	0
NTD2	0	0	0		0		0	0	0	0	0	0	0	0	0	0	0
NTD3	0	0	0	0	0	0		0	0	0	0	0	0	0	0	0	0
NTD4	0	0	0	0	0		0	0	0	0	0	0	0	0	0	0	0
NTP1	0	0	0	0	0		0	0	0	0	0	0	0	0	0	0	0
NTP10	0	0		0	0		0	0	0	0		0	0	0	0	0	0
NTD5	0	0	0	0	0		0	0	0	0	0	0	0	0	0	0	0
NTD6	0	0	0	0	0	0	0	0	0	0	0	0	0	0	0	0	0
NTD7	0	0	0	0	0		0	0	0	0	0	0	0	0	0	0	0
NTP3	0	0	0	0	0		0	0	0	0	0	0	0	0	0	0	0
NTP5	0	0	0	0	0		0	0	0	0	0	0	0	0	0	0	0
NTPP1	0	0		0	0	0	0	0	0				0	0			0
NTPP10	0	0		0	0		0	0	0	0	0	0	0	0	0	0	0
NTD8	0	0		0			0	0	0	0	0	0	0			0	0
NTD9	0	0	0	0	0	0		0	0	0	0		0	0	0	0	0
NTPP2	0	0		0	0	0	0	0	0	0	0	0	0	0		0	0
NTPP3	0	0		0	0	0		0						0	0		0
NTPP4	0	0	0	0	0	0	0	0	0	0	0	0	0	0	0	0	0
NTPP5	0	0		0	0		0	0	0	0	0	0	0	0	0	0	0
OPMEACPS	0	0	0	0	0	0	0	0	0	0	0	0	0	0	0	0	0
ORNDC	0	0	0	0	0	0.027124	0	0.027126	0	0	0	0	0	0	0	0	0
NTPP6	0	0	0	0	0		0	0	0	0	0	0	0	0	0	0	0
NTPP7	0	0		0	0	0	0	0	0	0	0	0	0	0	0	0	0
NTPP8	0	0		0	0		0	0	0		0	0	0	0	0	0
ORPT	0.21377
NTPP9		0	0	0	0	0	0	0	0				0	0	0	0	0
NTPTP1	0	0	0	0	0		0	0	0	0	0	0	0	0	0		0
NTPTP2	0	0		0	0	0	0	0	0	0	0	0	0	0	0	0
P5CD	0	0	0	0	0	0	0	0	0	0	0	0	0	0	0	0	0
P5CR	0.14386	0.12474	0	0.14894	0.13193	0.14559		0.14591	0.11364	0.16164	0.11964	0.17563			0.19232		0.094999
O2tex	15.1698	0	15.6851	19.6629	14.5532	18.1851	14.3209	16.6126	14.9147	16.8978	14.8551	15.8402	16.4738	17.7982	17.4844	0	17.8621
O2tpp	15.1698	0	15.6851	19.6629	14.5532	18.1851	14.3209	16.6126	14.9147	16.8978	14.8551	15.8402	16.4738	17.7982	17.4844	0	17.8621
OAADC	0	0	0	0	0	0	0	0		0	0	0	0	0	0	0	0
OCBT	0	0		0	0.1768	0.19533		0	0.14119	0.21607	0	0.23045	0		0.25742		0
PANTS	0.000383	0.000333	0.000329	0.000398	0.000353	0.000389	0.00037	0.00039	0.000304	0.000432	0.00032	0.000469	0.000499	0.00052	0.000515	0.000268	0.000253
OGMEACPD	0	0	0	0	0	0	0	0	0	0	0	0	0	0	0	0	0
OGMEACPR	0	0	0	0	0	0	0	0	0	0	0	0	0	0	0	0	0
OGMEACPS	0	0	0	0	0	0	0	0	0	0	0	0	0	0	0	0	0
OHPBAT	0.000138	0.000128	0.000127	0.000153	0.000136	0.00015	0.000136	0.00014	0.000117	0.000167	0.000123	0.000181	0.000183	0.000191	0.000199	9.7e-05	9.8e-05
OMCDC	0.29216	0.2538	0.25071	0.30322	0.26888	0.29675		0.29682	0.23154	0.32903	0.24381	0.35751			0.39194		0.19331
PAPPT3	0.018403	0.015987	0.015792	0.0191	0.016936	0.018692	0.018232	0.018697	0.014585	0.020726	0.015357	0.02252	0.023956	0.024933	0.024688	0.013372	0.012176
PAPSR	0.16541	0.14369	0.14194	0.17168	0.15223	0.16801	0.16387	0.16805	0.13109	0.18629	0.13804	0.20241	0.21532	0.2241	0.2219	0.12019	0.10945
OMPDC	0.21377	0.18571	0.18344	0.22187	0.19674	0.21713		0.21718	0.16942	0.24075	0.17839	0.26159			0.28678		0.14145
PDE1	0	0	0	0	0		0	0	0	0	0	0	0	0	0	0	0
PDE4	0	0	0	0	0	0	0	0	0	0	0	0	0	0	0	0	0
PDH	0	0	0	0	0	8.6208	0	0	0	0	0	0	0	0	0	0	0
OPHHX	0.000138		0.000127		0.000136		0.000136	0.00014	0.000117	0.000167	0.000123	0.000181	0.000183	0.000191		9.7e-05
OPMEACPD	0	0	0	0	0	0	0	0	0	0	0	0	0	0	0	0	0
OPMEACPR	0	0	0	0	0	0	0	0	0	0	0	0	0	0	0	0	0
PG160abcpp	0.007193	0.006249	0.006173	0.007466	0.00662	0.007306	0.007126	0.007308	0.005701	0.008101	0.006003	0.008803	0.009364	0.009746	0.00965	0.005227	0.004759
PG161abcpp	0.005595	0.00486	0.004801	0.005807	0.005149	0.005683	0.005543	0.005684	0.004434	0.006301	0.004669	0.006847	0.007283	0.00758	0.007506	0.004065	0.003702
PE161abcpp	0.016504	0.014337	0.014163	0.017129	0.015189	0.016764	0.016351	0.016768	0.01308	0.018588	0.013773	0.020196	0.021485	0.022361	0.022141	0.011992	0.01092
PG181abcpp	0.002883	0.002504	0.002474	0.002992	0.002653	0.002928	0.002856	0.002929	0.002284	0.003247	0.002405	0.003528	0.003753	0.003906	0.003868	0.002084	0.001907
PE181abcpp	0.008506	0.007389	0.007299	0.008828	0.007828	0.00864	0.008427	0.008642	0.006741	0.00958	0.007098	0.010409	0.011073	0.011524	0.011411	0.00618	0.005628
PGCD	0	0	0	0	0	0	0	0	0	0	0	0	0	0	0	0	0
PGI	0	0	0	0	0				10.2358	6.8024	11.5902	6.71	10.5431	11.4797	11.207	7.2367	7.4396
PGK	8.6806
PGL	7.3609	6.7773	6.9767	8.7958	6.8043		7.199	8.0796	0	0	0	0	0	0	0	0	0
PGM	0
PGMT	0.1301
PERD	0.000138	0.000128	0.000127	0.000153	0.000136	0.00015	0.000136	0.00014	0.000117	0.000167	0.000123	0.000181	0.000183	0.000191	0.000199	9.7e-05	9.8e-05
PFK	0	0	0	0	0		0	0	0	0	0	0	0	0	0	0	7.4719
PFK_3	0	0	0	0	3.9257	3.9946	0	4.0289	0	0	0		0	0	0	0	0
PFL	0	0	0		0		0		0		0		0	0		0	0
LSERDHr	0	0		0	0			0	0		0	0	0		0	0	0
PGSA160		0.009557	0.009441	0.011419	0.010125	0.011175	0.010899	0.011177	0.008719	0.012391	0.009181	0.013463	0.014322	0.014906		0.007994	0.007279
PGSA161		0.007434	0.007343	0.008881	0.007875	0.008692	0.008478	0.008694	0.006782	0.009638	0.007141	0.010472	0.01114	0.011594		0.006218	0.005662
PGSA181		0.00383	0.003784	0.004577	0.004058	0.004479	0.004369	0.00448	0.003494	0.004966	0.00368	0.005396	0.005741	0.005975		0.003204	0.002917
PHETA1	0.12014
PMEACPE		0	0		0	0	0	0	0	0	0	0	0	0	0	0	0
PIt2rpp	0.61874	0.53751	0.53096	0.64218	0.56944	0.62847	0.61298	0.62862	0.49037	0.69684	0.51634	0.75715	0.80545	0.83829	0.83007		0.40941
PMPK	0.000138	0.000128	0.000127	0.000153	0.000136	0.00015	0.000136	0.00014	0.000117	0.000167	0.000123	0.000181	0.000183	0.000191	0.000199	9.7e-05	9.8e-05
PNTK	0.000383	0.000333	0.000329	0.000398	0.000353	0.000389	0.00037	0.00039	0.000304	0.000432	0.00032	0.000469	0.000499	0.00052	0.000515	0.000268	0.000253
PItex	0.61874	0.53751	0.53096	0.64218	0.56944	0.62847			0.49037	0.69684	0.51634	0.75715			0.83007		0.40941
POR5	0.004421	0.00384	0.003794	0.004588	0.004069	0.004491	0.00438	0.004492	0.003503	0.004979	0.003689	0.00541	0.005755	0.00599	0.005931	0.003212	0.002925
POX		0		0	0	0		0	0					0	0	0	0
PPA	0	0	0	0	0		0	0	0	0	0	0	0	0	0	0	0
PPA2	0	0	0	0	0		0	0	0	0	0	0	0	0	0	0	0
PPBNGS	0.001785	0.00155	0.001532	0.001853	0.001643	0.001813	0.001768	0.001813	0.001414	0.00201	0.001489	0.002184	0.002324	0.002419	0.002395	0.001287	0.001181
PPC	0	0		0	0	0	0	0	0	0	0	0	0	0	0	0	0
PPCDC	0.000383	0.000333	0.000329	0.000398	0.000353	0.000389	0.00037	0.00039	0.000304	0.000432	0.00032	0.000469	0.000499	0.00052	0.000515	0.000268	0.000253
PPCK	0	0		0	0	0	0	0	0		0	0			0	0	0
PPGPPDP	0	0	0	0	0		0	0	0	0	0	0	0	0	0	0	0
PPM	0							0								0
PPNCL2	0.000383	0.000333	0.000329	0.000398	0.000353	0.000389	0.00037	0.00039	0.000304	0.000432	0.00032	0.000469	0.000499	0.00052	0.000515	0.000268	0.000253
PPND	0.08957	0.07781	0.076862	0.092963	0.082432	0.090979		0.091	0.070987	0.10088	0.074746	0.10961			0.12016		0.059266
PPNDH	0.12014	0.10437	0.10309	0.12469	0.11057	0.12203		0.12206	0.095213	0.1353	0.10026	0.14701			0.16117		0.079492
PPPGO3	0.000297	0.000258	0.000254	0.000308	0.000273	0.000301	0.000284	0.000301	0.000235	0.000334	0.000247	0.000363	0.000376	0.000392	0.000398	0.000205	0.000196
PPS	0	0	0	0	0		0	0	0	0	0	0	0	0	0	0	0
PRAGSr	0.29036	0.25224	0.24916	0.30136	0.26722	0.29493		0.29499	0.23012	0.32701	0.24231	0.35531			0.38953		0.19212
PRAIS	0.29036	0.25224	0.24916	0.30136	0.26722	0.29493		0.29499	0.23012	0.32701	0.24231	0.35531			0.38953		0.19212
PRAIi	0.03686	0.03202	0.03163	0.038256	0.033923	0.03744		0.037449	0.029213	0.041513	0.03076	0.045106			0.04945		0.024389
PRAMPC	0.061434	0.053368	0.052718	0.063761	0.056538	0.0624		0.062414	0.048688	0.069188	0.051266	0.075176			0.082416		0.040649
PRASCSi	0.29021	0.25211	0.24904	0.3012	0.26709	0.29478		0.29484	0.23	0.32684	0.24218	0.35513			0.38933		0.19202
PRATPP	0.061434	0.053368	0.052718	0.063761	0.056538	0.0624		0.062414	0.048688	0.069188	0.051266	0.075176			0.082416		0.040649
PRFGS	0.29036	0.25224	0.24916	0.30136	0.26722	0.29493		0.29499	0.23012	0.32701	0.24231	0.35531			0.38953		0.19212
PRMICI	0.061434	0.053368	0.052718	0.063761	0.056538	0.0624		0.062414	0.048688	0.069188	0.051266	0.075176			0.082416		0.040649
PROD2	0.000493	0		0	0		0	0	0	0	0	0	0	0	0	0	0
PRPPS	0.60865	0	0	0.63374	0.56806	0.61714	0.59458	0.63028	0	0	0	0.74902	0.77306	0.88229	0	0	0
PSCVT	0.24821	0.21562	0.21299	0.25761	0.22843	0.25211		0.25217	0.19671	0.27954	0.20713	0.30373			0.33298		0.16423
RPE	3.4155	0	0	0	3.9264	4.1628	4.1418	4.317		0.62576		0.864	0	0	0		0
RPI	2.4671
S7PI	0.021758	0.018901	0.018671	0.022582	0.020024	0.0221	0.021555	0.022105	0.017243	0.024504	0.018157	0.026625	0.028323	0.029478	0.029189	0.01581	0.014396
PYK	0	0	0	0	0	0	0	0	0	0	0	0	0	0	0	0	0
SADT2	0.16541	0.14369	0.14194	0.17168	0.15223	0.16801	0.16387	0.16805	0.13109	0.18629	0.13804	0.20241	0.21532	0.2241	0.2219	0.12019	0.10945
PYNP2r	0		0	0			0	0	0	0	0	0	0	0	0	0	0
PSD181	0.011814	0.010263	0.010138	0.012262	0.010873	0.012	0.011704	0.012003	0.009363	0.013305	0.009859	0.014457	0.015379	0.016006	0.015849	0.008584	0.007817
SDPDS	0.24094	0.2093	0.20675	0.25006	0.22174	0.24472		0.24478	0.19095	0.27135	0.20106	0.29483			0.32322		0.15942
SDPTA	0.24093
PSERT	0	0	0	0	0	0	0	0	0	0	0	0	0	0	0	0	0
PSP_L	0	0	0	0	0	0	0	0	0	0	0	0	0	0	0	0	0
PYRt2rpp	0	0			0	0	0				0			0		0	0
SERASr	0.000445	0.000387	0.000382	0.000462	0.00041	0.000452	0.000431	0.000453	0.000353	0.000502	0.000372	0.000545	0.00058	0.000604	0.000598	0.000313	0.000294
PYRtex	0	0			0	0	0				0			0		0	0
SERAT	0	0		0	0.15262	0.16842	0	0	0	0	0	0	0	0	0	0	0
PSSA181	0.011814	0.010263	0.010138	0.012262	0.010873	0.012	0.011704	0.012003	0.009363	0.013305	0.009859	0.014457	0.015379	0.016006	0.015849	0.008584	0.007817
PTAr	0	0	0	0	0		0			0		0		0	0
SERD_D	0	0		0	0			0	0		0	0	0		0	0	0
SERD_L	0		0	0	0	0	0	0				0			0	0	0
PTPATi			0.000329		0.000353	0.000389	0.00037	0.00039	0.000304	0.000432	0.00032	0.000469		0.00052	0.000515
PTRCTA	0							0	0	0		0	0	0		0
SHCHD2	0.000138	0.000128	0.000127	0.000153	0.000136	0.00015	0.000136	0.00014	0.000117	0.000167	0.000123	0.000181	0.000183	0.000191	0.000199	9.7e-05	9.8e-05
SHCHF	0.000138	0.000128	0.000127	0.000153	0.000136	0.00015	0.000136	0.00014	0.000117	0.000167	0.000123	0.000181	0.000183	0.000191	0.000199	9.7e-05	9.8e-05
PUNP1	0	0			0		0					0	0
PUNP2	0		0		0	0		0
SHK3Dr	0.24821	0.21562	0.21299	0.25761	0.22843	0.25211		0.25217	0.19671	0.27954	0.20713	0.30373			0.33298		0.16423
SHKK	0.24821	0.21562	0.21299	0.25761	0.22843	0.25211		0.25217	0.19671	0.27954	0.20713	0.30373			0.33298		0.16423
SHSL1	0.10431	0.090616	0.089512	0.10826	0.095999	0.10595	0.10334	0.10598	0.08267	0.11748	0.087048	0.12765	0.13579	0.14132	0.13994	0.075796	0.06902
PUNP3	0	0			0	0		0	0		0			0		0	0
PUNP4	0	0	0	0			0	0	0	0	0	0	0	0			0
PUNP5	0					0		0							0	0
PUNP6	0	0		0	0		0	0	0	0	0	0	0	0	0	0	0
PUNP7	0				0	0			0		0	0	0	0	0		0
SO4t2pp	0.16816	0.14609	0.14431	0.17453		0.17081	0.1666	0.17085	0.13328	0.18939	0.14033	0.20578	0.21891	0.22783	0.2256	0.12219	0.11127
SO4tex	0.16816	0.14609	0.14431	0.17453	0.15476	0.17081	0.1666	0.17085	0.13328	0.18939	0.14033	0.20578	0.21891	0.22783	0.2256	0.12219	0.11127
QUINDH	0	0	0	0	0		0			0					0	0
SOTA	0				0	0		0		0			0		0	0
QULNS	0.00152	0.00132	0.001304	0.001578	0.001399	0.001544	0.001506	0.001544	0.001204	0.001712	0.001268	0.00186	0.001979	0.00206	0.002039	0.001094	0.001005
SPMS	0.0045	0.003909	0.003861	0.00467	0.004141	0.004571	0.004458	0.004572	0.003566	0.005068	0.003755	0.005507	0.005858	0.006097	0.006037	0.003269	0.002977
SSALx	0	0	0	0	0	0	0	0	0	0	0	0		0	0	0	0
THRD	0	0	0	0	0		0	0		0		0	0	0	0	0	0
THRD_L	0.1884	0.16366	0.16167	0.19554	0.17339	0.19136		0.19141	0.14931	0.21218	0.15722	0.23054			0.25275		0.12466
THRS	0	0	0	0	0	1.644	0	0	0	0	0	0	0	0	0	0	0
SSALy	0	0		0	0	0	0	0	0	0	0	0	0	0	0	0	0
SUCCt2_2pp	0			0	0	0		0								0	0
SUCCt2_3pp	0	0	0	0	0	0	0	0	0	0	0	0	0	0	0	0	0
SUCCt3pp	0	0	0	0	0		0	0	0	0	0	0	0	0	0	0	0
SUCCtex	0	0			0	0				0		0
SUCDi	0	0	0	0	2.1869	3.7545	0	2.868	0	3.3584	0	0	0	0	0	0	0
SUCOAS	0	0			0			0	0		0		0	0	0
TKT1	1.8449	0	0	0	2.089	2.2227	2.2053	2.2967		0.46635		0.59846	0	0	0	0	0.10535
RBFK	0.000138	0.000128	0.000127	0.000153	0.000136	0.00015	0.000136	0.00014	0.000117	0.000167	0.000123	0.000181	0.000183	0.000191	0.000199	9.7e-05	9.8e-05
TKT2	1.5715	0	0	0	1.8374	1.9409	1.9365	2.0205		0		0.26473	0	0	0
RBFSa	0.000594	0.000516	0.00051	0.000617	0.000547	0.000604	0.000579	0.000604	0.000471	0.000669	0.000496	0.000727	0.000774	0.000806	0.000798	0.000422	0.000393
T2DECAI	0.095415	0.082887	0.081877	0.099029	0.087811	0.096915	0.094526	0.096938	0.075619	0.10746	0.079623	0.11676	0.12421	0.12927	0.128	0.069331	0.063133
TALA	0									0		0	0		0		0
TMDK1	0	0	0	0	0		0	0	0	0	0	0	0	0	0	0	0
TMDPP	0		0					0	0	0	0	0	0				0
TMDS		0.01438	0.014204	0.01718	0.015234	0.016813			0.013119	0.018642	0.013813	0.020256			0.022207		0.010952
RBFSb	0.000297	0.000258	0.000254	0.000308	0.000273	0.000301	0.000284	0.000301	0.000235	0.000334	0.000247	0.000363	0.000376	0.000392	0.000398	0.000205	0.000196
TMPK	0.000138	0.000128	0.000127	0.000153	0.000136	0.00015	0.000136	0.00014	0.000117	0.000167	0.000123	0.000181	0.000183	0.000191		9.7e-05	9.8e-05
TMPPP	0.000138	0.000128	0.000127	0.000153	0.000136	0.00015	0.000136	0.00014	0.000117	0.000167	0.000123	0.000181	0.000183	0.000191	0.000199	9.7e-05	9.8e-05
TPI	0	0		0	3.8227	3.8798	0	3.6178	0	0	0	0	8.1345	0	9.8782
TDPDRE	0.005439	0.004724	0.004667	0.005645	0.005005	0.005524	0.005388	0.005526	0.00431	0.006125	0.004538	0.006656	0.00708	0.007369	0.007297	0.003952	0.003598
TDPDRR	0.005439	0.004724	0.004667	0.005645	0.005005	0.005524	0.005388	0.005526	0.00431	0.006125	0.004538	0.006656	0.00708	0.007369	0.007297	0.003952	0.003598
TRDR	0	0		0	0.21469	0.237	0	0.22561	0	0	0	0	0	0	0	0	0
THD2pp	0	0	0	0	0	0	0	0	0	0	0	0	0	0	0	0	0
THDPS	0.24094	0.2093	0.20675	0.25006	0.22174	0.24472		0.24478	0.19095	0.27135	0.20106	0.29483			0.32322		0.15942
TRPAS2	0		0		0	0			0	0	0	0	0
TRPS1	0	0	0	0.037745	0	0	0	0	0	0	0	0	0	0	0	0	0
TRPS2	0.033572	0.026961	0		0.034717	0.038354	0	0	0	0	0	0	0			0	0
TRPS3	0.036301	0.030648	0	0	0.033192	0.037239	0.035995	0	0.026072	0	0	0	0.047877	0	0	0	0.02274
TYRL	0.000138	0.000128	0.000127	0.000153	0.000136	0.00015	0.000136	0.00014	0.000117	0.000167	0.000123	0.000181	0.000183	0.000191	0.000199	9.7e-05	9.8e-05
TYRTA	0.08957
UAAGDS	0.018403	0.015987	0.015792	0.0191	0.016936	0.018692	0.018232	0.018697	0.014585	0.020726	0.015357	0.02252	0.023956	0.024933	0.024688	0.013372	0.012176
URIK2	0	0	0	0	0		0	0	0	0	0	0	0	0	0	0	0
UAGCVT	0.018403	0.015987	0.015792	0.0191	0.016936	0.018692	0.018232	0.018697	0.014585	0.020726	0.015357	0.02252	0.023956	0.024933	0.024688	0.013372	0.012176
UAGPT3	0.018403	0.015987	0.015792	0.0191	0.016936	0.018692	0.018232	0.018697	0.014585	0.020726	0.015357	0.02252	0.023956	0.024933	0.024688	0.013372	0.012176
UAMAGS	0.018403	0.015987	0.015792	0.0191	0.016936	0.018692	0.018232	0.018697	0.014585	0.020726	0.015357	0.02252	0.023956	0.024933	0.024688	0.013372	0.012176
UAMAS	0.018403	0.015987	0.015792	0.0191	0.016936	0.018692	0.018232	0.018697	0.014585	0.020726	0.015357	0.02252	0.023956	0.024933	0.024688	0.013372	0.012176
UAPGR	0.018403	0.015987	0.015792	0.0191	0.016936	0.018692	0.018232	0.018697	0.014585	0.020726	0.015357	0.02252	0.023956	0.024933	0.024688	0.013372	0.012176
UDCPDPS	2.6e-05	2.1e-05	2.1e-05	2.7e-05	2.3e-05	2.6e-05	2.5e-05	2.6e-05	1.8e-05	3e-05	2e-05	3.4e-05	3.7e-05	3.9e-05	3.8e-05	1.6e-05	1.3e-05
RHAT1		0.004724			0.005005	0.005524			0.00431	0.006125	0.004538	0.006656	0.00708
RHCCE	0	0		0	0	0.000893	0	0	0	0	0	0	0	0	0	0	0
XPPT					0	0			0		0	0	0	0	0		0
ZN2tpp	0.000205	0.000187	0.000185	0.000223	0.000198	0.000219	0.000203	0.000219	0.00017	0.000243	0.000179	0.000264	0.00027	0.000282	0.000289	0.000146	0.000142
Zn2tex		0.000187	0.000185	0.000223	0.000198	0.000219			0.00017	0.000243	0.000179	0.000264			0.000289		0.000142
UGMDDS	0.018403	0.015987	0.015792	0.0191	0.016936	0.018692	0.018232	0.018697	0.014585	0.020726	0.015357	0.02252	0.023956	0.024933	0.024688	0.013372	0.012176
UMPK	0	0		0	0.22279	0.24171	0	0.25879	0	0	0	0	0	0	0	0	0
UPP3S	0.000445	0.000387			0.00041	0.000452	0.000431	0.000453	0.000353	0.000502	0.000372	0.000545	0.00058	0.000604			0.000294
UPPDC1	0.000297	0.000258	0.000254	0.000308	0.000273	0.000301	0.000284	0.000301	0.000235	0.000334	0.000247	0.000363	0.000376	0.000392	0.000398	0.000205	0.000196
UPPRT	0	0	0	0	0	0	0	0	0	0	0	0	0	0	0	0	0
RNDR1	0	0		0	0.015196	0.01681	0	0.020843	0.01306	0	0	0	0	0	0	0	0
RNDR2	0	0	0	0	0.015588	0.017326	0	0	0.013629	0	0	0	0	0	0	0	0
RNDR3	0	0.014793	0	0	0.015732	0.017361	0	0.023198	0.01339	0	0	0	0	0	0	0	0
