# Supplementary material for: Maximizing multi-reaction dependencies provides more accurate and precise predictions of intracellular fluxes than the principle of parsimony
Source: PLoS Comput Biol. 2023 Sep 18;19(9):e1011489. doi: 10.1371/journal.pcbi.1011489 (PMC10538754; doi:10.1371/journal.pcbi.1011489)
Supplement: S17 Table — (XLSX) [file pcbi.1011489.s017.xlsx]

## Sheet: Sheet1
Table S17. Experimental upper bound flux rate for reactions of 17 different strains (E. coli)
reactions	pgi1	pgi2	pgi3	pgi4	pgi5	pgi6	pgi7	pgi8	pts1	pts2	pts3	pts4	sdh1	sdh2	sdh3	tpi2	tpi3
EX_co2_e	18.3646	19.124	21.1573	25.9942	17.5412	21.9646	17.4751	20.2548	19.3149	20.5586	18.231	19.8272	20.2162	22.5967	20.7056	24.0129	23.6777
EX_cobalt2_e	2.8e-05
BIOMASS_Ec_iJO1366_core_53p95M	0.68864	0.62776	0.68237	0.7392	0.65817	0.71151	0.66954	0.7067	0.57567	0.80393	0.63091	0.86769	0.88561	0.91812	0.93676	0.48639	0.48264
EX_glyc_e	4.4e-05			1.2e-05	1.2e-05	3.4e-05						1.8e-05			1.2e-05
EX_glyclt_e	1.2e-05			1.2e-05			1.3e-05	3.8e-05	1.9e-05	1.2e-05	1.2e-05			1.5e-05	1.2e-05	1.2e-05	1.1e-05
EX_h_e	6.7424	7.3558	6.7503	8.5952	6.1831	6.493	6.5029	7.3982	18.5385	10.528	22.9006	12.2574	22.7908	23.0101	23.2218	9.5536	11.2157
EX_h2_e					0.005516		0.29094			0.10189		0.74632				0.074478
EX_h2o_e	35.8858	34.4046	39.0949	44.4252	34.2365	39.9902	34.6344	38.2516	33.926	40.8905	35.5032	41.7365	43.1812	46.6744	44.7724	36.5142	35.5348
EX_5mtr_e	0.004645	0.004235	0.004603	0.004986	0.00444	0.004799	0.004516	0.004767	0.003883	0.005423	0.004256	0.005853	0.005974	0.006193	0.006319	0.003281	0.003256
EX_ac_e	0.77624	2.1205	1.1005	2.1875	0.47161	0.21622	0.58529	1.2124	11.1361	3.5179	10.9364	4.7967	13.5042	14.1532	14.2885	2.9676	3.2198
EX_acald_e			0.53752	1.2e-05		1.6e-05		2.5e-05	1.9e-05	1.2e-05		1.4e-05	1.8e-05		1.2e-05
EX_meoh_e	1.2e-05	1.2e-05	1.2e-05	1.2e-05	1.2e-05	1.2e-05	1.2e-05	1.2e-05	1.2e-05	1.3e-05	1.2e-05	1.3e-05	1.3e-05	1.3e-05	1.3e-05	1.2e-05	1.2e-05
EX_mobd_e	0.000105
EX_na1_e	1.2e-05							1.2e-05	1.2e-05	1.2e-05	1.2e-05	1.2e-05	1.2e-05				1.2e-05
EX_nh4_e	7.2348
EX_cbl1_e	0.000165
EX_o2_e	16.9304
EX_pi_e	0.63844
EX_pyr_e	1.4e-05		0.75075	1.2e-05				2e-05	1.7e-05	1.2e-05		1.5e-05	1.7e-05		1.2e-05
EX_so4_e	0.17352
EX_succ_e	1.4e-05		0.51508	1.2e-05			1.4e-05	3.7e-05	0.24662		1.684		0.87119	0.41705	0.48912	1.2e-05	1.6e-05
EX_etoh_e	1.2e-05	1.2e-05	0.000447	1.2e-05	1.2e-05	1.2e-05	1.2e-05	1.2e-05	1.2e-05	1.2e-05	1.2e-05	1.2e-05	1.2e-05	1.2e-05	1.2e-05	1.2e-05	1.2e-05
EX_fe2_e	0.01066
EX_fe3_e	8.8e-05		0.449
5DOAN	0.000314	0.000286	0.000311	0.000337	0.0003	0.000324	0.000315	0.000322	0.000262	0.000366	0.000287	0.000395	0.000413	0.000428	0.000426	0.000232	0.00022
5MTRtex	0.004645
5MTRtpp	0.004645	0.004235	0.004603	0.004986	0.00444	0.004799	0.004516	0.004767	0.003883	0.005423	0.004256	0.005853	0.005974	0.006193	0.006319	0.003281	0.003256
ABTA	0.2676	0.48683	0.88928	1.1208	0.28281	1.5e-05	1.4348	0.00012	1.3993	2.1762	1.5851	2.2225	0.46193	0.77217	0.49474	0.2797	0.13966
ABUTD	0.28878	0.2064	0.39964	0.50295	0.28281			9.3e-05
EX_for_e	1.7e-05	1.2e-05			1.2e-05		1.4e-05	3.4e-05	1.2e-05		2.1e-05			1.7e-05	1.2e-05	1.2e-05	1.7e-05
3OAR100	0.21567	0.1966	0.21371	0.2315	0.20613	0.22283	0.20969	0.22133	0.18029	0.25178	0.19759	0.27175	0.27736	0.28754	0.29338	0.15233	0.15115
3OAR120	0.11721	0.10685	0.11615	0.12582	0.11203	0.1211	0.11396	0.12029	0.097985	0.13684	0.10739	0.14769	0.15074	0.15627	0.15944	0.082788	0.08215
3OAR121	0.098459	0.089754	0.097562	0.10569	0.094102	0.10173	0.095728	0.10104	0.082307	0.11494	0.090205	0.12406	0.12662	0.13127	0.13393	0.069542	0.069006
3OAR140	0.1116	0.10173	0.11058	0.11979	0.10666	0.1153	0.1085	0.11453	0.093293	0.13028	0.10224	0.14062	0.14352	0.14879	0.15181	0.078823	0.078216
ACALD	1.2067			0.4802	0.50397	1.5055		1.3002	0.72974		0.92054		1.4867	0.33196	0.73668
3OAR141	0.098459	0.089754	0.097562	0.10569	0.094102	0.10173	0.095728	0.10104	0.082307	0.11494	0.090205	0.12406	0.12662	0.13127	0.13393	0.069542	0.069006
3OAR160	0.083535	0.076149	0.082774	0.089667	0.079839	0.086308	0.081218	0.085725	0.069831	0.097519	0.076532	0.10525	0.10743	0.11137	0.11363	0.059001	0.058546
ACALDtex	1.1e-05	1.2e-05			1.2e-05		1.3e-05				1.6e-05			1.5e-05		1.2e-05	1.3e-05
3OAR161	0.098459	0.089754	0.097562	0.10569	0.094102	0.10173	0.095728	0.10104	0.082307	0.11494	0.090205	0.12406	0.12662	0.13127	0.13393	0.069542	0.069006
EX_fum_e	1.2e-05	1.2e-05		1.2e-05	1.2e-05		1.2e-05								1.2e-05	1.2e-05
ACALDtpp	1.1e-05	1.2e-05			1.2e-05		1.3e-05				1.6e-05			1.5e-05		1.2e-05	1.3e-05
3OAR181	0.033487	0.030526	0.033182	0.035945	0.032005	0.034599	0.032558	0.034365	0.027994	0.039093	0.03068	0.042194	0.043065	0.044645	0.045552	0.023652	0.02347
ACCOAC	1.5039	1.371	1.4902	1.6143	1.4374	1.5539	1.4622	1.5434	1.2572	1.7557	1.3778	1.8949	1.9341	2.0051	2.0458	1.0622	1.054
3OAR40	0.21567	0.1966	0.21371	0.23151	0.20613	0.22283	0.20969	0.22133	0.18029	0.25178	0.19759	0.27175	0.27736	0.28754	0.29338	0.15233	0.15116
3OAR60	0.21567	0.1966	0.21371	0.23151	0.20613	0.22283	0.20969	0.22133	0.18029	0.25178	0.19759	0.27175	0.27736	0.28754	0.29338	0.15233	0.15116
3OAR80	0.21567	0.1966	0.21371	0.23151	0.20613	0.22283	0.20969	0.22133	0.18029	0.25178	0.19759	0.27175	0.27736	0.28754	0.29338	0.15233	0.15116
3OAS121	0.098459	0.089754	0.097562	0.10569	0.094102	0.10173	0.095728	0.10104	0.082307	0.11494	0.090205	0.12406	0.12662	0.13127	0.13393	0.069542	0.069006
ACGK	1.1774	0.38893		0.61948	0.49407	0.23463	0.55174	0.28872	2.2318	0.87219	1.1663	1.9067	1.8645	0.93701	0.57545	0.19714	0.22672
ACGS	1.1774	0.38893		0.61948	0.49407	0.23463	0.55174	0.28872	2.2318	0.87219	1.1663	1.9067	1.8645	0.93701	0.57545	0.19714	0.22672
3OAS141	0.098459	0.089754	0.097562	0.10569	0.094102	0.10173	0.095728	0.10104	0.082307	0.11494	0.090205	0.12406	0.12662	0.13127	0.13393	0.069542	0.069006
3OAS161	0.098459	0.089754	0.097562	0.10569	0.094102	0.10173	0.095728	0.10104	0.082307	0.11494	0.090205	0.12406	0.12662	0.13127	0.13393	0.069542	0.069006
ACKr	1.5e-05					2.1114		3.7999								0.000548
3OAS181	0.033487	0.030526	0.033182	0.035945	0.032005	0.034599	0.032558	0.034365	0.027994	0.039093	0.03068	0.042194	0.043065	0.044645	0.045552	0.023652	0.02347
ACODA	0.82884	0.40027		0.71391	0.49209	0.23391	0.71553	0.26998	1.4922	1.1043	1.1428	1.4714	0.87322	0.95242	0.55504	0.20797	0.16421
ACONTa	4.072	3.4714	3.6254	5.6096	3.4721	5.3109	3.0806	4.391	1.7101	4.6856	2.0825	4.315	1.5135	1.7963	1.8559	4.9936	3.5202
ACONTb	4.072	3.4714	3.6254	5.6096	3.4721	5.3109	3.0806	4.391	1.7101	4.6856	2.0825	4.315	1.5135	1.7963	1.8559	4.9936	3.5202
ACOTA	0.82656		0.42609
AGMHE	0.022453	0.020468	0.022249	0.024102	0.02146	0.023199	0.021831	0.023042	0.01877	0.026212	0.020571	0.028291	0.028875	0.029935	0.030543	0.015859	0.015737
ACS		4.844			11.5289	0.002218		0.050309								1.1833
AGPAT160		0.038075	0.041387	0.044834	0.03992	0.043155			0.034916	0.04876	0.038266	0.052628			0.056816		0.029274
AGPAT181	0.016744	0.015264	0.016591	0.017973	0.016003	0.0173	0.01628	0.017183	0.013997	0.019547	0.01534	0.021097	0.021533	0.022323	0.022776	0.011827	0.011735
AGPR	1.1772		0.47148
ACt2rpp	0.77494
ACtex	0.77494
ADA						0.001968	0.060415	0.033231		0.7561	2.8861			0.22308		0.21493
AHCYSNS	0.026936	0.088539		0.13826	0.014831	0.001015	0.051027	0.002074	4.8805	1.1044	5.0161	0.044962	0.13824	0.26346	0.20981	0.049901	0.094698
AICART	0.36286	0.33078	0.35955	0.3895	0.3468	0.37491		0.37237	0.30333	0.4236	0.33244	0.4572			0.49359		0.25431
AIRC2	0.29946	0.27299	0.29674	0.32145	0.28621	0.30941		0.30732	0.25034	0.3496	0.27436	0.37733			0.40736		0.20988
AIRC3	0.29946
AKGDH	0.21844	0.38164	0.6815	1.9657	0.21907	0.63901	2.4554	0.48198	1.0081	3.4695	1.1824	2.3225	0.50625	0.61625	0.6901	3.4658	1.7585
ALAALAD	5.3422	6.4939		9.3473	0.1885	8.4e-05		0.00187							0.54037	2.4463	1.2422
ALAALAabcpp	0.000464	0.002036	0.16292	0.001411	0.000686	0.002358	0.002201	0.00215	0.000541	0.002623	0.000678	0.00283	0.002942	0.003024	0.000656	0.001613	0.001567
ADD	0.043797	0.075234		0.13423	1.5e-05	4.6e-05	0.058593	7.7e-05		0.68455	2.0258	0.3549	0.2288	0.17665	0.15602		0.3398
ADK1	4.0105	7.6077	6.7387	3.9384	12.7419	0.009511	6.3334	2.1251		7.3838		10.3958		13.1022	3.8278	8.1642
ADK3	2.2147	6.3463		1.591	1.171	1.587	1.4988	0.071697							0.64463	0.4346
ADK4	0.35187		0.65951			1.9e-05					0.37965
ADMDC	0.004645	0.004235	0.004603	0.004986	0.00444	0.004799	0.004516	0.004767	0.003883	0.005423	0.004256	0.005853	0.005974	0.006193	0.006319	0.003281	0.003256
ADNCYC	0.69027	0.40282	1.1736	0.73651	1.5e-05		0.68551	4.2e-05	1.2585	0.97173	1.0433	1.0689	1.2074	1.1237	0.42925	0.18549	0.096695
ADNK1	0.2517	0.43473	1.9349	0.90961	1.5e-05	0.016042	0.043199	0.04499	4.3503	1.3258	4.4505	2.0024	2.0168	0.094528	1.1195	0.3394	0.25165
ALAALAr	5.3604	6.508		9.3664	0.2054			0.020406							0.56499	2.4581	1.2535
ALAGLUE	1.2e-05	1.2e-05		1.2e-05	1.2e-05	1.2e-05		1.2e-05	1.2e-05	1.2e-05	1.2e-05	1.2e-05	1.2e-05	1.2e-05	1.2e-05	1.2e-05	1.2e-05
ALAR			0.44901
ALATA_L					0.019026				0.87329				0.70402	0.73116
ALCD2x	2.3e-05	1.2e-05	0.77421	1.2e-05		2.1e-05				1.2e-05		1.9e-05
ADPT	0.028171	0.046108		0.034202	0.019837	0.005429	0.023697	0.030835	4.5329	0.35164	5.0402	0.067196	0.10995		0.1697	0.070955	0.15304
ADSK	0.17068	0.15559	0.16913	0.18321	0.16313	0.17635	0.16595	0.17516	0.14268	0.19926	0.15638	0.21506	0.2195	0.22756	0.23218	0.12055	0.11963
ADSL1r	1.1982	0.62827		0.77171	0.19118	0.20757	1.022	0.3322	1.9363	1.4034	2.6693	2.0906	1.3346	1.9426	0.69568	6.0028	0.50216
ADSL2r	0.29946	0.27299	0.29674	0.32145	0.28621	0.30941		0.30732	0.25034	0.3496	0.27436	0.37733			0.40736		0.20988
ADSS	1.1982	0.62827		0.77171	0.19118	0.20757	1.022	0.3322	1.9363	1.4034	2.6693	2.0906	1.3346	1.9426	0.69568	6.0028	0.50216
ALDD2x		0.39601		1.1234	1.5e-05		0.65825	8.9e-05			0.57499	0.93957		1.0958	0.53855	0.19614	0.097761
ALDD2y		0.38706	1.1049	0.69213	1.5e-05	1.4e-05	0.83607	9.2e-05	0.62826	0.47886	0.86903	1.5124	0.80565		0.55043	3.1307	0.098275
AMAOTr	1.2e-05	1.2e-05	1.2e-05	1.2e-05	1.2e-05	1.2e-05	1.2e-05	1.2e-05	1.2e-05	1.3e-05	1.2e-05	1.3e-05	1.3e-05	1.3e-05	1.3e-05	1.2e-05	1.2e-05
ASNN	0.79931	0.54984	1.4593	0.66046	0.004414	0.001596	0.89935	0.035898	1.7381	1.6156	1.1623	1.5981	1.4511	1.8341	0.52376	0.26178	0.12816
AMPN	0.12807	0.014158		0.13646	1.5e-05	0.013551	0.037547	7.7e-05	2.2107	0.18136	2.3556	0.32268	0.31203	0.18132	0.32385	0.18392	0.28133
ASNS1		0.38926	1.082	0.42369	1.5e-05	1.5e-05	0.69309	7e-05	1.0733	1.2943	0.94441	1.2191	0.8263	1.2285	0.4923	0.19499	0.093246
ASNS2	0.82259	0.51225	1.1149	0.81421	0.15642	0.16752	0.61595	0.19774	1.4266	1.0668	0.94312	1.2688	1.2941	1.5849	0.55572	0.28542	0.20458
ASP1DC	0.000398	0.000363	0.000394	0.000427	0.00038	0.000411	0.000397	0.000408	0.000333	0.000464	0.000364	0.000501	0.000511	0.00053	0.000541	0.000291	0.000279
ASPK	1.6167	1.1878	1.2584	2.289	1.1659	2.2437	0.79746	2.3702	0.66505	0.9277	1.1344	1.2365	1.9401	2.0609	1.7717	0.55828	0.60037
ANPRT	0.038037	0.034675	0.037691	0.04083	0.036354	0.0393		0.039035	0.031798	0.044405	0.034849	0.047927			0.051742		0.026659
ASPO6	0.00157	0.001432	0.001556	0.001686	0.001501	0.001622	0.001527	0.001612	0.001313	0.001833	0.001439	0.001979	0.002019	0.002093	0.002136	0.001119	0.001101
AOXSr2	1.2e-05	1.2e-05	1.2e-05	1.2e-05	1.2e-05	1.2e-05	1.2e-05	1.2e-05	1.2e-05	1.3e-05	1.2e-05	1.3e-05	1.3e-05	1.3e-05	1.3e-05	1.2e-05	1.2e-05
ASPT					0.52613	0.37544		1.9485							1.1655	0.65215
ASPTA	3.2983
AP4AH		0.39913	1.1612	0.64293	1.5e-05	1.8e-05	0.73347	4.3e-05	1.0553	1.0226	1.0958	1.3322	1.159	1.3378	0.50826	0.19426	0.098543
AP4AS		0.39913	1.1612	0.64293	1.5e-05	1.8e-05	0.73347	4.3e-05	1.0553	1.0226	1.0958	1.3322	1.159	1.3378	0.50826	0.19426	0.098543
CBLAT	0.000165	0.000141	0.000153	0.000166	0.000148	0.00016	0.00016	0.000169	0.000129	0.00018	0.000142	0.000194	0.000208	0.000216	0.00021	0.000119	0.000109
CBMKr	1.1454	0.50394	0.99543	0.68767	0.4011	0.43358	0.68391	0.53008	0.67839	0.79988	0.75913	1.0014	1.1693	1.1113	0.7479	0.35169	0.29625
CBPS		0.34203			0.050619	0.017812		0.4023							0.47049	0.26617	0.14418
ATHRDHr	1.2e-05	1.2e-05		1.2e-05	1.2e-05	1.2e-05		1.2e-05	1.2e-05	1.2e-05	1.2e-05	1.2e-05	1.2e-05	1.2e-05	1.2e-05	1.2e-05
ATPHs		0.40396	1.1574	0.54039	1.5e-05	1.9e-05	0.74409	0.11896	1.4392				1.2036	1.4823	0.50464	5.818	0.1003
ATPPRT	0.063395	0.05779	0.062817	0.068048	0.06059	0.065499		0.065057	0.052995	0.074007	0.05808	0.079878			0.086235		0.044431
ATPS4rpp	53.9564	55.3243	65.7144	75.9351	49.4487	61.8283	52.4042	58.4204	58.045	59.5838	56.8939	59.177	57.4761	64.9382	57.1028	71.874	63.9247
BMOCOS	9.1e-05	8.4e-05	8e-05	9.7e-05	8.7e-05	9.4e-05		9.3e-05	7.8e-05	0.000104	8.4e-05	0.000112			0.00012		6.7e-05
BPNT	0.17068	0.15559	0.16913	0.18321	0.16313	0.17635	0.16595	0.17516	0.14268	0.19926	0.15638	0.21506	0.2195	0.22756	0.23218	0.12055	0.11963
BTS5	1.2e-05	1.2e-05	1.2e-05	1.2e-05	1.2e-05	1.2e-05	1.2e-05	1.2e-05	1.2e-05	1.3e-05	1.2e-05	1.3e-05	1.3e-05	1.3e-05	1.3e-05	1.2e-05	1.2e-05
CA2tex		0.00311	0.00338	0.003662	0.00326	0.003524			0.002852	0.003982	0.003125	0.004298			0.00464		0.002391
CHORM	0.2164	0.19726	0.21443	0.23228	0.20682	0.22358		0.22207	0.1809	0.25262	0.19826	0.27266			0.29436		0.15166
CHORS	0.25612	0.23348	0.25379	0.27492	0.24479	0.26463		0.26284	0.21411	0.299	0.23465	0.32272			0.3484		0.17951
CHRPL		0.000141		0.000166	0.000148	0.00016	0.00016	0.000169	0.000129	0.00018	0.000142	0.000194				0.000119
CITL	0.93707	0.66376		1.3054	0.92384	1.8361	0.22152	1.1667	0.88018	0.40828	2.1032	1.4717	0.54346	0.64426	0.46384	0.13422	0.19206
CLt3_2pp		0.001555	0.001691	0.001831	0.001631	0.001763			0.001426	0.001992	0.001563	0.002149			0.00232		0.001196
CLtex		0.00311	0.00338	0.003662	0.00326	0.003524			0.002852	0.003982	0.003125	0.004298			0.00464		0.002391
CMPN	0.11044	0.16758		0.073169	0.013261	0.001061	0.031262	0.052669	0.13091	0.065681	0.041185	0.056638	0.076972	0.054224	0.060756	0.037127	0.03085
CO2tex	18.3631
CO2tpp	18.3631
COBALT2tex	2.8e-05	2.6e-05	2.7e-05	2.9e-05	2.7e-05	2.8e-05	2.7e-05	2.8e-05	2.5e-05	3e-05	2.6e-05	3.2e-05	3.2e-05	3.3e-05	3.4e-05	2.3e-05	2.3e-05
COBALT2tpp	2.8e-05	2.6e-05	2.7e-05	2.9e-05	2.7e-05	2.8e-05	2.7e-05	2.8e-05	2.5e-05	3e-05	2.6e-05	3.2e-05	3.2e-05	3.3e-05	3.4e-05	2.3e-05	2.3e-05
CLPNS160pp	0.002028	0.001849	0.00201	0.002177	0.001939	0.002096	0.001972	0.002082	0.001696	0.002368	0.001858	0.002556	0.002608	0.002704	0.002759	0.001443	0.001422
CLPNS161pp	0.001578	0.001439	0.001564	0.001694	0.001508	0.00163	0.001534	0.001619	0.001319	0.001842	0.001446	0.001988	0.002029	0.002104	0.002146	0.001125	0.001106
COLIPAabcpp	0.005614	0.005118	0.005563	0.006026	0.005366	0.005801	0.005458	0.005761	0.004693	0.006554	0.005144	0.007074	0.00722	0.007485	0.007637	0.003966	0.003935
CLPNS181pp	0.000814	0.000742	0.000806	0.000873	0.000778	0.000841	0.000791	0.000835	0.00068	0.00095	0.000745	0.001025	0.001046	0.001084	0.001106	0.000585	0.000571
APPLDHr	1.2e-05					1.2e-05		1.2e-05		1.2e-05	1.2e-05	1.2e-05		1.2e-05
CYSDS	0.91914	0.39792		0.48332	0.004771	0.00169		0.038322		0.61222		0.60408			2.6077		0.053963
CYSS	1.0883	0.54496		0.65847	0.16588	0.17729	0.32437	0.20988	0.36748	0.80423	0.24613	0.81453	0.49639	0.37146	2.8341	0.13999	0.16698
CPPPGO		0.000281		0.000331				0.000316	0.000258	0.00036	0.000282	0.000388	0.000406	0.00042		0.000228
CRNBTCT	1.2e-05	1.2e-05	1.2e-05	1.2e-05	1.2e-05		1.2e-05	1.2e-05	1.2e-05	1.2e-05	1.2e-05	1.2e-05	1.2e-05		1.2e-05	1.2e-05	1.2e-05
CRNCAR	1.2e-05	1.2e-05	1.2e-05	1.2e-05	1.2e-05	1.2e-05		1.2e-05		1.2e-05	1.2e-05	1.2e-05		1.2e-05	1.2e-05	1.2e-05
CRNCBCT	1.2e-05					1.2e-05		1.2e-05		1.2e-05		1.2e-05		1.2e-05
APRAUR	0.000308	0.000281	0.000305	0.000331	0.000295	0.000318	0.00031	0.000316	0.000258	0.00036	0.000282	0.000388	0.000406	0.00042	0.000419	0.000228	0.000216
CRNCDH	1.2e-05							1.2e-05		1.2e-05		1.2e-05
CYTBD2pp	4.7823	0.40122		0.82736	1.6e-05	1.8e-05	2.1749	6.3e-05	4.2581	3.1667	3.1761	3.5929	3.3737	4.5897	1.4904	0.74527	0.57794
CYTBDpp					1.5e-05	1.7e-05		5.5e-05		5.2284	4.6695						0.10019
CYTBO3_4pp	36.0257	35.7405	45.8806	48.3464	32.4605	41.0853	33.8498	37.685	35.8817	38.3292	34.8141	36.6362	38.4721	41.6184	37.8697	45.8559	45.3098
CYTD			0.6074	0.2133	1.6e-05	1.6e-05	0.033297	5.1e-05	0.11174	0.077643	0.043988	0.055529		0.061872	0.059166	0.030492	0.028328
CYTDK2	1.0262	0.37587	1.1633	0.7521	1.5e-05		0.74339	4.3e-05	1.4217	1.3307	1.0272	1.4857	1.0959	1.5024	0.41907	0.19981	0.097294
CS	4.7242	3.8834	3.9479	6.4135	4.2186	6.9094	3.2151	5.2911	2.2754	4.9023	3.9724	5.3307	1.8624	2.1203	2.0688	5.0386	3.618
CSND	0.11044	0.16758		0.073169	0.013261	0.001061	0.031262	0.052669	0.13091	0.065681	0.041185	0.056638	0.076972	0.054224	0.060756	0.037127	0.03085
CYTK1	1.0299	0.46596	1.4772	0.73323	0.10395	0.11623	0.64557	0.088018	1.5159	1.4419	1.2055	1.3661	1.5727	1.3297	0.5565	0.24031	0.1202
CYTK2	0.77601	0.39453		0.44124		2.4e-05								1.1112
DAAD	2.5e-05	2.5e-05		1.6e-05	1.8e-05	3.3e-05	0.000524	0.000137	5.1e-05	4.8e-05	7.7e-05	0.00064		1e-05	2.1e-05	1.2e-05	4.8e-05
DADA	0.12406	0.061403		0.148	1.4e-05		0.059682	5.7e-05	1.172	0.83969	0.79586	0.34606	0.30445	0.28397	0.1918	0.11172	0.068241
DADK	1.0105	0.099071		0.19008			0.14484		0.40149	0.39241	0.28035	0.3683	0.39921	1.1784	0.13946	0.051029	0.055549
CTPS2	0.40664	0.39816		0.34092	0.11331	0.1112	0.13974	0.16976	0.19477	0.22397	0.14393	0.18819	0.54846	0.21694	0.21774	0.11351	0.10913
CU2tex		0.000424	0.000461	0.000499	0.000445	0.000481			0.000389	0.000543	0.000426	0.000586			0.000632		0.000326
CU2tpp		0.000424	0.000461	0.000499	0.000445	0.000481			0.000389	0.000543	0.000426	0.000586			0.000632		0.000326
DALAt2pp	0.020419	0.015335		0.020441	0.019443	0.017403	0.016293	0.021067	0.016902	0.019598	0.018448	0.02115	0.021538	0.022314	0.02771	0.011816	0.011812
DAPDC	0.22963	0.20932	0.22754	0.24648	0.21947	0.23725		0.23565	0.19196	0.26807	0.21038	0.28933			0.31236		0.16094
DAPE	0.24862	0.22664	0.24635	0.26687	0.23762	0.25687		0.25514	0.20783	0.29024	0.22777	0.31326			0.33819		0.17425
DASYN160					0.03992				0.034916	0.04876	0.038266
DGK1	0.89328	0.35212		0.31195	0.000239	8.3e-05	0.64898		0.459				0.38255	1.5173			0.067962
DASYN181					0.016003				0.013997	0.019547	0.01534
DATPHs	0.01505	0.004489		0.016347	1.5e-05		0.015405	6.8e-05	0.001675	0.017947	0.002394	0.020079	0.018542	0.02025	0.021248	0.010956	0.011042
DB4PS	0.000615	0.000561	0.00061	0.00066	0.000588	0.000636	0.000608	0.000631	0.000515	0.000718	0.000564	0.000775	0.000791	0.00082	0.000837	0.000445	0.000432
DHAD1	0.58503	0.5333	0.5797	0.62798	0.55914	0.60445		0.60037	0.48906	0.68297	0.53598	0.73714			0.79581		0.41002
DHAD2	0.19441	0.17722	0.19264	0.20868	0.18581	0.20086		0.19951	0.16252	0.22695	0.17811	0.24496			0.26445		0.13625
DHAPT	1.2e-05	1.2e-05		1.2e-05	1.2e-05		1.3e-05		1.9e-05	1.2e-05	1.6e-05	1.6e-05	1.4e-05	1.4e-05			1e-05
DBTS	1.2e-05	1.2e-05	1.2e-05	1.2e-05	1.2e-05	1.2e-05	1.2e-05	1.2e-05	1.2e-05	1.3e-05	1.2e-05	1.3e-05	1.3e-05	1.3e-05	1.3e-05	1.2e-05	1.2e-05
DHBD	0.000462	0.000421	0.000458	0.000496	0.000441	0.000477	0.000459	0.000474	0.000386	0.000539	0.000423	0.000581	0.000593	0.000615	0.000628	0.000336	0.000324
DHBS	0.000462	0.000421	0.000458	0.000496	0.000441	0.000477	0.000459	0.000474	0.000386	0.000539	0.000423	0.000581	0.000593	0.000615	0.000628	0.000336	0.000324
DCYTD	0.016053	0.000743	0.30214	0.006646	1.5e-05	2.8e-05		0.011659	0.001667	0.018939	0.013935	0.01953	0.020829	0.020964	0.022196	0.005834	0.009727
DHDPRy	0.24862	0.22664	0.24635	0.26687	0.23762	0.25687		0.25514	0.20783	0.29024	0.22777	0.31326			0.33819		0.17425
DHDPS	0.24862	0.22664	0.24635	0.26687	0.23762	0.25687		0.25514	0.20783	0.29024	0.22777	0.31326			0.33819		0.17425
DHFR		0.016132	0.017536	0.018996	0.016914	0.018285			0.014794	0.02066	0.016213	0.022298			0.024073		0.012403
DHNPA2r	0.000615	0.000561	0.00061		0.000588	0.000636	0.000608		0.000515	0.000718	0.000564	0.000775			0.000837		0.000432
DHORD2	0.22059	0.20109	0.21858	0.23678	0.21083	0.22791	0.21447	0.22637	0.1844	0.25752	0.2021	0.27794	0.28368	0.2941	0.30007	0.1558	0.1546
DHORTS	0.22059
DPCOAK	0.000398	0.000363	0.000394		0.00038	0.000411	0.000397	0.000408	0.000333	0.000464	0.000364	0.000501	0.000511	0.00053		0.000291
DHPPDA2	0.000308	0.000281	0.000305	0.000331	0.000295	0.000318	0.00031	0.000316	0.000258	0.00036	0.000282	0.000388	0.000406	0.00042	0.000419	0.000228	0.000216
ARGSL	0.75785	0.19218		0.2237	0.19238	0.20549		0.2422	0.16145	0.23143	0.25165	0.24682	0.42413		0.26648		0.14026
DHPTDCs2	0.026936	0.088539		0.13826	0.014831	0.001015	0.051027	0.002074	4.8805	1.1044	5.0161	0.044962	0.13824	0.26346	0.20981	0.049901	0.094698
ARGSS	0.75785	0.19218		0.2237	0.19238	0.20549		0.2422	0.16145	0.23143	0.25165	0.24682	0.42413		0.26648		0.14026
DHQS	0.25612	0.23348	0.25379	0.27492	0.24479	0.26463		0.26284	0.21411	0.299	0.23465	0.32272			0.3484		0.17951
DSERDHr	1.9e-05		0.40063			1.6e-05	1.3e-05			1.2e-05				1.2e-05
DHQTi	0.25612	0.23348	0.25379	0.27492	0.24479	0.26463		0.26284	0.21411	0.299	0.23465	0.32272			0.3484		0.17951
DTMPK	0.99012	0.16684		0.31827	0.016329	0.01765	0.32306		1.5446	0.53778	0.46492	0.67559	0.63719	0.66122	0.21907	0.082357	0.037299
DURADx	1.2e-05							1.2e-05
DURIK1	1.7795	0.39336	1.131	5.8856	1.6e-05	6.4e-05	0.71058	0.020985	2.4383	1.4581	1.1392	8.0615	1.3786	1.5927	0.56251	0.197	0.041848
DURIPP	0.02867		0.24693		0.000294	9.8e-05
DMPPS	0.000653	0.000595	0.000647	0.000701	0.000624	0.000675	0.000635	0.00067	0.000546	0.000762	0.000598	0.000823	0.00084	0.00087	0.000888	0.000472	0.000458
ASAD	1.6164
EAR100x	0.11721	0.10685	0.11615	0.12582	0.11203	0.1211	0.11396	0.12029	0.097985	0.13684	0.10739	0.14769	0.15074	0.15627	0.15944	0.082788	0.08215
EAR120x	0.11721	0.10685	0.11615	0.12582	0.11203	0.1211	0.11396	0.12029	0.097985	0.13684	0.10739	0.14769	0.15074	0.15627	0.15944	0.082788	0.08215
EAR121x	0.098459	0.089754	0.097562	0.10569	0.094102	0.10173	0.095728	0.10104	0.082307	0.11494	0.090205	0.12406	0.12662	0.13127	0.13393	0.069542	0.069006
EAR140x	0.089148	0.081266	0.088336	0.095692	0.085203	0.092108	0.086675	0.091486	0.074524	0.10407	0.081674	0.11233	0.11464	0.11885	0.12127	0.062965	0.06248
EAR141x	0.098459	0.089754	0.097562	0.10569	0.094102	0.10173	0.095728	0.10104	0.082307	0.11494	0.090205	0.12406	0.12662	0.13127	0.13393	0.069542	0.069006
EAR160x	0.083535	0.076149	0.082774	0.089667	0.079839	0.086308	0.081218	0.085725	0.069831	0.097519	0.076532	0.10525	0.10743	0.11137	0.11363	0.059001	0.058546
EAR161x	0.098459	0.089754	0.097562	0.10569	0.094102	0.10173	0.095728	0.10104	0.082307	0.11494	0.090205	0.12406	0.12662	0.13127	0.13393	0.069542	0.069006
EAR181x	0.033487	0.030526	0.033182	0.035945	0.032005	0.034599	0.032558	0.034365	0.027994	0.039093	0.03068	0.042194	0.043065	0.044645	0.045552	0.023652	0.02347
EDA	1.6812	4.1973	1.4172	3.0082	0.25663	1.1107	0.35208	0.9325	0.89492	0.49645	2.2494	0.85894	0.81347	1.2834	1.0925	0.79813	1.1525
EDD	1.6812	4.1973	1.4172	3.0082	0.25663	1.1107	0.35208	0.9325	0.89492	0.49645	2.2494	0.85894	0.81347	1.2834	1.0925	0.79813	1.1525
EDTXS1	0.005614	0.005118	0.005563	0.006026	0.005366	0.005801	0.005458	0.005761	0.004693	0.006554		0.007074	0.00722	0.007485	0.007637	0.003966	0.003935
EDTXS2	0.005614	0.005118	0.005563	0.006026	0.005366	0.005801	0.005458	0.005761	0.004693	0.006554	0.005144	0.007074	0.00722	0.007485	0.007637	0.003966	0.003935
EAR40x	0.21567	0.1966	0.21371	0.23151	0.20613	0.22283	0.20969	0.22133	0.18029	0.25178	0.19759	0.27175	0.27736	0.28754	0.29338	0.15233	0.15116
EAR60x	0.21567	0.1966	0.21371	0.23151	0.20613	0.22283	0.20969	0.22133	0.18029	0.25178	0.19759	0.27175	0.27736	0.28754	0.29338	0.15233	0.15116
EGMEACPR	1.2e-05	1.2e-05	1.2e-05	1.2e-05	1.2e-05	1.2e-05	1.2e-05	1.2e-05	1.2e-05	1.3e-05	1.2e-05	1.3e-05	1.3e-05	1.3e-05	1.3e-05	1.2e-05	1.2e-05
ENO	10.1074	8.8295	1.7722	11.9958	9.561	11.1239	10.1082	10.4632	17.7663	15.8573	21.6085	15.9036	22.1958	20.8216	23.7154	5.3432	5.1871
EAR80x	0.21567	0.1966	0.21371	0.23151	0.20613	0.22283	0.20969	0.22133	0.18029	0.25178	0.19759	0.27175	0.27736	0.28754	0.29338	0.15233	0.15116
EPMEACPR	1.2e-05	1.2e-05	1.2e-05	1.2e-05	1.2e-05	1.2e-05	1.2e-05	1.2e-05	1.2e-05	1.3e-05	1.2e-05	1.3e-05	1.3e-05	1.3e-05	1.3e-05	1.2e-05	1.2e-05
FCLT		0.000281	0.000305	0.000331	0.000295	0.000318	0.00031	0.000316	0.000258	0.00036		0.000388	0.000406	0.00042		0.000228	0.000216
ETOHtex	1.2e-05
ETOHtrpp	2.3e-05	1.2e-05	0.77421	1.2e-05		2.1e-05				1.2e-05		1.9e-05
F6PA	1.3e-05	1.2e-05					1.3e-05							1.4e-05			1.2e-05
FHL	0.33866	2.5208	1.0788	1.1379	0.005519	0.001604			0.090859	0.14301		0.90771	0.009688	1.776		4.8509	6.8131
FMNAT	0.000165	0.000141	0.000153	0.000166	0.000148	0.00016	0.00016	0.000169	0.000129	0.00018	0.000142	0.000194	0.000208	0.000216	0.00021	0.000119	0.000109
FORt2pp	0.85387	0.35163	1.175	0.79932	1.5e-05	1.2e-05	0.6892	3.6e-05	1.3539	1.3628	1.1162	1.5658	1.219	1.5889	0.50298	0.20139	0.096868
FORtex	1.7e-05		0.53348	1.2e-05		2.4e-05				1.2e-05		1.4e-05	2.5e-05
FORtppi	0.85388	0.35163	1.1227	0.79932	1.5e-05		0.6892	3.7e-05	1.3539	1.3628	1.1162	1.5658	1.219	1.5889	0.50298	0.20139	0.096887
FRD2	5.8628	1.0318	11.6337	2.7817	1.3e-05	1.2e-05	0.88653	9.3e-05	0.36514	0.29008	0.50318	0.52239	0.3039	0.032784	0.038536	1.9977	0.56491
FRD3	2.4062	0.89307	2.8928	2.217	1.1e-05	1.2e-05	1.492	7.9e-05	0.37553	0.3345	0.54778	0.52879	0.24672	0.038626	0.029742	0.50154	0.26643
FTHFD	1.2365	2.6422	1.921	1.8962	4.3e-05	2.2e-05	0.72057	6.8e-05	1.1619	3.5709	1.0873	1.1663	2.6001	2.3274	0.52616	4.9819	6.9559
FTHFLi	1.1298	0.69214	1.7911	1.4126	0.005381	0.002757		0.037146	1.2197	3.5565	1.0394		2.4978		0.64331	0.35723	0.19035
FUM	4.5654	4.7237	3.7561	5.014	3.6053	5.4878	5.4699	6.0655	2.1954	4.7383	2.7095	5.0614	2.7615	3.1985	2.1241	10.8121
G1SAT	0.003687	0.003361	0.003653	0.003957	0.003524	0.003809	0.003584	0.003783	0.003082	0.004304	0.003378	0.004645	0.004741	0.004915	0.005015	0.002604	0.002584
FADRx		2.4e-05	0.45609	0.000282	0.000504	1.6e-05	1.9e-05	0.000153	0.000451	0.000747	0.000465		0.000712	0.000707	0.000714	0.000388	0.000423
FADRx2	1.8e-05	0.000323		0.000293	1.5e-05	0.000555	1.2e-05	0.000187	7.9e-05	0.000579	7.6e-05	0.000621	3.7e-05	1.7e-05	2e-05	1.2e-05	3.9e-05
G3PD2	1.0864		0.61453
G3PD5		4.4923			0.003127	0.001108		0.024917
G3PD6	1.0064	0.38527	0.65394	0.67498	1.5e-05		0.37351	5.9e-05	0.75016	0.68911	0.52805		0.72875	0.58069	0.2463	0.10577	0.065173
FBA	2.169	1.3971	0.72004	1.0255	1.2e-05	1.6e-05	1.0778	3.5e-05	10.6404	8.2142		8.8992	12.4396	12.7459	12.8954	8.5512	8.7173
FBA3	2.8195	3.2375	5.254	4.9265	4.2485	4.5169	4.2673	4.471	0.67872	0.28668	19.4389		0.52398	0.95947	0.25316	0.085004	0.056715
G3PD7	0.63981	0.38508	0.82389	0.60164	1.5e-05		0.36999	5.5e-05	0.27029	0.27361	0.38299	0.34452	0.19385	0.027085	0.027181
FBP			1.4357	1.0462	1.5e-05		0.76311	4.2e-05	6.3949	2.1209	9.5711		2.1147	1.8364	5.9389	8.7088	0.1956
G3PT	0.99738	0.3597	1.1338	0.78175	0.000125	5.8e-05	0.76167	0.000993	1.4567	1.2929	0.96566	1.3634	1.1764	1.2391	0.53601	0.20013	0.097134
GHBDHx	1.2e-05	1.2e-05		1.2e-05	1.2e-05	1.2e-05		1.2e-05	1.2e-05	1.2e-05	1.2e-05	1.2e-05	1.2e-05	1.2e-05	1.2e-05	1.2e-05	1.2e-05
GHMT2r	0.75561	1.9735	1.2846	0.68817	0.59811	0.10836	0.80229	0.14738	0.67688	0.93183	0.68206	1.3877	0.86495	1.5257	0.69155	2.9524	3.885
G5SADs	1.1893	0.51558	1.0734	0.90208	0.14137	0.15283	0.77972	0.1518	1.664	1.5093	1.1903	1.5748	1.7416	1.6323	0.7017	0.29191	0.19666
FE2tex	0.01066	0.009656	0.45913	0.011413	0.005335	0.011038	0.010386	0.00956	0.005132	0.013419	0.005664	0.015366	0.013739	0.014235	0.014485	0.007552	0.007438
G5SD	1.1746	0.51577	1.1643	0.92193	0.14055	0.15258	0.84855	0.15611	1.3739	1.5937	1.1146	1.5493	1.5995	1.6568	0.72709	0.30278	0.19409
GK1	1.3986	6.1944	1.6009	1.3068	1.2459	0.1683	1.4431	0.17192	2.3779	1.9225	1.8299	3.0537	2.059	2.6479	0.8135	0.40453	0.16835
G6PDH2r	7.884	7.3396	8.15	9.7018	7.2644		7.5792	8.5723	3.9378	3.2962	4.0164	3.2286	2.9948	2.8992	3.1358	1.2273	1.78
FE2tpp	0.01066	0.009656	0.45913	0.011413	0.005335	0.011038	0.010386	0.00956	0.005132	0.013419	0.005664	0.015366	0.013739	0.014235	0.014485	0.007552	0.007438
G6PP	0.78529		1.0375	0.59052	1.5e-05			3.8e-05	1.2417	1.378	0.92191	1.4384		1.1953	0.55592	0.19198	0.09854
GLCP					0.035963		2.5595	0.26686	12.4349		13.7241	24.1238	16.6701			1.5875	1.1794
GLCP2	1.0449	0.31286	1.1683	0.81011	0.32074		0.61945	3.2e-05	1.6037	1.2043	1.0172	1.1418	1.4809	1.2922	0.48811	0.45699	0.055903
GLCS1			4.836		0.44721		2.856	0.37298	13.5404		14.3089	24.5136	17.3073			1.8906	1.2554
GLCTR1	0.005614	0.005118	0.005563		0.005366	0.005801	0.005458	0.005761	0.004693	0.006554	0.005144	0.007074	0.00722	0.007485	0.007637	0.003966
GLCTR2	0.005614	0.005118	0.005563	0.006026	0.005366	0.005801	0.005458	0.005761	0.004693	0.006554	0.005144	0.007074	0.00722			0.003966	0.003935
GALT1	0.005614	0.005118	0.005563	0.006026	0.005366	0.005801	0.005458		0.004693	0.006554	0.005144	0.007074	0.00722	0.007485	0.007637		0.003935
GLCTR3	0.005614	0.005118	0.005563		0.005366	0.005801	0.005458	0.005761	0.004693	0.006554	0.005144	0.007074	0.00722	0.007485		0.003966	0.003935
GALUi	0.022453	0.020468	0.022249	0.024102	0.02146	0.023199	0.021831	0.023042	0.01877	0.026212	0.020571	0.028291	0.028875	0.029935	0.030543	0.015859	0.015737
GLCptspp	7.7615	8.2093	2.2103	9.8384	7.4463	8.4827	7.9613	8.4895	8.1922	9.2439	14.8152	9.851	14.5229	15.7421	14.8124	4.4256	6.2314
GLCt2pp	0.35492	1.4788	8.6826	0.8702	1.6e-05		1.193	4.6e-05	14.5256	9.9418	15.6484	9.7289	2.1452	1.8888	0.52435	6.4983	5.4089
GLGC			4.836		0.44721		2.856	0.37298	13.5404		14.3089	24.5136	17.3073			1.8906	1.2554
GLNS	8.0468	8.8409	12.9871	10.9123	7.9817	8.5328	10.0226	10.6141	7.5021	9.3214	9.8243	10.9862	11.9777	12.1457	12.9871	13.8046
GLU5K	1.1746	0.51577	1.1643	0.92193	0.14055	0.15258	0.84855	0.15611	1.3739	1.5937	1.1146	1.5493	1.5995	1.6568	0.72709	0.30278	0.19409
GAPD	10.7329	10.5034	7.6052	13.2548	10.5348	11.6743	11.1864	11.5007	18.0573	16.5028	22.1548	17.393	22.9513	21.073	25.2838	8.151	8.9636
GLUCYS	0.000165	0.000141	0.000153	0.000166	0.000148	0.00016	0.00016	0.000169	0.000129	0.00018	0.000142	0.000194	0.000208	0.000216	0.00021	0.000119	0.000109
GLUDC	0.26335	0.47308	0.87336	1.0779	1.8e-05	1.4e-05	1.3809	0.000127	1.2706	2.2533	1.4048	2.2564	0.50155	0.72285	0.36788	0.2673	0.14365
GLUN		1.1829	3.0374	4.0751	0.024432	0.008674		0.19609	2.2482		2.2486		3.3333		1.1467	0.50479	0.25866
GLUPRT	0.29962	0.27313	0.29689	0.32161	0.28636	0.30957		0.30748	0.25047	0.34978	0.2745	0.37752			0.40757		0.20999
GLUR	0.018992
GARFT	0.56929	0.35608	0.67172	0.38776	0.28552	0.30854	0.29871	0.30745	0.55092	0.72524	0.38806	0.55261	0.74862	0.7892	0.51059	0.25965	0.21647
GART		0.24375	0.62087	0.28864	0.001916	0.002085	0.35691	8.3e-05	0.31183		0.46761	0.35452				0.17948	0.095883
GLUSy	7.4079	6.9765	10.7169	8.4983	6.8315	7.2996	8.4746	9.0955	5.9558	8.0841	8.053	8.8522	9.5933	10.1854	10.7554	12.4615
GLUTRR		0.003361	0.003653						0.003082	0.004304	0.003378		0.004741	0.004915		0.002604
GLUTRS	0.003687	0.003361	0.003653	0.003957	0.003524	0.003809	0.003584	0.003783	0.003082	0.004304	0.003378	0.004645	0.004741	0.004915	0.005015	0.002604	0.002584
GDPDPK	0.82833	0.38865	1.1661	0.76559	1.5e-05	1.3e-05	0.64445	4.2e-05	1.2226	1.5773	1.0621	1.4564	1.4688	1.4666	0.52214	0.1941	0.097092
FE3abcpp	8.8e-05	0.000225		0.00014	0.004887	9.7e-05	0.000101	0.002058	0.004291	0.002869	0.004662	0.003546	8.2e-05	5.6e-05	0.000432	1e-05	0.000408
GDPTPDP	0.78555	0.3525	1.4316	0.79464	1.5e-05	1.2e-05	0.73606	4.2e-05	1.3991	1.4447	0.87355	1.3725	1.7169	1.5766	0.51041	0.20165	0.090545
FE3tex	8.8e-05	0.000225		0.00014	0.004887	9.7e-05	0.000101	0.002058	0.004291	0.002869	0.004662	0.003546	8.2e-05	5.6e-05	0.000432	1e-05	0.000408
GLYAT	0.6422					1.1e-05			0.22403		0.47435
GTPDPDP	0.62477	0.31016		0.40664	1.5e-05		0.49788	4e-05	1.0092		0.7504	0.89913		0.97032		0.1857	0.08856
GTPDPK	0.90999	0.39159	1.1539	0.76878	1.5e-05		0.75257	5.1e-05	1.4851	1.3038	1.0136	1.4622	1.5497	1.5347	0.44801	0.2019	0.099443
GLYCDx	2.3e-05	1.2e-05	0.51768	1.2e-05	1.2e-05		1.5e-05		1.9e-05	1.3e-05	3.5e-05	1.1e-05	1.7e-05	1.5e-05	1.2e-05	1.2e-05
GUACYC	0.90308	0.39491	1.1065	0.55003	1.5e-05	1.6e-05	0.67694	5.7e-05	1.2923	1.0564	0.98747	1.3428	1.1381	1.4452	0.47431	0.16272	0.070148
GLYCL	0.61353	1.3544	0.64912	1.3518	0.28774	0.79233	0.087917	0.86483	0.10679	0.11834	0.28648	0.52305	0.56183	1.413	0.47957	2.4601	3.4564
GLYCLTDx	0.7083	0.18183			1.5e-05	1.1e-05	1.1988	5.8e-05	0.3893	0.002039	0.29053		0.38625	0.007528		0.050577	0.95112
GLYCLTDy	1.0822			0.003168	1.5e-05	1.1e-05	0.7865	0.001792			0.29491	0.40092		0.016964	0.44556		0.097911
GUAPRT		0.18007	0.39883	0.052579	0.009559	0.004714		0.040537	1.7267		1.514			0.098364		0.19928	0.13632
H2Otex	35.8844
H2Otpp	35.9
GLYCLTt2rpp	2.224		0.73883
GLYCLTt4pp	2.2245	0.16842		1.5172	0.27893	0.003538	3.334	0.003643	1.8408	0.64554	3.8872	3.816	0.74413	0.64082	0.2291	0.12317	1.3682
GLYCLTtex	1.2e-05	1.2e-05	0.68766		1.2e-05	2.1e-05						1.4e-05	1.5e-05
GLYCTO2	1.5364	0.10752		0.002597	0.000592	0.000636	1.5583	0.002414	0.004887	0.002531	0.070788	0.013929	0.033354	0.018491	0.39159	0.004335	0.99216
GLYCtex	4.4e-05	1.2e-05	0.66873				1.9e-05	7e-05	3.5e-05	1.4e-05	6.2e-05		2.4e-05	1.9e-05		1.2e-05	3.1e-05
GLYCtpp	0.004425
GLYK	1.0017	0.36352	1.1753	0.78627	0.004304	0.004601	0.76596	0.005439	1.4603	1.2978	0.96928	1.3686	1.1821	1.245	0.54191	0.20325	0.10019
H2tex	0.61157	0.14481	0.66705	0.30462		0.001599		0.036368	0.41753		0.41698		0.42962	0.59522	0.18128		0.055212
H2tpp	0.61157	0.14481	0.66705	0.30462		0.001599		0.036368	0.41753		0.41698		0.42962	0.59522	0.18128		0.055212
GLYOX		2.5015	7.7546	1.7107	1.5e-05		1.2113	0.40282	4.2685	1.5325	5.0081	2.0441	3.6135	7.1603	1.9946	9.3012	9.1438
HBZOPT	0.000165	0.000141	0.000153	0.000166	0.000148	0.00016	0.00016	0.000169	0.000129	0.00018		0.000194		0.000216
HCO3E	1.9182	1.8932	1.6129	2.1332	1.7556	1.8724	1.9625	2.2109	1.6023	2.1992	1.538	2.3689	2.4891	2.5471	2.85	1.5387	1.3783
HCYSMT	0.026031	0.087749		0.13732	0.013994	8.5e-05	0.050133	0.001149	4.8797	1.1034	5.0152	0.043842	0.13707	0.26224	0.2086	0.049251	0.094085
GMHEPAT	0.022453	0.020468	0.022249	0.024102	0.02146	0.023199	0.021831	0.023042	0.01877	0.026212	0.020571	0.028291	0.028875	0.029935	0.030543	0.015859	0.015737
GMHEPK	0.022453	0.020468	0.022249	0.024102	0.02146	0.023199	0.021831	0.023042	0.01877	0.026212	0.020571	0.028291	0.028875	0.029935	0.030543	0.015859	0.015737
HEPK1		0.005118		0.006026	0.005366			0.005761	0.004693	0.006554
GMHEPPA	0.022453	0.020468	0.022249	0.024102	0.02146	0.023199	0.021831	0.023042	0.01877	0.026212	0.020571	0.028291	0.028875	0.029935	0.030543	0.015859	0.015737
GMPR		0.44229	1.1501		0.004496	0.001609	0.77034	0.036332	1.4255	1.5551	1.0866	1.6182	2.6164		0.53782	0.21011	0.098726
HEPK2	0.005614	0.005118	0.005563	0.006026	0.005366	0.005801		0.005761	0.004693	0.006554	0.005144	0.007074	0.00722	0.007485		0.003966	0.003935
HEPT1	0.005614	0.005118	0.005563		0.005366	0.005801	0.005458	0.005761	0.004693	0.006554	0.005144	0.007074	0.00722	0.007485
GMPS2		0.58285	1.2995		0.15818	0.16913	0.927	0.19982	1.5566	1.7355	1.2245	1.8153	2.8223		0.75351	0.325	0.20704
GND	6.8667	6.4934	7.8741	8.23	7.1032	7.7765	7.5821	7.9295	4.0719	3.056	2.594	2.4434	2.5666	2.0794	2.176	0.48166	0.69894
HEPT2	0.005614	0.005118	0.005563	0.006026	0.005366	0.005801	0.005458	0.005761	0.004693	0.006554	0.005144	0.007074	0.00722	0.007485	0.007637	0.003966	0.003935
HEPT3	0.005614	0.005118	0.005563	0.006026	0.005366	0.005801	0.005458	0.005761	0.004693	0.006554	0.005144	0.007074		0.007485	0.007637	0.003966	0.003935
HEPT4	0.005614	0.005118	0.005563	0.006026	0.005366	0.005801	0.005458	0.005761	0.004693	0.006554	0.005144	0.007074	0.00722	0.007485	0.007637	0.003966	0.003935
HEX1	0.98267	1.248	9.1097	0.79931	1.6e-05		0.81675	4.7e-05	15.0223	10.3672	15.8994	10.2155	1.6384	2.3717	0.5768	6.5563	5.4541
HISTD	0.063395	0.05779	0.062817	0.068048	0.06059	0.065499		0.065057	0.052995	0.074007	0.05808	0.079878			0.086235		0.044431
HISTP	0.063395	0.05779	0.062817	0.068048	0.06059	0.065499		0.065057	0.052995	0.074007	0.05808	0.079878			0.086235		0.044431
HMBS	0.000462	0.000421	0.000458	0.000496	0.000441	0.000477	0.000459	0.000474	0.000386	0.000539	0.000423	0.000581	0.000593	0.000615	0.000628	0.000336	0.000324
GSNK	0.76308	7.133	2.4983	20.2246	2.848	13.6241		3.7507	1.3166	1.3512	14.445	1.3614	2.143	1.5252	0.55793	0.20081	0.058584
GSPMDA	0.72408	0.40052	1.1681	0.73503	1.5e-05		0.70589	3.8e-05	1.3557	1.2823	0.74894	1.0704	0.9517	1.291	0.51793	0.19296	0.098059
GSPMDS	0.72408	0.40052	1.1681	0.73503	1.5e-05		0.70589	3.8e-05	1.3557	1.2823	0.74894	1.0704	0.9517	1.291	0.51793	0.19296	0.098059
GTHOr	1.2e-05					1.2e-05			1.2e-05		1.2e-05		1.2e-05	1.2e-05			1.2e-05
HSDy	1.374
GTHS	0.000165	0.000141	0.000153	0.000166	0.000148	0.00016	0.00016	0.000169	0.000129	0.00018	0.000142	0.000194	0.000208	0.000216	0.00021	0.000119	0.000109
GTPCII2	0.000308	0.000281	0.000305	0.000331	0.000295	0.000318	0.00031	0.000316	0.000258	0.00036	0.000282	0.000388	0.000406	0.00042	0.000419	0.000228	0.000216
HSK	1.269	0.87964	0.93221	1.9196	0.83763	1.8787	0.45347	2.0146	0.38217	0.52562	0.83127	0.80663	1.4859	1.5879	1.3004	0.307	0.36254
HSST	0.10764	0.098123	0.10666	0.11554	0.10288	0.11121	0.10465	0.11046	0.089982	0.12566	0.098615	0.13563	0.13842	0.14351	0.14642	0.076026	0.07544
FESD1s	0.002544	0.002297	0.22696	0.002722	1.5e-05	0.002645	0.002487	0.001971	0.0003	0.00356	0.00036	0.004312	0.003292	0.003404	0.003468	0.001807	0.001787
HSTPT	0.063395	0.05779	0.062817	0.068048	0.06059	0.065499		0.065057	0.052995	0.074007	0.05808	0.079878			0.086235		0.044431
IPMD	0.30147	0.27482	0.29873	0.3236	0.28813	0.31148		0.30938	0.25202	0.35194	0.2762	0.37986			0.41009		0.21129
IPPMIa	0.30146
FESR	0.005088	0.004593	0.45391	0.005443	1e-05	0.00529	0.004974	0.003942	0.000599	0.00712	0.000719	0.008623	0.006584	0.006806	0.006935	0.003614	0.003573
IPPMIb	0.30146
HXPRT	0.032082	0.028643		0.052093		0.001969		0.033172	1.9283	0.4014	3.2136	0.097721	0.13124	0.19289	0.23525	0.083612	0.16549
HYD1pp		2.3643	1.664		1.5e-05		0.36338	0.001405		0.10781	0.54064	0.81872	0.47767	1.7323		3.5334	6.6942
IPPS	0.30147	0.27482	0.29873	0.3236	0.28813	0.31148		0.30938	0.25202	0.35194	0.2762	0.37986			0.41009		0.21129
KARA1	0.58503
HYD2pp	0.72961	0.37799	1.118	0.78446	1.5e-05	1.5e-05		7.9e-05	0.53419	0.11868	0.54736	0.89926		1.5645	0.23159	1.7524	0.14526
HYD3pp	0.758	0.37277	1.0207	0.77627	1.5e-05	1.4e-05	0.39158	7e-05	0.23064	0.092433		0.38172	0.16122	0.03195	0.026459	0.20376	0.14085
LIPOCT																1.2e-05
KARA2	0.19441	0.17722	0.19264	0.20868	0.18581	0.20086		0.19951	0.16252	0.22695	0.17811	0.24496			0.26445		0.13625
KAS15	0.21567	0.1966	0.21371	0.23151	0.20613	0.22283	0.20969	0.22133	0.18029	0.25178	0.19759	0.27175	0.27736	0.28754	0.29338	0.15233	0.15116
LIPOS																1.2e-05	1.2e-05
Htex	6.7413
Kt2pp	0.12787	0.11657	0.12671	0.13726	0.12222	0.13212	0.12433	0.13123	0.1069	0.14928	0.11715	0.16112	0.16445	0.17049	0.17395	0.090318	0.089623
Ktex		0.11657	0.12671	0.13726	0.12222	0.13212			0.1069	0.14928	0.11715	0.16112			0.17395		0.089623
I2FE2SS	0.000199	0.000172	0.000187	0.000203	0.000181	0.000195	0.000194	0.000204	0.000158	0.00022	0.000173	0.000238	0.000253	0.000262	0.000257	0.000144	0.000133
I2FE2ST	2.8e-05	2.6e-05	2.7e-05	2.9e-05	2.7e-05	2.8e-05	2.7e-05	2.8e-05	2.5e-05	3e-05	2.6e-05	3.2e-05	3.2e-05	3.3e-05	3.4e-05	2.3e-05	2.3e-05
I4FE4SR	0.000184	0.000159	0.000172	0.000187	0.000166	0.00018	0.000179	0.000188	0.000145	0.000203	0.000159	0.000219	0.000233	0.000241	0.000236	0.000133	0.000122
ICDHyr	0.93734	1.1634	1.675	3.1122	1.1219	1.4001	3.0803	1.2344	1.6099	4.6308	2.0705	3.2883	1.5254	1.6335	1.84	4.1223	2.3334
ICHORT		0.000421	0.000458	0.000496	0.000441	0.000477	0.000459	0.000474	0.000386	0.000539	0.000423	0.000581	0.000593	0.000615	0.000628	0.000336	0.000324
ICL	3.2947	2.4149	2.8225	3.2413	2.558	4.0938	0.001235	3.7388	0.2907	0.55358	0.25937	1.493	0.12537	0.21153	0.11581	1.3405	1.5211
ICYSDS	0.001217	0.001109	0.001205	0.001306	0.001163	0.001257	0.001183	0.001248	0.001017	0.00142	0.001115	0.001533	0.001564	0.001622	0.001654	0.000869	0.000853
IGPDH	0.063395	0.05779	0.062817	0.068048	0.06059	0.065499		0.065057	0.052995	0.074007	0.05808	0.079878			0.086235		0.044431
IGPS	0.038037	0.034675	0.037691	0.04083	0.036354	0.0393		0.039035	0.031798	0.044405	0.034849	0.047927			0.051742		0.026659
ILETA	0.1944
IMPC	0.36286
LCARR	1.2e-05		1.2e-05			1.2e-05			1.2e-05		1.2e-05		1.2e-05	1.2e-05			1.2e-05
IMPD		0.58285	1.2995		0.15818	0.16913	0.927	0.19982	1.5566	1.7355	1.2245	1.8153	2.8223		0.75351	0.325	0.20704
INSK	0.94493	0.074151	1.0927	0.23802	1.5e-05		0.35887	8.3e-05	1.5106	1.8043	4.1916		1.3537	1.4659	0.66415	0.20175	0.25691
LDH_D	1.8e-05	4.8514	4.6364				1.2e-05	0.4028	0.58533	0.27403			3.1769	6.3331	1.4651	7.1531	5.4509
LDH_D2			5.4004	1.7107	1.9e-05	1e-05	1.2113	9e-05	2.3101	1.3902	3.7555	5.1114	2.2075	3.2486	1.1175	0.31569	0.28177
LEUTAi	0.30147	0.27482	0.29873	0.3236	0.28813	0.31148		0.30938	0.25202	0.35194	0.2762	0.37986			0.41009		0.21129
LGTHL		2.5015	7.7546	1.7107	1.5e-05		1.2113	0.40282	4.2685	1.5325	5.0081	2.0441	3.6135	7.1603	1.9946	9.3012	9.1438
MALS	3.2953	2.4155	3.112	3.2419	2.5586	4.0944	0.001828	3.7395	0.2912	0.55425	0.2599	1.4938	0.12616	0.21234	0.11662	1.341	1.5215
MEOHtex	1.2e-05
MEOHtrpp	1.2e-05
METAT	0.031913	0.092894		0.14349	0.019522	0.006269	0.055978	0.007212	4.8844	1.11	5.0204	0.051128	0.14475	0.27018	0.21662	0.053503	0.098132
METOX1s	0.95578			0.68193	0.006728	0.002363	0.57861	0.013163	1.167				1.3019	1.1319
METOX2s	0.88869	0.16247	0.56637	0.65843	1.5e-05	2.1e-05	0.65662	4.9e-05	1.071	1.3788	0.43204	0.60454	1.1489	1.0611
METS	0.10856	0.098964	0.10757	0.11653	0.10376	0.11217	0.10555	0.11141	0.090753	0.12674	0.099461	0.13679	0.13961	0.14474	0.14767	0.076677	0.076087
METSOXR1	0.95578			0.68193	0.006728	0.002363	0.57861	0.013163	1.167				1.3019	1.1319
METSOXR2	0.88869	0.16247	0.56637	0.65843	1.5e-05	2.1e-05	0.65662	4.9e-05	1.071	1.3788	0.43204	0.60454	1.1489	1.0611
MG2t3_2pp	0.005684	0.005182	0.005633	0.006102	0.005433	0.005873	0.005527	0.005833	0.004752	0.006636	0.005208	0.007162	0.00731	0.007578	0.007732	0.004015	0.003984
MG2tex		0.005182	0.005633	0.006102	0.005433	0.005873			0.004752	0.006636	0.005208	0.007162			0.007732		0.003984
MGSA		2.5015	7.7546	1.7107	1.5e-05		1.2113	0.40282	4.2685	1.5325	5.0081	2.0441	3.6135	7.1603	1.9946	9.3012	9.1438
MCOATA	1.5039	1.3709	1.4902	1.6143	1.4374	1.5538	1.4622	1.5433	1.2572	1.7557	1.3778	1.8949	1.934	2.005	2.0457	1.0622	1.054
MCTP1App											0.007861
MCTP1Bpp	1.9e-05	0.00083	0.039909	0.00096	0.000152	0.000965	0.000901	0.000889	8.6e-05	0.001072	0.000131	0.001165	0.001198	0.001232	3.5e-05	0.000665	0.000643
MCTP2App	0.000464	0.000423	0.00046	0.000498	0.000444	0.00048	0.000462	0.000477	0.000388	0.000542	0.000426	0.000585	0.000597	0.000619	0.000631	0.000338	0.000326
MDDCP1pp	0.008342	0.00358		0.0043	0.003643	0.003918	0.007311	0.008579	0.00673	0.00453	0.007259	0.004869	0.004859	0.010507	0.011254	0.005267	0.005132
MDDCP2pp	0.000464	0.000423	0.00046	0.000498	0.000444	0.00048	0.000462	0.000477	0.000388	0.000542	0.000426	0.000585	0.000597	0.000619	0.000631	0.000338	0.000326
MDDCP3pp	6.4e-05	0.003249		0.004365	1.4e-05	0.003825	0.00021	6.3e-05	0.00042	0.00429	0.000615	0.000243	0.004779		0.000159	1.8e-05	0.000247
MLDCP1App	0.000437	0.000395	0.032307	0.000463	0.000593	0.000503	0.000416	0.001251	0.000417	0.000516	0.000486	0.000534	0.000549	0.000562	0.00059	0.000306	0.000323
MLDCP1Bpp	0.000942	4e-05		0.000409	0.000935	5.4e-05	1.7e-05	0.001096	0.000746	4.1e-05	0.000811	4.1e-05	3.7e-05	1.4e-05	0.001239	1.3e-05	4.5e-05
MLDCP2App	2.4e-05	2.3e-05	0.037943	2.6e-05	1.4e-05	5.3e-05	1e-05	8.3e-05	7.9e-05	3.6e-05	0.00012	3.7e-05	2.7e-05	1e-05	3e-05	1.3e-05	4.2e-05
MLDCP2Bpp	0.000931	4.3e-05		0.000993	0.000923	8.4e-05	1.6e-05	0.001134	0.000778	5.4e-05	0.000848	5.2e-05	2.3e-05	1.2e-05	0.001254	1.3e-05	5.2e-05
MLDCP3App	2.5e-05	0.000825	0.056119	2.4e-05	0.000151	0.00096	0.000898	0.00089	7.8e-05	0.001064	0.000119	0.001148	0.0012	0.001233	3.3e-05	0.000665	0.000635
MLDEP1pp	2.5e-05	0.000825	0.056119	2.4e-05	0.000151	0.00096	0.000898	0.00089	7.8e-05	0.001064	0.000119	0.001148	0.0012	0.001233	3.3e-05	0.000665	0.000635
MDDCP4pp	8.4e-05	0.003269		0.004377	0.004381	0.003825	0.000226	8.4e-05	0.000446	0.004305	0.00066	0.004591	0.004775		0.000173	1.2e-05	0.000252
MDDCP5pp		2.9e-05	0.026109	0.00097	1.5e-05	4e-05	1.3e-05	9.4e-05	8.8e-05	4.1e-05	0.000129	4.2e-05	3.4e-05	1.2e-05	3.4e-05	1.3e-05	4.7e-05
MDDEP1pp	0.004603	0.000208		0.000404	0.000104	8.4e-05	0.003683	0.004796	0.003638	0.000253	0.003886	0.0002	6e-05	0.005541	0.006159	0.002618	0.002532
MDDEP2pp	2.9e-05	3e-05	0.031901	2.6e-05	0.000208	8.2e-05	1.4e-05	0.000834	8.3e-05	4.6e-05	0.000127	2.6e-05			3.4e-05	1.2e-05	4.4e-05
MLDEP2pp		3e-05		0.000958	1.5e-05		1.2e-05	4.9e-05	7e-05	3.7e-05	9.8e-05	4.2e-05		1.6e-05	2.9e-05	1.2e-05	3.8e-05
MDDEP3pp	7.8e-05	0.000195		0.000122	0.00438	5.1e-05	6.9e-05	7.6e-05	0.000422	0.000287	0.000544	0.00455	5e-05	0.000281	0.000161	1.1e-05	0.000205
MDH	7.3495	5.4919	6.2719	7.3157	5.2194	3.5759	4.4598	9.0271	1.6297	2.5142	0.58543	5.9085	1.4656	1.2136	1.3542	11.3554
MDH2		4.4343	4.0797	3.0715	5.4551	7.0586	2.3312	0.74599		3.7075					1.4234	0.4925	0.43207
MDH3	1.0945	0.3758	1.1647	0.80541	1.5e-05	1.5e-05	0.74876	5.3e-05	1.443	1.4242	1.0917	1.5363	1.1715	1.4953	0.53338	0.19435	0.095394
ME1	0.60966	0.54411	0.65271	0.73829	0.32036	0.38315	0.56061	0.68085		2.8504	1.1728	1.421		1.7825	1.5494	0.37565	0.34546
ME2	0.60257	0.38901		0.73269	1.5e-05	2.1e-05	0.50081	7.7e-05	1.2128	3.104	1.0969	1.7374	1.4642	1.5096	0.51726	0.53011	0.52254
MN2tpp	0.000454	0.000414	0.00045	0.000487	0.000434	0.000469	0.000452	0.000466	0.00038	0.00053	0.000416	0.000572	0.000584	0.000605	0.000617	0.000331	0.000319
MOAT3C	0.005614	0.005118		0.006026	0.005366		0.005458		0.004693	0.006554		0.007074	0.00722	0.007485
MOBDabcpp	0.000105	9.7e-05	9.4e-05	0.000112	0.000101	0.000109			9e-05	0.000121	8.7e-05	0.00013			0.000139		7.7e-05
MOBDtex	0.000105	9.7e-05	9.4e-05	0.000112	0.000101	0.000109	0.000103	0.000108	9e-05	0.000121	8.7e-05	0.00013	0.000132	0.000137	0.000139	7.8e-05	7.7e-05
MOCOS		9.3e-05	9e-05	0.000107	9.7e-05	0.000104			8.6e-05	0.000116	8.3e-05	0.000124			0.000133		7.4e-05
MOHMT	0.000398	0.000363	0.000394	0.000427	0.00038	0.000411	0.000397	0.000408	0.000333	0.000464	0.000364	0.000501	0.000511	0.00053	0.000541	0.000291	0.000279
MOX	1.0678			0.65051	0.005297	0.003354	0.60208	0.013237	1.168	1.1115			1.4231	1.1511
MPTAT	0.00018	0.000155	0.000169	0.000183	0.000163	0.000186	0.000176	0.000185	0.000143	0.000199	0.000156	0.000214	0.000229	0.000237	0.000231	0.000131	0.00012
MPTG	0.009265	0.008446	0.00918	0.009945	0.008855	0.009572		0.009508	0.007745	0.010815	0.008488	0.011673			0.012602		0.006494
MNtex		0.000414	0.00045	0.000487	0.000434	0.000469			0.00038	0.00053	0.000416	0.000572			0.000617		0.000319
MPTG2	0.000464	0.000423	0.00046	0.000498	0.000444	0.00048	0.000462	0.000477	0.000388	0.000542	0.000426	0.000585	0.000597	0.000619	0.000631	0.000338	0.000326
MPTSS		0.00031	0.000337	0.000365	0.000325	0.000351	0.00034	0.000349	0.000284	0.000397	0.000311	0.000428
NDPK7	0.79774	0.41001		0.46088	0.016859	0.018227		0.018109		0.58818				1.1407	0.21593	0.061743	0.034479
NDPK8	1.0363	0.11524		0.21623	0.016329	0.01764	0.17063	0.01756	0.41595	0.41965	0.29677	0.40026	0.42935	1.2124	0.17401	0.070095	0.071877
NH4tex	7.2351	6.5954	7.1692	7.7662	6.9149	7.4753		7.4248	6.0482	8.4463	6.6285	9.1162			9.8418		5.0708
NH4tpp	7.2351	6.5954	7.1692	7.7662	6.9149	7.4753		7.4248	6.0482	8.4463	6.6285	9.1162			9.8418		5.0708
MTAN	0.004645	0.004235	0.004603	0.004986	0.00444	0.004799	0.004516	0.004767	0.003883	0.005423	0.004256	0.005853	0.005974	0.006193	0.006319	0.003281	0.003256
MTHFC	0.98579	3.0912	1.5783	1.8201	0.63261	0.68308	0.64278	0.70285	0.61013	0.88991	0.58437	1.7077	0.84552	2.6482	0.95072	5.3169	7.2485
MTHFD	0.98579	3.0912	1.5783	1.8201	0.63261	0.68308	0.64278	0.70285	0.61013	0.88991	0.58437	1.7077	0.84552	2.6482	0.95072	5.3169	7.2485
MTHFR2	0.10871	0.099104	0.10772	0.1167	0.1039	0.11232	0.1057	0.11157	0.090882	0.12691	0.099601	0.13698	0.13981	0.14494	0.14788	0.076786	0.076195
MTHTHFSs	0.026936	0.088539		0.13826	0.014831	0.001015	0.051027	0.002074	4.8805	1.1044	5.0161	0.044962	0.13824	0.26346	0.20981	0.049901	0.094698
NI2tex		0.000194	0.00021	0.000228	0.000203	0.000219			0.000178	0.000248	0.000195	0.000267			0.000289		0.000149
NI2tpp	0.000222	0.000194	0.00021	0.000228	0.000203	0.000219	0.000217	0.000218	0.000178	0.000248	0.000195	0.000267	0.000283	0.000293	0.000289	0.00016	0.000149
NACODA	0.72641				0.004144	0.001464		0.032954	1.4602		0.68152	1.0514	1.3632		0.26805		0.096783
NADH10	0.93386	0.4023	1.2095	0.80519	1.5e-05	1.9e-05	0.78779	4.5e-05	1.5619	1.1858	1.0641	1.0424	0.83267	1.2829	0.38307	0.20338	0.1002
NADH16pp	29.3166	28.6915	33.5086	39.2734	26.5137	30.2471	29.0953	30.383	33.5205	33.1322	35.9375	35.0189	36.9696	38.7393	36.8134	36.5013	34.5935
NADH17pp	1.1196	0.39314	1.1817	1.2876	1.5e-05		0.78147	4.2e-05	1.5487	1.0018	1.2803	1.5063	1.5338	1.2616	0.5714	0.18668	0.099624
NADH18pp	1.0452	0.38645	1.4623	1.2138	1.5e-05		0.94002	4.7e-05	0.22889	0.26162	0.49873	0.48998	0.19976	0.026284	0.028344	0.20351	0.097239
NADH5	0.98151	0.39944	1.127	0.79521	1.5e-05	1.9e-05	0.64951	5e-05	1.3195	1.5178	1.1324	1.3698	1.1553	1.3269	0.50051	0.20054	0.099703
NADH9	1.0779	0.34411	1.1818	0.79532	1.5e-05	1e-05	0.6749	4.5e-05	0.28437	0.20761	0.39493	0.40283	0.1867	0.025758	0.023636	0.19492	0.094812
NADK	0.00157			0.001686				0.001612	0.001313		0.001439		0.002019	0.002093		0.001119	0.001101
NNATr			0.001556			0.001622	0.001527	0.001612	0.001313	0.001833	0.001439	0.001979
NADPHQR2	0.83766	0.39904	1.176	0.67895	1.5e-05		0.567	6.5e-05	1.384	1.5635	1.0852	1.0076	1.5843	1.111	0.55986	0.19884	0.09819
NADPHQR3	1.1413	0.37663	1.2075	0.80208	1.5e-05		0.52327	4.9e-05	1.395	1.2508	0.93996	1.334	1.4142	1.4349	0.49752	0.20614	0.098305
NNDPR	0.00157	0.001432	0.001556	0.001686	0.001501	0.001622	0.001527	0.001612	0.001313	0.001833	0.001439	0.001979	0.002019	0.002093	0.002136	0.001119	0.001101
NADPHQR4	1.0094	0.37028	1.0825	0.64914	1.5e-05		0.46394	4.9e-05	0.29663	0.21125	0.39066	0.29073	0.13616	0.023402	0.025796	0.19926	0.095739
NADPPPS	0.001263	0.001151	0.001251	0.001355	0.001207	0.001304	0.001228	0.001296	0.001056	0.001474	0.001157	0.001591	0.001623	0.001683	0.001717	0.000902	0.000885
NADS1	0.00157	0.001432	0.001556	0.001686	0.001501	0.001622	0.001527	0.001612	0.001313	0.001833	0.001439	0.001979	0.002019	0.002093	0.002136	0.001119	0.001101
NADTRHD	5.804	7.749	8.6419	9.2168	4.663	3.2183	9.9649	2.2523			2.6076		3.8526		2.0351	0.89457	0.62916
NAt3_1p5pp	0.85552			0.47262	1.5e-05	3.5e-05	0.58956	7.7e-05	0.81612		1.0871	1.5922					0.094817
NAt3_2pp	0.54869	0.27731		0.7853	1.5e-05	2.3e-05	0.46866	5.3e-05	1.2765	1.221	0.99232	1.1987	1.1367	1.1583		0.12356	0.095943
NAt3pp	2.312	0.27021	1.1724	0.76407	0.27571		3.2459	5.6e-05	1.662	0.88443	3.2079	2.2731	1.0737	1.1456	0.50722	0.15252	1.2503
NAtex	1.2e-05		1.2e-05				1.2e-05									1.2e-05	1.2e-05
NDPK1	3.2848	8.2927		2.171	2.6319	2.1208	2.8379	0.70114	0.63798	1.0598	0.54405	1.9092	0.039633	0.87778	1.0758	6.7486
NDPK2	1.3115	0.5395		0.69639	0.2727	0.28486	0.53424	0.34003	0.77096	0.68541	0.51033	0.72754	1.2231	1.5402	0.83634	0.38477	0.21755
NDPK3	1.2923	0.5827	1.5929	0.92135	0.087399	0.098056	0.7237	0.062648	1.6926	1.8279	1.4515	1.7412	1.58	1.6739	0.53622	0.21861	0.12252
NDPK4	0.99559	0.17159		0.32404	0.021694	0.02345	0.32848	0.0233	1.5494	0.54407	0.46955	0.68238	0.64435	0.6686	0.22648	0.086311	0.04105
NDPK5	0.92178	0.38024		0.33712	0.016861	0.018219	0.67574	0.018134	0.4749				0.41344	1.535	0.24934	0.06669	0.084522
NTD1	1.7613	0.379	1.0955	5.8636	0.000294	0.000118	0.69455	0.003808	2.4353	1.4335	1.126	8.0371	1.3626	1.578	0.5485	0.18992	0.029735
NTD10					1.3e-05	1.4e-05			1.4309		0.46202	0.19093	0.16339	0.09917	0.15824		0.042194
NTD11	1.0065	0.38135	1.1861	0.38486	1.5e-05		0.30305	7.5e-05	1.5868	1.5305	1.1351		1.5277	1.2925	0.7	0.24296	0.10025
NTD12	0.01505	0.004489		0.016347	1.5e-05		0.015405	6.8e-05	0.001675	0.017947	0.002394	0.020079	0.018542	0.02025	0.021248	0.010956	0.011042
NTD2	0.31458	0.44033	1.0371		1.5e-05		0.033163	3.9e-05	0.12174	0.093765	0.041547	0.067434	0.39733	0.0601	0.057041	0.030817	0.02856
NTD3	0.016053	0.000743	0.30214	0.006646	1.5e-05	2.8e-05		0.011659	0.001667	0.018939	0.013935	0.01953	0.020829	0.020964	0.022196	0.005834	0.009727
NTD4	1.0592	0.4711	1.5673	0.83259	1.8e-05		0.75376	5.6e-05	1.4132	1.3391	1.0405	1.4965	1.097	1.5263	0.43828	0.20633	0.1082
NTP1	0.95788	0.3653	1.1767	0.77508	1.5e-05		0.3526	4.3e-05	0.99541	1.0542	0.55914	0.78675	1.0401	1.222	0.53201	0.20059	0.088322
NTP10	0.35199	0.15473		0.32159	1.3e-05		0.25835	3e-05	0.61662	0.67261		0.47564	0.57226	0.5893	0.22655	0.078404	0.040774
NTD5	1.0423	0.36447	1.1715	0.79896	1.5e-05		0.79259	3.7e-05	1.5321	1.4572	1.02	1.5617	1.4506	1.3298	0.55707	0.19997	0.098546
NTD6	0.014989	0.00077	0.18191	0.015629	0.000268	0.000104	0.015541	0.007599	0.001511	0.018477	0.002394	0.019055	0.019029	0.019643	0.021569	0.010376	0.011655
NTD7	0.82113	0.36395	1.1188	0.72988	1.5e-05		0.1399	0.034588	1.3451	0.56788	1.1273	1.5547	1.4853	0.097876	0.55926	0.20316	0.099743
NTP3	1.0591	0.36142	1.0589	0.75391	1.5e-05		0.76719	5.7e-05	1.5757	0.86185	0.82387	1.1533	0.89044	1.5512	0.3847	0.16469	0.099027
NTP5	0.93297	0.37638	0.99904	0.69492	1.5e-05		0.52072	6.1e-05	1.0318	1.3539	0.83577	1.1453	0.66858	1.115	0.35609	0.16807	0.078372
NTPP1	0.89791	0.36148		0.31693	1.5e-05	3e-05	0.65301	0.000103	0.4604				0.38729	1.5116			0.070882
NTPP10	0.01505	0.004489		0.016347	1.5e-05		0.015405	6.8e-05	0.001675	0.017947	0.002394	0.020079	0.018542	0.02025	0.021248	0.010956	0.011042
NTD8	0.014981	0.013881		0.016763			0.014734	0.006781	0.001589	0.018965	0.002405	0.020453	0.018451			3.2e-05	0.011688
NTD9	0.8177	5.1181	2.657	19.9272	1.9386	13.6248		3.7561	2.4008	1.4828	14.8126		1.9871	1.6314	0.64871	0.30289	0.16442
NTPP2	0.88934	0.36566		0.57938	1.5e-05	2.4e-05	0.68648	8.2e-05	1.3938	1.2305	1.0988	1.302	1.3333	1.2303		0.16798	0.074529
NTPP3	0.78062	0.39479		0.44274	1.5e-05	2.5e-05		9.8e-05						1.1175	0.19288		0.023865
NTPP4	0.91832	0.36846	0.93082	0.63902	1.5e-05	2.6e-05	0.54508	8.5e-05	1.4488	1.3405	1.1224	1.2431	1.3842	1.1992	0.4286	0.17444	0.060368
NTPP5	1.0136	0.099456		0.19499	1.5e-05		0.1505	0.000111	0.40174	0.39854	0.28132	0.37344	0.40256	1.1837	0.14571	0.054187	0.058647
OPMEACPS	1.2e-05	1.2e-05	1.2e-05	1.2e-05	1.2e-05	1.2e-05	1.2e-05	1.2e-05	1.2e-05	1.3e-05	1.2e-05	1.3e-05	1.3e-05	1.3e-05	1.3e-05	1.2e-05	1.2e-05
ORNDC	0.31554	0.23001	0.42462	0.53104	0.30811	0.028472	0.5253	0.02829	1.3398	0.8811	0.99653	1.2366	0.56028	0.69126	0.29316	0.068464	0.058374
NTPP6	0.62524	0.35329	1.1626	0.78309	1.5e-05		0.474	5.3e-05	1.262	1.0429	0.70084	1.3002	1.1686	1.1861	0.47529	0.18579	0.093808
NTPP7	0.97346	0.15208		0.30085	1.5e-05	3.3e-05	0.30656	0.000108	1.5303	0.51865	0.44993	0.65496	0.61541	0.6387	0.19637	0.070309	0.02601
NTPP8	1.037	0.35467		0.48145	1.5e-05		0.25742	7.2e-05	0.56712		0.25558	0.3706	1.0264	1.1496	0.45012	0.17917
ORPT	0.22059
NTPP9		0.40396	1.1574	0.54039	1.5e-05	1.9e-05	0.74409	0.11896	1.4392				1.2036	1.4823	0.50464	5.818	0.1003
NTPTP1	0.014947	0.008568	0.41443	0.016073	1.5e-05		0.014287	8.5e-05	0.001553	0.018155	0.002367	0.01783	0.015877	0.000239	0.000618		0.010399
NTPTP2	0.55354	5.8184		0.64069	1.0959	2.8e-05	0.41227	6.1e-05	1.3247	1.0258	0.63728	1.5678	1.4731	0.94454	0.35254	0.18906
P5CD	1.0439	0.38725	0.93775	0.75026	1.5e-05	1.7e-05	0.6362	8.6e-05	1.5444	1.3459	1.0651	1.3958	1.5549	1.4363	0.50744	0.1876	0.098269
P5CR	0.14844	0.13508	0.28188	0.15894	0.14138	0.15283		0.1521	0.12367	0.17297	0.13554	0.18661			0.20122		0.10383
O2tex	16.9311	17.9187	19.9637	24.5236	16.2349	20.547	16.0706	18.8458	18.3279	18.981	17.7969	18.1413	18.5526	21.0187	19.0987	23.0009	22.7505
O2tpp	16.9311	17.9187	19.9637	24.5236	16.2349	20.547	16.0706	18.8458	18.3279	18.981	17.7969	18.1413	18.5526	21.0187	19.0987	23.0009	22.7505
OAADC	0.56795	0.38598	0.75474	0.74971	1.5e-05	1.4e-05	0.51358	7.3e-05		1.53	1.0084	1.1151	1.5472	1.5205	0.56069	0.19271	0.097183
OCBT	0.75785	0.19218		0.2237	0.19238	0.20549		0.2422	0.16145	0.23143	0.25165	0.24682	0.42413		0.26648		0.14026
PANTS	0.000398	0.000363	0.000394	0.000427	0.00038	0.000411	0.000397	0.000408	0.000333	0.000464	0.000364	0.000501	0.000511	0.00053	0.000541	0.000291	0.000279
OGMEACPD	1.2e-05	1.2e-05	1.2e-05	1.2e-05	1.2e-05	1.2e-05	1.2e-05	1.2e-05	1.2e-05	1.3e-05	1.2e-05	1.3e-05	1.3e-05	1.3e-05	1.3e-05	1.2e-05	1.2e-05
OGMEACPR	1.2e-05	1.2e-05	1.2e-05	1.2e-05	1.2e-05	1.2e-05	1.2e-05	1.2e-05	1.2e-05	1.3e-05	1.2e-05	1.3e-05	1.3e-05	1.3e-05	1.3e-05	1.2e-05	1.2e-05
OGMEACPS	1.2e-05	1.2e-05	1.2e-05	1.2e-05	1.2e-05	1.2e-05	1.2e-05	1.2e-05	1.2e-05	1.3e-05	1.2e-05	1.3e-05	1.3e-05	1.3e-05	1.3e-05	1.2e-05	1.2e-05
OHPBAT	0.000165	0.000141	0.000153	0.000166	0.000148	0.00016	0.00016	0.000169	0.000129	0.00018	0.000142	0.000194	0.000208	0.000216	0.00021	0.000119	0.000109
OMCDC	0.30147	0.27482	0.29873	0.3236	0.28813	0.31148		0.30938	0.25202	0.35194	0.2762	0.37986			0.41009		0.21129
PAPPT3	0.018992	0.017313	0.018819	0.020386	0.018151	0.019622	0.018465	0.01949	0.015876	0.022171	0.0174	0.023929	0.024423	0.02532	0.025834	0.013414	0.013311
PAPSR	0.17068	0.15559	0.16913	0.18321	0.16313	0.17635	0.16595	0.17516	0.14268	0.19926	0.15638	0.21506	0.2195	0.22756	0.23218	0.12055	0.11963
OMPDC	0.22059	0.20109	0.21858	0.23678	0.21083	0.22791		0.22637	0.1844	0.25752	0.2021	0.27794			0.30007		0.1546
PDE1	0.69027	0.40282	1.1736	0.73651	1.5e-05		0.68551	4.2e-05	1.2585	0.97173	1.0433	1.0689	1.2074	1.1237	0.42925	0.18549	0.096695
PDE4	0.90308	0.39491	1.1065	0.55003	1.5e-05	1.6e-05	0.67694	5.7e-05	1.2923	1.0564	0.98747	1.3428	1.1381	1.4452	0.47431	0.16272	0.070148
PDH	9.9583	9.4622	11.1651	12.3546	7.2797	10.1842	6.8626	7.1104	15.9898	11.6104	17.7103	14.095	19.233	20.3022	19.2138	10.0991	9.0631
OPHHX	0.000165		0.000153		0.000148		0.00016	0.000169	0.000129	0.00018	0.000142	0.000194	0.000208	0.000216		0.000119
OPMEACPD	1.2e-05	1.2e-05	1.2e-05	1.2e-05	1.2e-05	1.2e-05	1.2e-05	1.2e-05	1.2e-05	1.3e-05	1.2e-05	1.3e-05	1.3e-05	1.3e-05	1.3e-05	1.2e-05	1.2e-05
OPMEACPR	1.2e-05	1.2e-05	1.2e-05	1.2e-05	1.2e-05	1.2e-05	1.2e-05	1.2e-05	1.2e-05	1.3e-05	1.2e-05	1.3e-05	1.3e-05	1.3e-05	1.3e-05	1.2e-05	1.2e-05
PG160abcpp	0.007425	0.006768	0.007357	0.00797	0.007096	0.007671	0.007219	0.007619	0.006207	0.008667	0.006802	0.009355	0.009548	0.009898	0.010099	0.005244	0.005204
PG161abcpp	0.005775	0.005265	0.005723	0.006199	0.00552	0.005967	0.005615	0.005927	0.004828	0.006742	0.005291	0.007277	0.007427	0.007699	0.007856	0.004079	0.004048
PE161abcpp	0.017032	0.015527	0.016877	0.018283	0.016279	0.017598	0.01656	0.017479	0.014239	0.019884	0.015605	0.021461	0.021904	0.022708	0.023169	0.01203	0.011938
PG181abcpp	0.002977	0.002714	0.00295	0.003195	0.002845	0.003075	0.002894	0.003055	0.002489	0.003475	0.002727	0.00375	0.003828	0.003968	0.004049	0.002113	0.002087
PE181abcpp	0.008779	0.008003	0.008699	0.009424	0.008391	0.009071	0.008536	0.009009	0.007339	0.010249	0.008043	0.011062	0.01129	0.011704	0.011942	0.006201	0.006153
PGCD	2.8111	3.3529	7.2974	2.8936	2.0509	0.917	1.9031	1.6963	2.6023	3.4425	3.3118	2.4986	3.1006	2.8918	3.9062	3.5592	4.4201
PGI	0.31654	0.24349	0.59109	0.15217	0.12302				11.7865	7.6536	14.6793	7.9096	11.749	13.1645	12.5438	8.7549	8.7468
PGK	10.7314
PGL	7.884	7.3396	8.15	9.7018	7.2644		7.5792	8.5723	3.9378	3.2962	4.0164	3.2286	2.9948	2.8992	3.1358	1.2273	1.78
PGM	10.1074
PGMT	0.13424
PERD	0.000165	0.000141	0.000153	0.000166	0.000148	0.00016	0.00016	0.000169	0.000129	0.00018	0.000142	0.000194	0.000208	0.000216	0.00021	0.000119	0.000109
PFK	2.5922	0.42229	1.4711	1.0877	1.5e-05		1.0568	4.7e-05	16.2437	9.9104	3.5064	11.6681	13.9478	14.0555	18.1451	16.7273	8.8215
PFK_3	2.8195	3.2375	5.254	4.9265	4.2485	4.5169	4.2673	4.471	0.67872	0.28668	19.4389		0.52398	0.95947	0.25316	0.085004	0.056715
PFL	1.3e-05	1.2e-05	0.72031		1.2e-05		1.4e-05		1e-05		1.9e-05		2.9e-05	1.5e-05		1.2e-05	1.3e-05
LSERDHr	1.9e-05	1.2e-05		1.2e-05	1.2e-05			1.2e-05	1.6e-05		1.7e-05	0.58787	0.28951		0.10376	1.2e-05	1.3e-05
PGSA160		0.010351	0.011251	0.012188	0.010852	0.011732	0.01104	0.011652	0.009492	0.013255	0.010403	0.014307	0.014602	0.015138		0.00802	0.007958
PGSA161		0.008051	0.008752	0.009481	0.008441	0.009125	0.008587	0.009064	0.007383	0.010311	0.008092	0.011128	0.011358	0.011775		0.006238	0.00619
PGSA181		0.00415	0.004511	0.004886	0.004351	0.004703	0.004426	0.004672	0.003806	0.005314	0.004171	0.005736	0.005854	0.006069		0.003216	0.003191
PHETA1	0.12396
PMEACPE		1.2e-05	1.2e-05		1.2e-05	1.2e-05	1.2e-05	1.2e-05	1.2e-05	1.3e-05	1.2e-05	1.3e-05	1.3e-05	1.3e-05	1.3e-05	1.2e-05	1.2e-05
PIt2rpp	0.63847	0.58202	0.63266	0.68534	0.61022	0.65967	0.62076	0.65522	0.53373	0.74536	0.58495	0.80448	0.82109	0.85123	0.86851		0.44748
PMPK	0.000165	0.000141	0.000153	0.000166	0.000148	0.00016	0.00016	0.000169	0.000129	0.00018	0.000142	0.000194	0.000208	0.000216	0.00021	0.000119	0.000109
PNTK	0.000398	0.000363	0.000394	0.000427	0.00038	0.000411	0.000397	0.000408	0.000333	0.000464	0.000364	0.000501	0.000511	0.00053	0.000541	0.000291	0.000279
PItex	0.63847	0.58202	0.63266	0.68534	0.61022	0.65967			0.53373	0.74536	0.58495	0.80448			0.86851		0.44748
POR5	0.004564	0.004161	0.004522	0.004899	0.004362	0.004715	0.004437	0.004684	0.003815	0.005328	0.004181	0.00575	0.005869	0.006085	0.006208	0.003224	0.003199
POX		4.2538		2.2535	1.9472	0.067781		4.2856	6.1733					4.4703	3.68	1.0217	0.98745
PPA	1.1459	0.40133	1.1575	0.79544	1.5e-05		0.80059	5.6e-05	1.5273	1.5094	1.1017	1.5507	1.4915	1.5573	0.5658	0.19925	0.098694
PPA2	0.69639	0.37811	1.1605	0.74248	1.5e-05		0.77087	7e-05	1.5588	1.1563	0.95711	1.0422	0.75954	0.97967	0.45403	0.19913	0.090444
PPBNGS	0.001844	0.001681	0.001827	0.001979	0.001762	0.001905	0.001793	0.001892	0.001542	0.002152	0.001689	0.002323	0.002371	0.002458	0.002508	0.001313	0.001292
PPC	0.27875	0.24288		1.5576	0.053878	0.12919	2.7777	0.51954	2.4778	6.6352	5.065	3.7123	5.6714	7.2168	5.8163	1.7825	1.539
PPCDC	0.000398	0.000363	0.000394	0.000427	0.00038	0.000411	0.000397	0.000408	0.000333	0.000464	0.000364	0.000501	0.000511	0.00053	0.000541	0.000291	0.000279
PPCK	0.61045	0.73681		0.8074	0.37768	0.67862	0.33202	0.41099	0.63721		0.74575	1.304			1.6934	0.80151	0.96902
PPGPPDP	1.1537	0.52317	1.1142	0.93822	1.7e-05		0.81177	5.5e-05	1.7992	1.6016	1.3335	1.8262	1.5293	1.8035	0.50574	0.27282	0.13526
PPM	0.13837							0.034083								0.081301
PPNCL2	0.000398	0.000363	0.000394	0.000427	0.00038	0.000411	0.000397	0.000408	0.000333	0.000464	0.000364	0.000501	0.000511	0.00053	0.000541	0.000291	0.000279
PPND	0.092428	0.084256	0.091586	0.099213	0.088338	0.095497		0.094852	0.077266	0.1079	0.084679	0.11646			0.12573		0.064779
PPNDH	0.12397	0.11301	0.12284	0.13307	0.11848	0.12809		0.12722	0.10363	0.14472	0.11358	0.1562			0.16864		0.086886
PPPGO3	0.000308	0.000281	0.000305	0.000331	0.000295	0.000318	0.00031	0.000316	0.000258	0.00036	0.000282	0.000388	0.000406	0.00042	0.000419	0.000228	0.000216
PPS	1.2424	0.49743	1.2518	1.2203	1.1406		3.2682	0.40889	9.2343	1.4982	1.1073	1.4755	3.8129	1.5936	0.56146	0.40968	2.31
PRAGSr	0.29962	0.27313	0.29689	0.32161	0.28636	0.30957		0.30748	0.25047	0.34978	0.2745	0.37752			0.40757		0.20999
PRAIS	0.29962	0.27313	0.29689	0.32161	0.28636	0.30957		0.30748	0.25047	0.34978	0.2745	0.37752			0.40757		0.20999
PRAIi	0.038037	0.034675	0.037691	0.04083	0.036354	0.0393		0.039035	0.031798	0.044405	0.034849	0.047927			0.051742		0.026659
PRAMPC	0.063395	0.05779	0.062817	0.068048	0.06059	0.065499		0.065057	0.052995	0.074007	0.05808	0.079878			0.086235		0.044431
PRASCSi	0.29946	0.27299	0.29674	0.32145	0.28621	0.30941		0.30732	0.25034	0.3496	0.27436	0.37733			0.40736		0.20988
PRATPP	0.063395	0.05779	0.062817	0.068048	0.06059	0.065499		0.065057	0.052995	0.074007	0.05808	0.079878			0.086235		0.044431
PRFGS	0.29962	0.27313	0.29689	0.32161	0.28636	0.30957		0.30748	0.25047	0.34978	0.2745	0.37752			0.40757		0.20999
PRMICI	0.063395	0.05779	0.062817	0.068048	0.06059	0.065499		0.065057	0.052995	0.074007	0.05808	0.079878			0.086235		0.044431
PROD2	0.000541	0.000369		0.000254	1.5e-05		1.1e-05	0.000375	9.3e-05	0.000616	7.3e-05	0.00066	4.3e-05	1.9e-05	2e-05	1.2e-05	0.000386
PRPPS	0.63311	0.70639	0.5972	0.65339	0.61483	0.6497	0.61251	0.70845	4.9278	0.9783	4.961	0.94855	0.9644	1.0183	1.1803	0.70579	0.60272
PSCVT	0.25612	0.23348	0.25379	0.27492	0.24479	0.26463		0.26284	0.21411	0.299	0.23465	0.32272			0.3484		0.17951
RPE	4.0606	3.8488	4.7635	4.9004	4.2377	4.6533	4.5354	4.7591		0.79663		0.96626	0.98345	0.58658	0.65842		0.05738
RPI	2.7895
S7PI	0.022453	0.020468	0.022249	0.024102	0.02146	0.023199	0.021831	0.023042	0.01877	0.026212	0.020571	0.028291	0.028875	0.029935	0.030543	0.015859	0.015737
PYK	1.9026	0.40513	1.183	1.4492	2.7424	2.5901	2.5093	1.4136	22.0103	10.8897	15.771	12.1649	5.8132	1.5845	3.6516	0.20058	0.10076
SADT2	0.17068	0.15559	0.16913	0.18321	0.16313	0.17635	0.16595	0.17516	0.14268	0.19926	0.15638	0.21506	0.2195	0.22756	0.23218	0.12055	0.11963
PYNP2r	0.089667		0.7756	0.055403			0.038965	3.5e-05	0.10822	0.052422	0.034471	0.079029	0.06096	0.066798	0.067849	0.025809	0.028912
PSD181	0.012193	0.011115	0.012082	0.013088	0.011653	0.012598	0.011855	0.012512	0.010193	0.014234	0.011171	0.015363	0.01568	0.016255	0.016585	0.008612	0.008546
SDPDS	0.24862	0.22664	0.24635	0.26687	0.23762	0.25687		0.25514	0.20783	0.29024	0.22777	0.31326			0.33819		0.17425
SDPTA	0.24861
PSERT	2.8111	3.3529	7.2974	2.8936	2.0509	0.917	1.9031	1.6963	2.6023	3.4425	3.3118	2.4986	3.1006	2.8918	3.9062	3.5592	4.4201
PSP_L	2.8111	3.3529	7.2974	2.8936	2.0509	0.917	1.9031	1.6963	2.6023	3.4425	3.3118	2.4986	3.1006	2.8918	3.9062	3.5592	4.4201
PYRt2rpp	1.4e-05	1.2e-05			1.2e-05	1.6e-05	1.3e-05				1.2e-05			1.4e-05		1.2e-05	1.1e-05
SERASr	0.000462	0.000421	0.000458	0.000496	0.000441	0.000477	0.000459	0.000474	0.000386	0.000539	0.000423	0.000581	0.000593	0.000615	0.000628	0.000336	0.000324
PYRtex	1.4e-05	1.2e-05			1.2e-05	1.6e-05	1.3e-05				1.2e-05			1.4e-05		1.2e-05	1.1e-05
SERAT	1.0883	0.54496		0.65847	0.16588	0.17729	0.32437	0.20988	0.36748	0.80423	0.24613	0.81453	0.49639	0.37146	2.8341	0.13999	0.16698
PSSA181	0.012193	0.011115	0.012082	0.013088	0.011653	0.012598	0.011855	0.012512	0.010193	0.014234	0.011171	0.015363	0.01568	0.016255	0.016585	0.008612	0.008546
PTAr	1.5e-05	0.35124	0.71158	0.004508	9.5554		0.000325			3.1429		4.4267		15.2086	11.8037
SERD_D	1.9e-05	1.2e-05		1.2e-05	1.2e-05			1.2e-05	1.6e-05		1.7e-05	0.58787	0.28951		0.10376	1.2e-05	1.3e-05
SERD_L	1.7132		5.4316	1.8004	1.1459	0.41994	0.8032	1.1984				0.5727			2.4221	0.58356	0.36536
PTPATi			0.000394		0.00038	0.000411	0.000397	0.000408	0.000333	0.000464	0.000364	0.000501		0.00053	0.000541
PTRCTA	0.28878							9.3e-05	1.3174	0.85011		1.2038	0.52509	0.65467		0.049029
SHCHD2	0.000165	0.000141	0.000153	0.000166	0.000148	0.00016	0.00016	0.000169	0.000129	0.00018	0.000142	0.000194	0.000208	0.000216	0.00021	0.000119	0.000109
SHCHF	0.000165	0.000141	0.000153	0.000166	0.000148	0.00016	0.00016	0.000169	0.000129	0.00018	0.000142	0.000194	0.000208	0.000216	0.00021	0.000119	0.000109
PUNP1	0.15204	0.11851			0.001365		0.086743					0.56642	0.4169
PUNP2	0.12187		0.24508		0.000268	0.000106		0.007599
SHK3Dr	0.25612	0.23348	0.25379	0.27492	0.24479	0.26463		0.26284	0.21411	0.299	0.23465	0.32272			0.3484		0.17951
SHKK	0.25612	0.23348	0.25379	0.27492	0.24479	0.26463		0.26284	0.21411	0.299	0.23465	0.32272			0.3484		0.17951
SHSL1	0.10764	0.098123	0.10666	0.11554	0.10288	0.11121	0.10465	0.11046	0.089982	0.12566	0.098615	0.13563	0.13842	0.14351	0.14642	0.076026	0.07544
PUNP3	0.051252	0.16745			0.009582	0.004737		0.03771	1.7258		1.5115			0.10299		0.19927	0.13131
PUNP4	0.016786	0.017526	0.41361	0.018164			0.015996	0.006772	0.002801	0.021096	0.004193	0.021955	0.017887	0.02463			0.01294
PUNP5	0.15596					0.001968		0.033216							0.1088	0.038346
PUNP6	0.12925	0.062812		0.1527	1.4e-05		0.066062	6.5e-05	1.1727	0.84475	0.79651	0.35423	0.308	0.28972	0.19798	0.11451	0.070059
PUNP7	0.040421				1.3e-05	1.4e-05			1.4309		0.46202	0.19093	0.16339	0.09917	0.15824		0.042194
SO4t2pp	0.17353	0.15818	0.17195	0.18626		0.17929	0.16871	0.17808	0.14506	0.20258	0.15898	0.21864	0.22316	0.23135	0.23605	0.12256	0.12162
SO4tex	0.17353	0.15818	0.17195	0.18626	0.16585	0.17929	0.16871	0.17808	0.14506	0.20258	0.15898	0.21864	0.22316	0.23135	0.23605	0.12256	0.12162
QUINDH	1.2e-05	1.2e-05	1.2e-05	1.2e-05	1.2e-05		1.2e-05			1.2e-05					1.2e-05	1.2e-05
SOTA	0.56532				0.005513	0.00196		0.043673		0.013333			0.17249		0.008921	0.000358
QULNS	0.00157	0.001432	0.001556	0.001686	0.001501	0.001622	0.001527	0.001612	0.001313	0.001833	0.001439	0.001979	0.002019	0.002093	0.002136	0.001119	0.001101
SPMS	0.004645	0.004235	0.004603	0.004986	0.00444	0.004799	0.004516	0.004767	0.003883	0.005423	0.004256	0.005853	0.005974	0.006193	0.006319	0.003281	0.003256
SSALx	0.27637	0.39021	0.89489	0.76873	1.5e-05	1.8e-05	1.089	0.000108	1.0188	1.089	0.97137	1.5181		0.55944	0.31336	0.19463	0.095393
THRD	0.6422	0.37977	0.87752	0.78238	1.5e-05		0.15865	0.43356		0.095779		0.31491	0.83708	1.3705	0.2875	0.079915	0.096576
THRD_L	0.19441	0.17722	0.19264	0.20868	0.18581	0.20086		0.19951	0.16252	0.22695	0.17811	0.24496			0.26445		0.13625
THRS	1.269	0.87964	0.93221	1.9196	0.83763	1.8787	0.45347	2.0146	0.38217	0.52562	0.83127	0.80663	1.4859	1.5879	1.3004	0.307	0.36254
SSALy	0.29042	0.34602		0.73828	0.28281	1.1e-05	0.73955	7.7e-05	1.3971	1.6063	1.1288	1.5236	0.60525	0.58495	0.36048	0.1846	0.098153
SUCCt2_2pp	0.52588			0.46228	1.5e-05	1.8e-05		4.1e-05								0.14178	0.10405
SUCCt2_3pp	0.89844	0.37891	1.0029	0.65674	1.4e-05	1.9e-05	0.68487	3.4e-05	1.3787	1.0289	0.9267	1.3489	1.1248	1.4299	0.52164	0.14053	0.081706
SUCCt3pp	0.98821	0.37016	0.92906	0.7275	1.5e-05		0.69413	5e-05	1.5453	0.96898	2.4488	1.2397	1.4231	1.7703	0.92901	0.1533	0.10041
SUCCtex	1.4e-05	1.2e-05			1.2e-05	2.5e-05				1.2e-05		1.4e-05
SUCDi	10.4283	3.8128	16.0554	8.3744	2.7893	4.5553	3.4819	3.6386	0.98274	3.9963	0.25457	3.871	0.81544	0.50802	0.48358	6.1207	3.5093
SUCOAS	0.91703	0.56449			0.27857			0.65439	0.92346		1.0004		0.76471	0.73889	0.5373
TKT1	2.1666	2.0462	2.5101	2.5939	2.2497	2.4679	2.4026	2.5199		0.55693		0.65522	0.66905	0.47764	0.51427	0.062177	0.1239
RBFK	0.000165	0.000141	0.000153	0.000166	0.000148	0.00016	0.00016	0.000169	0.000129	0.00018	0.000142	0.000194	0.000208	0.000216	0.00021	0.000119	0.000109
TKT2	1.8942	1.8047	2.2552	2.3079	1.9883	2.186	2.1331	2.2397		0.24186		0.31336	0.31433	0.10996	0.14518
RBFSa	0.000615	0.000561	0.00061	0.00066	0.000588	0.000636	0.000608	0.000631	0.000515	0.000718	0.000564	0.000775	0.000791	0.00082	0.000837	0.000445	0.000432
T2DECAI	0.098459	0.089754	0.097562	0.10569	0.094102	0.10173	0.095728	0.10104	0.082307	0.11494	0.090205	0.12406	0.12662	0.13127	0.13393	0.069542	0.069006
TALA	0.83527									0.55842		1.0462	0.69694		0.51404		0.11113
TMDK1	1.0423	0.36447	1.1715	0.79896	1.5e-05		0.79259	3.7e-05	1.5321	1.4572	1.02	1.5617	1.4506	1.3298	0.55707	0.19997	0.098546
TMDPP	1.2e-05		1.2e-05					1.2e-05	1.2e-05	1.2e-05	1.2e-05	1.2e-05	1.2e-05				1.2e-05
TMDS		0.015573	0.016927	0.018337	0.016327	0.01765			0.014281	0.019942	0.015651	0.021524			0.023237		0.011973
RBFSb	0.000308	0.000281	0.000305	0.000331	0.000295	0.000318	0.00031	0.000316	0.000258	0.00036	0.000282	0.000388	0.000406	0.00042	0.000419	0.000228	0.000216
TMPK	0.000165	0.000141	0.000153	0.000166	0.000148	0.00016	0.00016	0.000169	0.000129	0.00018	0.000142	0.000194	0.000208	0.000216		0.000119	0.000109
TMPPP	0.000165	0.000141	0.000153	0.000166	0.000148	0.00016	0.00016	0.000169	0.000129	0.00018	0.000142	0.000194	0.000208	0.000216	0.00021	0.000119	0.000109
TPI	4.1143	4.2058		4.87	4.1418	4.4022	4.6728	4.2439	8.0671	8.0427	10.5632	8.6217	10.3587	7.7855	12.2462
TDPDRE	0.005614	0.005118	0.005563	0.006026	0.005366	0.005801	0.005458	0.005761	0.004693	0.006554	0.005144	0.007074	0.00722	0.007485	0.007637	0.003966	0.003935
TDPDRR	0.005614	0.005118	0.005563	0.006026	0.005366	0.005801	0.005458	0.005761	0.004693	0.006554	0.005144	0.007074	0.00722	0.007485	0.007637	0.003966	0.003935
TRDR	1.3005	0.2801		0.89636	0.2333	0.24946	0.8333	0.25568	1.3582	1.3778	0.4073	0.58123	1.7273	1.4652	0.41997	0.20501	0.17948
THD2pp	1.1081	0.32595	1.1758	0.73317	1.5e-05	1.2e-05	0.6887	6.7e-05	2.1152	2.382	6.1543	5.3282	12.7333	10.5995	13.2211	4.9223	19.6002
THDPS	0.24862	0.22664	0.24635	0.26687	0.23762	0.25687		0.25514	0.20783	0.29024	0.22777	0.31326			0.33819		0.17425
TRPAS2	0.003072		4.5388		0.009697	0.009529			0.70348	1.0562	2.5228	0.61898	0.51404
TRPS1	0.00065	0.001616	0.32068	0.040729	0.001057	0.000379	0.000604	0.008522	0.003555	0.043705	0.005402	0.046977	0.000285	0.049868	0.062819	0.03291	0.001949
TRPS2	0.037829	0.033693	4.6121		0.043864	0.047538	0.035517	7.6e-05	0.73281	1.0761	2.553	0.64801	0.56208			0.022483	0.023181
TRPS3	0.037689	0.033992	0.28435	0.000845	0.036167	0.039186	0.036854	0.040074	0.030735	0.052792	0.033594	0.056748	0.048908	0.048542	0.029564	0.02341	0.026067
TYRL	0.000165	0.000141	0.000153	0.000166	0.000148	0.00016	0.00016	0.000169	0.000129	0.00018	0.000142	0.000194	0.000208	0.000216	0.00021	0.000119	0.000109
TYRTA	0.092424
UAAGDS	0.018992	0.017313	0.018819	0.020386	0.018151	0.019622	0.018465	0.01949	0.015876	0.022171	0.0174	0.023929	0.024423	0.02532	0.025834	0.013414	0.013311
URIK2	0.007153	0.45306	0.70189	0.021932	0.011761		0.007365	5.6e-05	0.023964	0.049361	0.008791	0.020628	0.040749	0.022381	0.01027	0.015922	0.01436
UAGCVT	0.018992	0.017313	0.018819	0.020386	0.018151	0.019622	0.018465	0.01949	0.015876	0.022171	0.0174	0.023929	0.024423	0.02532	0.025834	0.013414	0.013311
UAGPT3	0.018992	0.017313	0.018819	0.020386	0.018151	0.019622	0.018465	0.01949	0.015876	0.022171	0.0174	0.023929	0.024423	0.02532	0.025834	0.013414	0.013311
UAMAGS	0.018992	0.017313	0.018819	0.020386	0.018151	0.019622	0.018465	0.01949	0.015876	0.022171	0.0174	0.023929	0.024423	0.02532	0.025834	0.013414	0.013311
UAMAS	0.018992	0.017313	0.018819	0.020386	0.018151	0.019622	0.018465	0.01949	0.015876	0.022171	0.0174	0.023929	0.024423	0.02532	0.025834	0.013414	0.013311
UAPGR	0.018992	0.017313	0.018819	0.020386	0.018151	0.019622	0.018465	0.01949	0.015876	0.022171	0.0174	0.023929	0.024423	0.02532	0.025834	0.013414	0.013311
UDCPDPS	4.9e-05	4.5e-05	4.8e-05	5.2e-05	4.7e-05	5e-05	4.8e-05	5e-05	4.3e-05	5.5e-05	4.6e-05	5.9e-05	6e-05	6.2e-05	6.2e-05	3.8e-05	3.8e-05
RHAT1		0.005118			0.005366	0.005801			0.004693	0.006554	0.005144	0.007074	0.00722
RHCCE	0.026936	0.088539		0.13826	0.014831	0.001015	0.051027	0.002074	4.8805	1.1044	5.0161	0.044962	0.13824	0.26346	0.20981	0.049901	0.094698
XPPT					1.3e-05	1.4e-05			1.4309		0.46202	0.19093	0.16339	0.09917	0.15824		0.042194
ZN2tpp	0.000234	0.000204	0.000222	0.000241	0.000214	0.000232	0.000228	0.00023	0.000188	0.000261	0.000205	0.000282	0.000298	0.000308	0.000305	0.000169	0.000157
Zn2tex		0.000204	0.000222	0.000241	0.000214	0.000232			0.000188	0.000261	0.000205	0.000282			0.000305		0.000157
UGMDDS	0.018992	0.017313	0.018819	0.020386	0.018151	0.019622	0.018465	0.01949	0.015876	0.022171	0.0174	0.023929	0.024423	0.02532	0.025834	0.013414	0.013311
UMPK	1.2603	0.49935		0.64453	0.24426	0.25388	0.48921	0.29216	0.7442	0.62656	0.47145	0.66566	1.1612	1.4892	0.78046	0.35621	0.17961
UPP3S	0.000462	0.000421			0.000441	0.000477	0.000459	0.000474	0.000386	0.000539	0.000423	0.000581	0.000593	0.000615			0.000324
UPPDC1	0.000308	0.000281	0.000305	0.000331	0.000295	0.000318	0.00031	0.000316	0.000258	0.00036	0.000282	0.000388	0.000406	0.00042	0.000419	0.000228	0.000216
UPPRT	0.03953	0.093899	0.43339	0.017609	0.003449	0.00108	0.015165	0.045118	0.049953	0.058191	0.020267	0.055237	0.026872	0.04452	0.047091	0.009132	0.015178
RNDR1	0.033427	0.019328		0.035749	0.016389	0.017672	0.032989	0.02478	0.016664	0.040211	0.019053	0.042612	0.042715	0.044596	0.046248	0.023797	0.024729
RNDR2	0.034017	0.032875	0.43069	0.036285	0.01684	0.018206	0.033027	0.024497	0.017061	0.040938	0.019507	0.043264	0.04035	0.047941	0.048346	0.024913	0.024715
RNDR3	0.033316	0.016461	0.31874	0.024813	0.01686	0.018227	0.032522	0.029327	0.016045	0.038684	0.029427	0.040787	0.043253	0.044281	0.045452	0.018273	0.021542
