# Supplementary material for: Maximizing multi-reaction dependencies provides more accurate and precise predictions of intracellular fluxes than the principle of parsimony
Source: PLoS Comput Biol. 2023 Sep 18;19(9):e1011489. doi: 10.1371/journal.pcbi.1011489 (PMC10538754; doi:10.1371/journal.pcbi.1011489)
Supplement: S18 Table — (XLSX) [file pcbi.1011489.s018.xlsx]

## Sheet: Sheet1
Table S18. Outlier reactions per strain
pgi1	pgi2	pgi3	pgi4	pgi5	pgi6	pgi7	pgi8	pts1	pts2	pts3	pts4	sdh1	sdh2	sdh3	tpi2	tpi3
Acetyl-CoA carboxylase	H+ exchange	H2O exchange	H+ exchange	H2O exchange	H+ exchange	H2O exchange	H2O exchange	S-adenosylhomocysteine nucleosidase	H+ exchange	CO2 exchange	CO2 exchange	CO2 exchange	H+ exchange	H+ exchange	CO2 exchange	H+ exchange
D-alanine-D-alanine dipeptidase	H2O exchange	Aconitase (half-reaction A, Citrate hydro-lyase)	H2O exchange	Acetyl-CoA carboxylase	H2O exchange	Acetyl-CoA carboxylase	Acetaldehyde dehydrogenase (acetylating)	Adenosine kinase	H2O exchange	H+ exchange	H+ exchange	H+ exchange	H2O exchange	H2O exchange	H+ exchange	H2O exchange
Adentylate kinase (GTP)	Acetyl-CoA carboxylase	Aconitase (half-reaction B, Isocitrate hydro-lyase)	Acetyl-CoA carboxylase	Acetyl-CoA synthetase	Acetaldehyde dehydrogenase (acetylating)	Cytochrome oxidase bd (menaquinol-8: 2 protons) (periplasm)	Acetyl-CoA carboxylase	Adenine phosphoribosyltransferase	Acetyl-CoA carboxylase	H2O exchange	H2O exchange	H2O exchange	Acetate exchange	Acetyl-CoA carboxylase	H2O exchange	Acetate exchange
D-alanine-D-alanine ligase (reversible)	Acetyl-CoA synthetase	ATP synthase (four protons for one ATP) (periplasm)	D-alanine-D-alanine dipeptidase	Adenylate kinase	Acetyl-CoA carboxylase	Cytochrome oxidase bo3 (ubiquinol-8: 4 protons) (periplasm)	Acetate kinase	Cytochrome oxidase bd (menaquinol-8: 2 protons) (periplasm)	ATP synthase (four protons for one ATP) (periplasm)	Acetate exchange	ATP synthase (four protons for one ATP) (periplasm)	Acetate exchange	Cytochrome oxidase bd (menaquinol-8: 2 protons) (periplasm)	Cysteine Desulfhydrase	Acetate kinase	ATP synthase (four protons for one ATP) (periplasm)
Cytochrome oxidase bd (menaquinol-8: 2 protons) (periplasm)	D-alanine-D-alanine dipeptidase	Cytochrome oxidase bo3 (ubiquinol-8: 4 protons) (periplasm)	D-alanine-D-alanine ligase (reversible)	ATP synthase (four protons for one ATP) (periplasm)	2-Oxogluterate dehydrogenase	Dihydroxyacetone phosphotransferase	Aspartate kinase	4,5-dihydroxy-2,3-pentanedione cyclization (spontaneous)	Cytochrome oxidase bd (menaquinol-8: 2 protons) (periplasm)	S-adenosylhomocysteine nucleosidase	Cytochrome oxidase bd (menaquinol-8: 2 protons) (periplasm)	ATP synthase (four protons for one ATP) (periplasm)	Cytochrome oxidase bo3 (ubiquinol-8: 4 protons) (periplasm)	2-dehydro-3-deoxy-phosphogluconate aldolase	Adenylsuccinate lyase	Cytochrome oxidase bo3 (ubiquinol-8: 4 protons) (periplasm)
Dihydroxyacetone phosphotransferase	Adentylate kinase (GTP)	Enolase	ATP synthase (four protons for one ATP) (periplasm)	Dihydroxyacetone phosphotransferase	Adenylate kinase	Enolase	L-aspartase	2-dehydro-3-deoxy-phosphogluconate aldolase	Cytochrome oxidase bd (ubiquinol-8: 2 protons) (periplasm)	Adenine phosphoribosyltransferase	Cytochrome oxidase bo3 (ubiquinol-8: 4 protons) (periplasm)	Cytochrome oxidase bo3 (ubiquinol-8: 4 protons) (periplasm)	2-dehydro-3-deoxy-phosphogluconate aldolase	6-phosphogluconate dehydratase	Adenylosuccinate synthase	Dihydroxyacetone phosphotransferase
Deoxyuridine kinase (ATP:Deoxyuridine)	D-alanine-D-alanine ligase (reversible)	Fumarate reductase	Dihydroxyacetone phosphotransferase	Enolase	Adentylate kinase (GTP)	Fructose 6-phosphate aldolase	Enolase	6-phosphogluconate dehydratase	Cytochrome oxidase bo3 (ubiquinol-8: 4 protons) (periplasm)	ATP synthase (four protons for one ATP) (periplasm)	Dihydroxyacetone phosphotransferase	2-dehydro-3-deoxy-phosphogluconate aldolase	6-phosphogluconate dehydratase	FAD reductase	ATP amine hydrolysis (spontaneous)	Enolase
2-dehydro-3-deoxy-phosphogluconate aldolase	ATP synthase (four protons for one ATP) (periplasm)	FAD reductase	Deoxyuridine kinase (ATP:Deoxyuridine)	Fumarase	ATP synthase (four protons for one ATP) (periplasm)	FAD reductase	FAD reductase	FAD reductase	Dihydroxyacetone phosphotransferase	Cytochrome oxidase bo3 (ubiquinol-8: 4 protons) (periplasm)	Deoxyuridine kinase (ATP:Deoxyuridine)	6-phosphogluconate dehydratase	FAD reductase	Fructose-bisphosphate aldolase	ATP synthase (four protons for one ATP) (periplasm)	Fructose 6-phosphate aldolase
6-phosphogluconate dehydratase	Cytochrome oxidase bo3 (ubiquinol-8: 4 protons) (periplasm)	Fructose-bisphosphate aldolase	2-dehydro-3-deoxy-phosphogluconate aldolase	FAD reductase	Cytochrome oxidase bo3 (ubiquinol-8: 4 protons) (periplasm)	Fructose-bisphosphate aldolase	Fructose-bisphosphate aldolase	Fructose-bisphosphate aldolase	Enolase	4,5-dihydroxy-2,3-pentanedione cyclization (spontaneous)	Enolase	FAD reductase	Fructose-bisphosphate aldolase	Fructose-bisphosphatase	Cytochrome oxidase bo3 (ubiquinol-8: 4 protons) (periplasm)	Formate-hydrogen lyase
Enolase	Dihydroxyacetone phosphotransferase	Glycogen synthase (ADPGlc)	6-phosphogluconate dehydratase	Fructose-bisphosphate aldolase	Enolase	Glycogen phosphorylase	Sedoheptulose 1,7-bisphosphate D-glyceraldehyde-3-phosphate-lyase	Fructose-bisphosphatase	Formyltetrahydrofolate deformylase	2-dehydro-3-deoxy-phosphogluconate aldolase	Glucose 6-phosphate dehydrogenase	Fructose-bisphosphate aldolase	Glucose 6-phosphate dehydrogenase	Glucose 6-phosphate dehydrogenase	Enolase	Formyltetrahydrofolate deformylase
Fructose 6-phosphate aldolase	2-dehydro-3-deoxy-phosphogluconate aldolase	D-glucose transport via PEP:Pyr PTS (periplasm)	Enolase	Sedoheptulose 1,7-bisphosphate D-glyceraldehyde-3-phosphate-lyase	FAD reductase	Glycogen synthase (ADPGlc)	Glycine hydroxymethyltransferase, reversible	Glucose 6-phosphate dehydrogenase	Formate-tetrahydrofolate ligase	6-phosphogluconate dehydratase	Glycogen phosphorylase	Glucose 6-phosphate dehydrogenase	D-glucose transport in via proton symport (periplasm)	D-glucose transport in via proton symport (periplasm)	Formate-hydrogen lyase	FAD reductase
Fumarate reductase	6-phosphogluconate dehydratase	D-glucose transport in via proton symport (periplasm)	Fumarate reductase	Glutamine synthetase	Fructose-bisphosphate aldolase	Glucose-1-phosphate adenylyltransferase	Glutamine synthetase	Glycogen phosphorylase	FAD reductase	Enolase	Glycogen synthase (ADPGlc)	Glycogen phosphorylase	Glutamate synthase (NADPH)	Glutamine synthetase	Formyltetrahydrofolate deformylase	Glucose 6-phosphate dehydrogenase
Fumarate reductase	Enolase	Glucose-1-phosphate adenylyltransferase	FAD reductase	Glyceraldehyde-3-phosphate dehydrogenase	Sedoheptulose 1,7-bisphosphate D-glyceraldehyde-3-phosphate-lyase	Glutamine synthetase	Glyceraldehyde-3-phosphate dehydrogenase	Glycogen synthase (ADPGlc)	Glucose 6-phosphate dehydrogenase	FAD reductase	D-glucose transport via PEP:Pyr PTS (periplasm)	Glycogen synthase (ADPGlc)	Hydroxyacylglutathione hydrolase	Glutamate synthase (NADPH)	FAD reductase	D-glucose transport via PEP:Pyr PTS (periplasm)
Glutamine synthetase	Fructose 6-phosphate aldolase	Glyceraldehyde-3-phosphate dehydrogenase	Fructose-bisphosphate aldolase	Glutamate synthase (NADPH)	Glutamine synthetase	Glyceraldehyde-3-phosphate dehydrogenase	Glutamate synthase (NADPH)	Glucose-1-phosphate adenylyltransferase	D-glucose transport via PEP:Pyr PTS (periplasm)	Sedoheptulose 1,7-bisphosphate D-glyceraldehyde-3-phosphate-lyase	D-glucose transport in via proton symport (periplasm)	D-glucose transport in via proton symport (periplasm)	Hexokinase (D-glucose:ATP)	Hexokinase (D-glucose:ATP)	Fructose-bisphosphatase	D-glucose transport in via proton symport (periplasm)
Glutamate synthase (NADPH)	Formate-hydrogen lyase	Glutamate synthase (NADPH)	Glyceraldehyde-3-phosphate dehydrogenase	HCO3 equilibration reaction	Glyceraldehyde-3-phosphate dehydrogenase	Glutamate synthase (NADPH)	Guanosine kinase	Glutamate synthase (NADPH)	D-glucose transport in via proton symport (periplasm)	Fructose-bisphosphatase	Glucose-1-phosphate adenylyltransferase	Glucose-1-phosphate adenylyltransferase	D-lactate dehydrogenase	Malonyl-CoA-ACP transacylase	Glucose 6-phosphate dehydrogenase	Glyceraldehyde-3-phosphate dehydrogenase
Glycolate transport via proton symport, reversible (periplasm)	Formyltetrahydrofolate deformylase	Hydroxyacylglutathione hydrolase	Glutaminase	Guanosine kinase	Glutamate synthase (NADPH)	Glycolate transport via sodium symport (periplasm)	Malonyl-CoA-ACP transacylase	Hydroxyacylglutathione hydrolase	Glyceraldehyde-3-phosphate dehydrogenase	Glucose 6-phosphate dehydrogenase	Glyceraldehyde-3-phosphate dehydrogenase	Glutamate synthase (NADPH)	Lactoylglutathione lyase	Pyruvate dehydrogenase	D-glucose transport via PEP:Pyr PTS (periplasm)	Glycine Cleavage System
Glycolate transport via sodium symport (periplasm)	FAD reductase	Hexokinase (D-glucose:ATP)	Glutamate synthase (NADPH)	Malonyl-CoA-ACP transacylase	Phosphogluconate dehydrogenase	Isocitrate lyase	NAD transhydrogenase	Homocysteine S-methyltransferase	Glutamate synthase (NADPH)	Glycogen phosphorylase	Glutamate synthase (NADPH)	Phosphogluconate dehydrogenase	Methylglyoxal synthase	Glucose-6-phosphate isomerase	D-glucose transport in via proton symport (periplasm)	Hydroxyacylglutathione hydrolase
Glycolate oxidase	Glycerol-3-phosphate dehydrogenase (ubiquinone-8)	D-lactate dehydrogenase	Guanosine kinase	Malate dehydrogenase	Guanosine kinase	Malate synthase	5-nucleotidase (GMP)	Phosphogluconate dehydrogenase	Phosphogluconate dehydrogenase	Glycogen synthase (ADPGlc)	Glycolate transport via sodium symport (periplasm)	Hexokinase (D-glucose:ATP)	NADH dehydrogenase (ubiquinone-8 & 3 protons) (periplasm)	6-phosphogluconolactonase	Glyceraldehyde-3-phosphate dehydrogenase	Phosphogluconate dehydrogenase
Malonyl-CoA-ACP transacylase	Fructose-bisphosphate aldolase	D-lactate dehydrogenase	Malonyl-CoA-ACP transacylase	Malate dehydrogenase (ubiquinone 8 as acceptor)	Isocitrate dehydrogenase (NADP)	Malonyl-CoA-ACP transacylase	Pyruvate dehydrogenase	Hexokinase (D-glucose:ATP)	Hexokinase (D-glucose:ATP)	D-glucose transport via PEP:Pyr PTS (periplasm)	Phosphogluconate dehydrogenase	NADH dehydrogenase (ubiquinone-8 & 3 protons) (periplasm)	Pyruvate dehydrogenase	Phosphofructokinase	Glutamate synthase (NADPH)	Hexokinase (D-glucose:ATP)
NADH dehydrogenase (ubiquinone-8 & 3 protons) (periplasm)	Guanylate kinase (GMP:ATP)	Lactoylglutathione lyase	Malate dehydrogenase (ubiquinone 8 as acceptor)	NADH dehydrogenase (ubiquinone-8 & 3 protons) (periplasm)	Isocitrate lyase	Malate dehydrogenase	Phosphofructokinase	Lactoylglutathione lyase	Malonyl-CoA-ACP transacylase	Glucose-1-phosphate adenylyltransferase	Hexokinase (D-glucose:ATP)	Oxygen transport via diffusion (extracellular to periplasm)	Glucose-6-phosphate isomerase	Pyruvate oxidase	Hydroxyacylglutathione hydrolase	Hydrogenase (ubiquinone-8: 2 protons) (periplasm)
NAD transhydrogenase	D-glucose transport via PEP:Pyr PTS (periplasm)	Methylglyoxal synthase	Ammonia transport via diffusion (extracellular to periplasm)	NAD transhydrogenase	Malate synthase	Malate dehydrogenase (ubiquinone 8 as acceptor)	Phosphofructokinase (s7p)	Methionine adenosyltransferase	Malate dehydrogenase	Glyceraldehyde-3-phosphate dehydrogenase	D-lactate dehydrogenase	O2 transport via diffusion (periplasm)	6-phosphogluconolactonase	Pyruvate kinase	Phosphogluconate dehydrogenase	D-lactate dehydrogenase
Sodium transport out via proton antiport (cytoplasm to periplasm)	Glyceraldehyde-3-phosphate dehydrogenase	Malate dehydrogenase	Ammonia reversible transport (periplasm)	5-nucleotidase (GMP)	Malonyl-CoA-ACP transacylase	NAD transhydrogenase	Pyruvate oxidase	Methylglyoxal synthase	Malate dehydrogenase (ubiquinone 8 as acceptor)	Glutamate synthase (NADPH)	Ammonia transport via diffusion (extracellular to periplasm)	Pyruvate dehydrogenase	Phosphofructokinase	Phosphotransacetylase	Hexokinase (D-glucose:ATP)	Lactoylglutathione lyase
5-nucleotidase (dUMP)	Glutamate synthase (NADPH)	Malate dehydrogenase (ubiquinone 8 as acceptor)	NADH dehydrogenase (ubiquinone-8 & 3 protons) (periplasm)	Pyruvate dehydrogenase	Malate dehydrogenase	Sodium transport out via proton antiport (cytoplasm to periplasm)	Pyruvate kinase	(2R,4S)-2-methyl-2,3,3,4-tetrahydroxytetrahydrofuran synthesis (spontaneous)	Malic enzyme (NAD)	Hydroxyacylglutathione hydrolase	Ammonia reversible transport (periplasm)	Glucose-6-phosphate isomerase	Phosphotransacetylase	Triose-phosphate isomerase	D-lactate dehydrogenase	Methylglyoxal synthase
Glucose-6-phosphate isomerase	Hydroxyacylglutathione hydrolase	Ammonia transport via diffusion (extracellular to periplasm)	NAD transhydrogenase	Glucose-6-phosphate isomerase	Malate dehydrogenase (ubiquinone 8 as acceptor)	Pyruvate dehydrogenase	L-serine deaminase	Glucose-6-phosphate isomerase	Malic enzyme (NADP)	Homocysteine S-methyltransferase	NADH dehydrogenase (ubiquinone-8 & 3 protons) (periplasm)	6-phosphogluconolactonase	NAD(P) transhydrogenase (periplasm)	NAD(P) transhydrogenase (periplasm)	Lactoylglutathione lyase	Ammonia transport via diffusion (extracellular to periplasm)
Phosphoglycerate mutase	Guanosine kinase	Ammonia reversible transport (periplasm)	5-nucleotidase (dUMP)	Phosphofructokinase	Ammonia transport via diffusion (extracellular to periplasm)	Phosphofructokinase	Triose-phosphate isomerase	6-phosphogluconolactonase	NADH dehydrogenase (ubiquinone-8 & 3 protons) (periplasm)	Guanosine kinase	5-nucleotidase (dUMP)	Phosphofructokinase			Methylglyoxal synthase	Ammonia reversible transport (periplasm)
Pyruvate kinase	Hydrogenase (ubiquinone-8: 2 protons) (periplasm)	NADH dehydrogenase (ubiquinone-8 & 3 protons) (periplasm)	5-nucleotidase (GMP)	Phosphofructokinase (s7p)	Ammonia reversible transport (periplasm)	Phosphoenolpyruvate carboxylase		Phosphofructokinase	Pyruvate dehydrogenase	Lactoylglutathione lyase	Oxygen transport via diffusion (extracellular to periplasm)	Pyruvate kinase			NADH dehydrogenase (ubiquinone-8 & 3 protons) (periplasm)	Methenyltetrahydrofolate cyclohydrolase
L-serine deaminase	D-lactate dehydrogenase	NAD transhydrogenase	Pyruvate dehydrogenase	Pyruvate oxidase	NADH dehydrogenase (ubiquinone-8 & 3 protons) (periplasm)	Phosphoenolpyruvate synthase		Phosphoenolpyruvate synthase	6-phosphogluconolactonase	Methionine adenosyltransferase	O2 transport via diffusion (periplasm)	Triose-phosphate isomerase			Nucleoside triphosphate pyrophosphorylase (itp)	Methylenetetrahydrofolate dehydrogenase (NADP)
Triose-phosphate isomerase	Lactoylglutathione lyase	Pyruvate dehydrogenase	Glucose-6-phosphate isomerase	Pyruvate kinase	NAD transhydrogenase	Pyruvate kinase		Phosphoribosylpyrophosphate synthetase	Ribulose 5-phosphate 3-epimerase	Methylglyoxal synthase	Pyruvate dehydrogenase	NAD(P) transhydrogenase (periplasm)			Oxygen transport via diffusion (extracellular to periplasm)	NADH dehydrogenase (ubiquinone-8 & 3 protons) (periplasm)
	Methylglyoxal synthase	Glucose-6-phosphate isomerase	Phosphofructokinase	Phosphotransacetylase	5-nucleotidase (GMP)	Triose-phosphate isomerase		Pyruvate kinase	Pyruvate kinase	Ammonia transport via diffusion (extracellular to periplasm)	6-phosphogluconolactonase				O2 transport via diffusion (periplasm)	Pyruvate dehydrogenase
	Malonyl-CoA-ACP transacylase	Phosphofructokinase	Phosphotransacetylase	Triose-phosphate isomerase	Phosphofructokinase (s7p)			Triose-phosphate isomerase	Phosphotransacetylase	Ammonia reversible transport (periplasm)	Ribulose 5-phosphate 3-epimerase				Pyruvate dehydrogenase	6-phosphogluconolactonase
	Malate dehydrogenase	L-serine deaminase	Triose-phosphate isomerase		Phosphoenolpyruvate carboxylase			S-ribosylhomocysteine cleavage enzyme	Transketolase	(2R,4S)-2-methyl-2,3,3,4-tetrahydroxytetrahydrofuran synthesis (spontaneous)	Pyruvate kinase				6-phosphogluconolactonase	Ribulose 5-phosphate 3-epimerase
	Malate dehydrogenase (ubiquinone 8 as acceptor)	Tryptophanase (L-tryptophan)			Ribulose 5-phosphate 3-epimerase				Transketolase	NADH dehydrogenase (ubiquinone-8 & 3 protons) (periplasm)	Triose-phosphate isomerase				Transketolase	Transketolase
	NADH dehydrogenase (ubiquinone-8 & 3 protons) (periplasm)	Tryptophan synthase (indole)			Pyruvate kinase				Triose-phosphate isomerase	5-nucleotidase (GMP)	NAD(P) transhydrogenase (periplasm)				NAD(P) transhydrogenase (periplasm)	NAD(P) transhydrogenase (periplasm)
	NAD transhydrogenase				Transketolase					Oxygen transport via diffusion (extracellular to periplasm)
	Nucleoside-diphosphate kinase (ATP:GDP)				Transketolase					O2 transport via diffusion (periplasm)
	5-nucleotidase (GMP)				Triose-phosphate isomerase					Pyruvate dehydrogenase
	Nucleoside triphosphate tripolyhydrolase				NAD(P) transhydrogenase (periplasm)					6-phosphogluconolactonase
	Oxygen transport via diffusion (extracellular to periplasm)									Phosphofructokinase (s7p)
	O2 transport via diffusion (periplasm)									Pyruvate kinase
	Pyruvate dehydrogenase									NAD(P) transhydrogenase (periplasm)
	Glucose-6-phosphate isomerase									S-ribosylhomocysteine cleavage enzyme
	Phosphofructokinase
	Pyruvate oxidase
	Triose-phosphate isomerase
